# Supplementary material for: Unveiling the inhibitory effects of tannic acid and doxorubicin combination on pyruvate kinase M2 in breast cancer cells
Source: Front Pharmacol. 2026 Jul 16;17:1818890. doi: 10.3389/fphar.2026.1818890 (PMC13422562; doi:10.3389/fphar.2026.1818890)
Supplement: Supplementary file 1 [file Table2.xlsx]

## Sheet: KEGG pathway
The KEGG pathway enrichment analysis of PKM in the BC dataset
ID	Description	setSize	enrichmentScore	NES	pvalue	p.adjust	qvalue	rank	leading_edge	core_enrichment
hsa04820	Cytoskeleton in muscle cells	231	0.536369687156164	2.15549981206357	1e-10	1.71e-08	1.25263157894737e-08	2555	tags=37%, list=13%, signal=32%	COL11A1/ITGB6/FN1/THBS2/ITGB4/ITGA11/ENO1/ENO2/MYH14/COL5A3/COL5A1/SDC1/COL1A1/AGRN/SPTBN2/COL4A6/COL1A2/COL6A2/TPM1/ITGA3/COL5A2/NID2/COL3A1/COMP/ATP1A1/BGN/COL6A1/LMNB2/INF2/TPM2/ITGA5/DIAPH3/ANKRD1/SDC2/ITGB3/ITGAV/SUN2/ACTG2/COL4A5/FHL2/ACTA1/MYH9/ITGB1/ITGB5/LMNB1/SNTB1/VCAN/FBLN1/COL9A3/DIAPH1/SDC3/TLN2/FBN1/LAMA1/FBLN2/COL4A2/COL6A3/LMNA/ITGA6/PDLIM7/FBN3/FLNC/ITGA2/CSRP2/HSPG2/VCL/ACTG1/P…
hsa05165	Human papillomavirus infection	330	0.473906372032158	1.97011598032778	1e-10	1.71e-08	1.25263157894737e-08	3520	tags=34%, list=18%, signal=28%	SPP1/PKM/LAMC2/IBSP/ITGB6/LAMB3/TNC/FN1/THBS2/ITGB4/ITGA11/ATP6V0D2/HES2/COL1A1/COL4A6/COL1A2/COL6A2/WNT5B/WNT5A/ITGA3/COMP/PSMC1/COL6A1/WNT2/ATP6V0D1/ITGA5/CREB3L1/PARD6A/CCNA1/ITGB3/ITGAV/CCNA2/CDK4/WNT7B/CDKN1A/ISG15/AKT1/PIK3R3/CCNE1/COL4A5/EGFR/HES4/LAMC3/MAP2K1/ITGB1/ITGB5/PPP2R3A/FADD/VEGFA/FZD1/CCNE2/COL9A3/IKBKG/LAMB2/LAMA1/WNT9A/E2F1/COL4A2/COL6A3/PRKCZ/LAMC1/ITGA6/ITGA2/UBR4/NOTCH2/HRA…
hsa04510	Focal adhesion	201	0.520418345449153	2.05962186095732	2.21065815252089e-10	2.52015029387382e-08	1.84609347473675e-08	1877	tags=31%, list=10%, signal=28%	SPP1/LAMC2/IBSP/ITGB6/LAMB3/TNC/FN1/THBS2/ITGB4/ITGA11/FLNA/COL1A1/COL4A6/COL1A2/ACTN1/COL6A2/ITGA3/BCAR1/SHC4/COMP/COL6A1/ITGA5/ITGB3/ITGAV/PAK6/AKT1/PIK3R3/PDGFC/COL4A5/EGFR/LAMC3/MAP2K1/ITGB1/ITGB5/ERBB2/VEGFA/CAPN2/COL9A3/DIAPH1/LAMB2/RASGRF1/TLN2/PDGFB/LAMA1/PRKCA/COL4A2/COL6A3/LAMC1/ITGA6/ACTN4/ITGA2/VCL/HRAS/ACTG1/SRC/MYLK/PARVA/SHC1/PPP1CA/RAC3/VAV2/ACTB
hsa04110	Cell cycle	158	0.545333337950194	2.1087228351637	1.84764090875324e-09	1.57973297698402e-07	1.15720667442966e-07	2189	tags=36%, list=11%, signal=32%	SFN/MCM2/CDC20/CCNB2/CDT1/PLK1/CDCA5/ORC1/TICRR/CDC45/CDC6/BUB1B/TGFB2/BUB1/KNL1/CCNA1/CCNA2/CDK4/CDKN1A/CHEK1/PKMYT1/E2F2/CCNE1/MCM6/CDC25A/MCM5/MAD2L2/CCNE2/NDC80/MCM4/FBXO5/CCNB1/ESCO2/AURKB/TTK/E2F1/CDC25C/SMC1A/PTTG1/TFDP1/GADD45A/PPP2R5D/ORC6/TRIP13/MAD2L1/CDKN2A/CDC7/MCM7/MCM3/CDC25B/TGFB1/ANAPC15/ESPL1/HDAC2/SGO1/CDK2/SMC1B
hsa04512	ECM-receptor interaction	88	0.624022252581848	2.18752503982927	1.10387702659785e-08	7.55051886192928e-07	5.53100489116395e-07	1548	tags=41%, list=8%, signal=38%	SPP1/LAMC2/IBSP/ITGB6/LAMB3/TNC/FN1/THBS2/ITGB4/ITGA11/SDC1/COL1A1/AGRN/COL4A6/COL1A2/COL6A2/ITGA3/COMP/COL6A1/ITGA5/ITGB3/ITGAV/HMMR/COL4A5/LAMC3/ITGB1/ITGB5/COL9A3/LAMB2/LAMA1/COL4A2/COL6A3/LAMC1/ITGA6/ITGA2/HSPG2
hsa04974	Protein digestion and absorption	103	0.580513003807864	2.0869718553805	3.37681397496238e-08	1.92478396572856e-06	1.40996794042289e-06	1592	tags=30%, list=8%, signal=28%	COL11A1/SLC1A1/COL10A1/COL7A1/COL5A3/COL12A1/COL5A1/COL1A1/COL4A6/COL22A1/COL1A2/COL6A2/MME/COL8A2/COL5A2/COL3A1/ATP1A1/KCNN4/PRSS2/COL6A1/COL18A1/COL8A1/COL4A5/COL9A3/COL4A2/COL6A3/KCNQ1/SLC36A4/SLC3A2/COL13A1/COL16A1
hsa03010	Ribosome	132	-0.532476623778362	-2.07238515257446	4.23816909493053e-08	2.07064832923749e-06	1.5168184129225e-06	4454	tags=50%, list=23%, signal=39%	UBA52/RPLP2/MRPS6/RPS2/RPL28/RPS19/RPL23A/MRPL32/RPL13/RPS17/RPL24/RPL36/RPS15/RPL11/RPL21/RPL35A/MRPS17/RPL5/RPL7A/RPS8/RPS25/RPL13A/RPS28/RPS11/RPS21/RPL27A/MRPS21/RPL23/MRPS14/RPS18/RPL22L1/RPS13/RPL35/RPS27/MRPL24/RPS7/RPL6/RPS14/RPS23/RPL22/RPL29/RPL18/RPS3A/RPL37A/RPL39/RPL12/RPL37/RPS29/RPL31/RPL38/RPS4X/RPL7/RPL14/RPL32/RPL27/RPL15/RPS15A/RPL30/RPL9/RPL26/RPS6/RPL36A/RPS24/RPS20/RPS10/RPL…
hsa01200	Carbon metabolism	114	0.568431803879437	2.07918337275913	4.98056188956973e-08	2.12919020779106e-06	1.5597022759442e-06	3096	tags=35%, list=16%, signal=30%	PKM/PFKP/PHGDH/ENO1/ENO2/PGK1/GAPDH/IDH2/HK3/PSAT1/GPI/PGAM1/ALDOC/ACAT2/G6PD/TPI1/ALDOA/ACO2/IDH3A/ME1/SHMT2/PFKL/PC/TKT/PGD/HK1/DLAT/OGDHL/OGDH/DLST/HK2/PSPH/TALDO1/IDH1/PCCB/SDSL/MDH1/GOT1/PRPS1/SDHB
hsa01230	Biosynthesis of amino acids	73	0.627196633402699	2.1218758926487	1.97444084281785e-07	7.50287520270782e-06	5.49610433439354e-06	969	tags=29%, list=5%, signal=27%	PKM/PFKP/PHGDH/ENO1/ENO2/BCAT1/PGK1/GAPDH/IDH2/PSAT1/PGAM1/ALDOC/TPI1/ALDOA/ASS1/ACO2/IDH3A/SHMT2/PFKL/PC/TKT
hsa05230	Central carbon metabolism in cancer	69	0.603301986229057	2.03923629436211	2.41118684033503e-06	8.24625899394579e-05	6.04065755789196e-05	2449	tags=35%, list=13%, signal=30%	PKM/PFKP/SLC16A3/SLC2A1/IDH2/LDHA/HK3/SLC7A5/PGAM1/G6PD/AKT1/PIK3R3/EGFR/PFKL/MAP2K1/ERBB2/HK1/HRAS/HIF1A/LDHC/RET/HK2/IDH1/MTOR
hsa04145	Phagosome	149	0.480637957564994	1.83723508089423	4.07938047395493e-06	0.000126831647462962	9.29083782584951e-05	3212	tags=36%, list=17%, signal=30%	TFRC/THBS2/MARCO/MRC2/ATP6V0D2/TUBA1C/COMP/TUBA1B/ATP6V0D1/ITGA5/ITGB3/ITGAV/TUBB6/DYNC1H1/CALR/TAP1/ITGB1/ITGB5/TUBB4B/DYNC1LI2/TUBA1A/NCF2/C1R/TUBB2A/FCGR1A/ITGA2/ACTG1/ITGB2/TUBB/HLA-G/SEC61A1/CD14/MSR1/TUBA4A/FCGR3A/ACTB/LAMP1/HLA-A/HLA-C/TUBB3/ATP6V0A4/TLR2/CTSL/M6PR/DYNC1I1/CYBA/DYNC2H1/THBS1/RAB7B/HGS/RILP/ATP6V1A/ATP6V1B2
hsa05340	Primary immunodeficiency	37	-0.687818869005195	-2.16201035471522	5.87357469209017e-06	0.00016739687872457	0.000122623752343637	2862	tags=57%, list=15%, signal=48%	IGLL1/DCLRE1C/BTK/CD8B/CIITA/ICOS/BLNK/JAK3/IL7R/TNFRSF13B/PTPRC/IL2RG/LCK/ZAP70/TNFRSF13C/CD40LG/CD3D/CD8A/CD3E/CD19/CD79A
hsa04657	IL-17 signaling pathway	94	0.539028651458212	1.91344628819156	7.57768443623601e-06	0.000199351390553286	0.000146031489540419	1306	tags=21%, list=7%, signal=20%	MMP1/MMP13/MMP9/S100A9/CXCL8/S100A8/S100A7/CCL7/LCN2/MMP3/FOSL1/MAPK6/MUC5B/CXCL5/HSP90AA1/FADD/S100A7A/IKBKG/CXCL1/IL1B
hsa05219	Bladder cancer	41	0.668610496935057	2.03847047079639	9.7861507843031e-06	0.000235295231391465	0.000172361542231975	1776	tags=44%, list=9%, signal=40%	MMP1/MMP9/CXCL8/CDH1/TYMP/CDK4/CDKN1A/E2F2/EGFR/MAP2K1/ERBB2/VEGFA/MMP2/E2F1/DAPK3/HRAS/SRC/CDKN2A
hsa05146	Amoebiasis	101	0.522736272278113	1.87451952349499	1.03199662890994e-05	0.000235295231391465	0.000172361542231975	2555	tags=37%, list=13%, signal=32%	LAMC2/LAMB3/CXCL8/FN1/COL1A1/COL4A6/COL1A2/ACTN1/TGFB2/COL3A1/GNA15/PIK3R3/COL4A5/CD1A/LAMC3/SERPINB4/LAMB2/CXCL1/PLCB3/LAMA1/PRKCA/SERPINB3/IL1B/COL4A2/MUC2/LAMC1/ACTN4/VCL/ITGB2/NOS2/CD14/TGFB1/ARG2/LAMA5/TLR2/GNA11/COL4A1
hsa04066	HIF-1 signaling pathway	108	0.520210159193952	1.88057663066421	1.54932515481285e-05	0.000317513633213139	0.00023258924193514	2211	tags=31%, list=12%, signal=28%	PFKP/TFRC/EGLN3/ENO1/ENO2/PGK1/SLC2A1/GAPDH/LDHA/HK3/ALDOC/PFKFB3/ALDOA/EPO/CDKN1A/AKT1/PIK3R3/EGFR/PFKL/MAP2K1/ERBB2/VEGFA/SERPINE1/PRKCA/EGLN1/HMOX1/HK1/NOS2/TIMP1/HIF1A/LDHC/HK2/CAMK2B/ANGPT2
hsa04360	Axon guidance	182	0.443217935029011	1.73702043407196	1.57828414170274e-05	0.000317513633213139	0.00023258924193514	4036	tags=40%, list=21%, signal=32%	SEMA4B/NEO1/L1CAM/UNC5B/WNT5B/WNT5A/SEMA7A/EPHB4/PLXNB3/PARD6A/PAK6/ROBO2/PIK3R3/EFNA3/ITGB1/EPHB3/NGEF/PLXNB2/PLXNA1/SEMA3E/EPHA2/SEMA3B/PRKCA/SEMA3D/RHOD/PRKCZ/EFNA4/LIMK2/RGS3/PLXNA2/NFATC3/HRAS/CFL1/EFNB3/SRC/BMP7/ROBO1/RAC3/BMPR1B/PAK4/DPYSL5/SEMA4F/CAMK2B/GNAI3/MYL9/FES/PARD3/UNC5A/RRAS/SMO/NTN4/NTNG1/EFNA5/LRRC4C/ROCK1/ENAH/PPP3CA/EPHA8/RAF1/RGMA/EPHB2/CAMK2A/SEMA6D/NTNG2/EPHB6/EFNB1/PAK2/…
hsa00010	Glycolysis / Gluconeogenesis	65	0.572526043287621	1.90384772270223	3.03620800014469e-05	0.000576879520027492	0.000422583335692653	2260	tags=37%, list=12%, signal=33%	PKM/PFKP/ENO1/ALDH3B2/ENO2/PGK1/GAPDH/LDHA/HK3/GPI/PGAM1/ALDOC/PGM1/TPI1/ALDOA/PFKL/ALDH1B1/ALDH3B1/HK1/DLAT/PGM2/LDHC/HK2/ALDH7A1
hsa04923	Regulation of lipolysis in adipocytes	57	-0.585165482172631	-2.01750450088745	3.42593870013561e-05	0.000616668966024409	0.000451730421402922	1278	tags=28%, list=7%, signal=26%	NPR1/ADRB1/INSR/IRS2/PTGER3/PDE3B/ADRB2/ADCY4/LIPE/CGA/AQP7/NPY1R/ADCY5/CIDEC/PLIN1/FABP4
hsa05205	Proteoglycans in cancer	200	0.424787826164875	1.68139864635797	4.60374446470091e-05	0.000787240303463857	0.000576679569788851	2812	tags=31%, list=15%, signal=27%	MMP9/FN1/PLAUR/PLAU/FLNA/SDC1/COL1A1/COL1A2/WNT5B/WNT5A/TGFB2/ITPR3/IQGAP1/WNT2/ITGA5/SDC2/ITGB3/ITGAV/WNT7B/GPC1/CDKN1A/AKT1/PIK3R3/EGFR/MAP2K1/ITGB1/ITGB5/ERBB2/VEGFA/FZD1/MMP2/PRKCA/WNT9A/ITGA2/HSPG2/HRAS/ACTG1/SRC/PPP1CA/VAV2/SLC9A1/ACTB/TGFB1/MSN/LUM/HIF1A/CAMK2B/TLR2/HPSE/CTSL/WNT6/MTOR/FZD9/PXN/RRAS/SMO/FZD5/RPS6KB2/THBS1/TIMP3/FZD2/ROCK1
hsa04926	Relaxin signaling pathway	129	0.461259563533178	1.72000122516895	7.01069444842181e-05	0.00114174166731441	0.000836363548232777	2555	tags=29%, list=13%, signal=25%	MMP1/MMP13/MMP9/COL1A1/COL4A6/COL1A2/SHC4/COL3A1/GNG12/CREB3L1/GNA15/AKT1/PIK3R3/GNB5/COL4A5/EGFR/MAP2K1/VEGFA/MMP2/PLCB3/PRKCA/COL4A2/PRKCZ/ADCY7/TGFBR1/HRAS/SRC/NOS2/SHC1/ACTA2/GNB1/TGFB1/ADCY3/GNAI3/SHC3/GNB2/COL4A1
hsa05412	Arrhythmogenic right ventricular cardiomyopathy	86	0.508814205200662	1.7711919765705	7.75096988346788e-05	0.00120492350006637	0.000882646331227443	2380	tags=30%, list=12%, signal=27%	ITGB6/CDH2/ITGB4/ITGA11/ITGA3/ITGA5/ITGB3/ITGAV/GJA1/ITGB1/ITGB5/SNTB1/LAMA1/LMNA/ITGA6/ITGA2/ACTG1/PKP2/DSG2/ACTB/SGCD/DAG1/ATP2A2/DSP/CTNNA1/DSC2
hsa04151	PI3K-Akt signaling pathway	358	0.363442072472997	1.51997487044321	9.17254479868478e-05	0.00136391753093487	0.000999114719490608	1385	tags=18%, list=7%, signal=17%	SPP1/LAMC2/IBSP/ITGB6/LAMB3/TNC/FN1/THBS2/ITGB4/ITGA11/DDIT4/OSMR/COL1A1/LPAR3/COL4A6/COL1A2/COL6A2/PRKAA2/ITGA3/COMP/COL6A1/EPO/ITGA5/GNG12/CREB3L1/ITGB3/ITGAV/CDK4/NTF3/CDKN1A/AKT1/PIK3R3/PDGFC/EFNA3/CCNE1/GNB5/COL4A5/EGFR/LAMC3/MAP2K1/ITGB1/HSP90AA1/ITGB5/PPP2R3A/ERBB2/VEGFA/CCNE2/COL9A3/TGFA/OSM/IKBKG/LAMB2/GDNF/EPHA2/PDGFB/LAMA1/PRKCA/COL4A2/COL6A3/PHLPP2/LAMC1/ITGA6/EFNA4
hsa04218	Cellular senescence	156	0.436914302119924	1.6820443093589	0.000140677096800549	0.00200464862940782	0.00146847144905836	3169	tags=32%, list=17%, signal=27%	CALML5/CXCL8/CCNB2/TRPV4/MYBL2/FOXM1/TGFB2/ITPR3/CAPN1/CCNA1/CCNA2/CDK4/CDKN1A/AKT1/CHEK1/PIK3R3/E2F2/CCNE1/CDC25A/MAP2K1/CCNE2/CAPN2/SERPINE1/CCNB1/E2F1/TGFBR1/SLC25A5/GADD45A/NFATC3/HRAS/HLA-G/SQSTM1/CDKN2A/PPP1CA/TGFB1/IGFBP3/HLA-A/HLA-C/RBBP4/CDK2/CDK1/MTOR/RRAS/MAPKAPK2/TRAF3IP2/PPP3CA/IL1A/MAP2K3/RAF1/MRAS
hsa05206	MicroRNAs in cancer	160	0.434155151907717	1.67539146224568	0.000151639845423506	0.00207443308539356	0.00151959087203345	2900	tags=31%, list=15%, signal=27%	MMP9/TNC/PLAU/DDIT4/SERPINB5/KIF23/CDCA5/ST14/TPM1/TGFB2/SHC4/FSCN1/ITGA5/ITGB3/CDKN1A/SLC7A1/PIK3R3/EFNA3/E2F2/CCNE1/EGFR/CDC25A/MAP2K1/ERBB2/VEGFA/SLC45A3/CCNE2/DNMT1/PDGFB/PRKCA/E2F1/CDC25C/HMOX1/EFNA4/NOTCH2/HRAS/SHC1/CDKN2A/CDC25B/NOTCH3/HDAC2/PAK4/STMN1/MTOR/BAK1/THBS1/TIMP3/EFNA5/ROCK1/EZR
hsa03050	Proteasome	46	0.597032178913775	1.87943658367657	0.000261079942638658	0.00340154376265192	0.00249174335337383	4806	tags=54%, list=25%, signal=41%	PSMD7/PSMD2/PSMC1/PSMD3/PSMA4/PSMC3/PSMC5/PSMA7/PSMB2/ADRM1/PSMD14/PSMB8/PSMD8/PSMB5/PSMA5/PSMD12/PSMD1/PSME4/PSMB10/PSMB3/PSMB6/POMP/PSMD13/PSMB1/PSMC6
hsa00051	Fructose and mannose metabolism	34	0.633991898255083	1.84726570311548	0.00026864892099149	0.00340154376265192	0.00249174335337383	2150	tags=47%, list=11%, signal=42%	PFKP/AKR1B10/HK3/ALDOC/PFKFB4/PFKFB3/TPI1/ALDOA/GMDS/PFKL/GMPPB/HK1/KHK/AKR1B15/MPI/HK2
hsa04659	Th17 cell differentiation	106	-0.446110929971297	-1.683235102693	0.000278488963024134	0.00340154376265192	0.00249174335337383	3825	tags=47%, list=20%, signal=38%	HLA-DRA/IL27RA/STAT6/IL12RB1/JUN/MAPK10/IL2/PPP3CB/IL21/LAT/IL6R/RXRG/HLA-DPA1/MAPK8/HLA-DMB/IL1R1/HLA-DQA1/HLA-DQA2/AHR/IL6/SMAD4/HLA-DOA/HLA-DMA/PPP3CC/IFNG/RORC/HLA-DPB1/TGFBR2/NFKBIA/JAK2/PRKCQ/HLA-DOB/NFATC2/TBX21/IKBKB/FOS/STAT5A/EBI3/JAK3/CD3G/IL2RG/LCK/CD247/STAT5B/IRF4/ZAP70/CD3D/IL6ST/CD3E/GATA3
hsa04350	TGF-beta signaling pathway	108	0.47386697744341	1.71304452262977	0.000307700642424986	0.00350778732364484	0.00256957027709287	3305	tags=34%, list=17%, signal=28%	TFRC/GREM1/BMP8B/IGSF1/NEO1/INHBA/TGFB2/NBL1/BMP8A/NOG/FST/INHBB/FBN1/LTBP1/TGFBR1/TFDP1/SMAD6/ACVR1/SIN3A/BMP7/BMPR1B/EMP3/TGFB1/TFR2/HDAC2/BMP2/GDF5/BMP4/PPP2R1A/RPS6KB2/THBS1/HAMP/ROCK1/PITX2/ID3/RGMA/CHRD
hsa04390	Hippo signaling pathway	156	0.426504255184508	1.64196743358963	0.00030551452473594	0.00350778732364484	0.00256957027709287	4454	tags=42%, list=23%, signal=32%	CDH1/BMP8B/WNT5B/WNT5A/TGFB2/TEAD4/BMP8A/WNT2/BIRC5/PARD6A/DLG5/WNT7B/FZD1/SERPINE1/SNAI2/WNT9A/PRKCZ/AMOT/TGFBR1/ACTG1/ITGB2/TP73/BMP7/PPP1CA/FGF1/BMPR1B/ACTB/TGFB1/FRMD6/YAP1/BMP2/GDF5/CTNNA1/WNT6/PPP2R2C/PARD3/SOX2/FZD9/BMP4/CCN2/FZD5/PPP2R1A/FZD2/LLGL2/YWHAQ/NKD2/TEAD1/CTNNB1/LLGL1/AJUBA/NKD1/FZD7/DVL1/TEAD3/YWHAH/GDF6/AREG/GSK3B/NF2/WNT3A/WNT11/PPP2R2A/SMAD3/PRKCI/DVL3
hsa05222	Small cell lung cancer	92	0.484062506249348	1.70582491468658	0.000340824193713414	0.00364255857031211	0.00266829467446686	2870	tags=36%, list=15%, signal=31%	LAMC2/LAMB3/FN1/COL4A6/ITGA3/ITGAV/CDK4/CDKN1A/AKT1/PIK3R3/E2F2/CCNE1/COL4A5/LAMC3/ITGB1/CCNE2/IKBKG/LAMB2/LAMA1/E2F1/COL4A2/LAMC1/ITGA6/ITGA2/GADD45A/NOS2/CKS1B/LAMA5/CDK2/BAK1/COL4A1/BIRC7/LAMA4
hsa05410	Hypertrophic cardiomyopathy	99	0.478549673838727	1.7055059933654	0.000336884073762243	0.00364255857031211	0.00266829467446686	2149	tags=26%, list=11%, signal=23%	ITGB6/ITGB4/ITGA11/PRKAA2/TPM1/ITGA3/TGFB2/TPM2/ITGA5/ITGB3/ITGAV/ITGB1/ITGB5/SNTB1/AGT/LAMA1/LMNA/ITGA6/ITGA2/ACTG1/ACE/ACTB/TGFB1/SGCD/DAG1/ATP2A2
hsa05010	Alzheimer disease	372	0.348388835078468	1.46230730033513	0.000468304723108288	0.00485333985766772	0.00355523202870088	4459	tags=34%, list=23%, signal=27%	CALML5/GAPDH/TUBA1C/MME/WNT5B/WNT5A/PSMD7/TUBA1B/ITPR3/PSMD2/PSMC1/WNT2/CAPN1/ATG101/LRP5/WNT7B/AKT1/TUBB6/PIK3R3/MAP3K5/PSMD3/PSMA4/MAP2K1/FADD/TUBB4B/SLC39A7/FZD1/SLC39A14/CAPN2/IKBKG/SLC39A8/PSMC3/TUBA1A/PLCB3/WNT9A/NOX4/IL1B/APP/SLC39A1/TUBB2A/NDUFA4L2/COX5A/BACE2/SLC25A5/PSMC5/HRAS/LRP1/TUBB/PSMA7/NOS2/PSMB2/ATP5F1B/TUBA4A/ADRM1/CSNK2A2/ADAM10/UQCRC1/NDUFS6/DKK1/EIF2S1/CSNK1A1/ADAM17/ATP2A2/…
hsa04672	Intestinal immune network for IgA production	45	-0.549434176598583	-1.80219200591685	0.000693706956532366	0.00675479943528223	0.00494811408309379	4847	tags=56%, list=25%, signal=42%	ITGB7/HLA-DRA/AICDA/IL2/ITGA4/HLA-DPA1/HLA-DMB/MADCAM1/HLA-DQA1/HLA-DQA2/IL6/HLA-DOA/HLA-DMA/CCL28/CXCR4/HLA-DPB1/CXCL12/ICOS/CD28/HLA-DOB/TNFRSF13B/TNFRSF13C/CD40LG/TNFRSF17/PIGR
hsa05215	Prostate cancer	97	0.471425030893409	1.68267129855235	0.000711031519503393	0.00675479943528223	0.00494811408309379	1274	tags=25%, list=7%, signal=23%	MMP9/PLAU/MMP3/GSTP1/PLAT/CREB3L1/ETV5/CDKN1A/AKT1/SPINT1/PIK3R3/PDGFC/E2F2/CCNE1/EGFR/MAP2K1/HSP90AA1/ERBB2/CCNE2/NKX3-1/TGFA/IKBKG/PDGFB/E2F1
hsa04814	Motor proteins	190	0.38863821114172	1.52800928236543	0.000684613660583503	0.00675479943528223	0.00494811408309379	2466	tags=25%, list=13%, signal=22%	MYH14/KIF23/MYO10/TUBA1C/KIF2C/KIF4A/KIF20A/TPM1/KIF1A/KIF26B/TUBA1B/TPM2/KIFC1/TUBB6/MYO1D/ACTG2/DYNC1H1/ACTA1/MYH9/TUBB4B/KIF3C/DYNC1LI2/KIFC3/DCTN1/TUBA1A/KIF11/MYO5B/KIF18A/MYO1E/TUBB2A/MYO5A/KIF15/ACTG1/TUBB/KIF14/KIF18B/KIF1B/MYO9A/ACTA2/KIF7/TUBA4A/ACTB/MYO18A/TUBB3/KIF21A/DYNLT3/DYNC1I1/MYL9
hsa00534	Glycosaminoglycan biosynthesis - heparan sulfate / heparin	24	0.67581075485406	1.85781377976335	0.000771876095167571	0.00713463850127863	0.00522635876671072	4882	tags=75%, list=26%, signal=56%	EXTL1/HS6ST2/HS3ST3A1/HS3ST2/EXTL3/EXT2/EXT1/HS3ST1/EXTL2/B3GAT3/GLCE/XYLT1/XYLT2/HS6ST1/NDST1/HS3ST3B1/NDST4/HS2ST1
hsa00430	Taurine and hypotaurine metabolism	16	-0.735624986136616	-1.88577742179522	0.000971246694270605	0.00830415923601367	0.006083071400958	825	tags=31%, list=4%, signal=30%	FMO5/FMO3/CDO1/FMO2/CSAD
hsa01250	Biosynthesis of nucleotide sugars	37	0.602710567484389	1.79298710814472	0.000949307893857561	0.00830415923601367	0.006083071400958	4875	tags=62%, list=26%, signal=46%	HK3/GPI/PGM1/GMDS/GALE/GMPPB/GFPT2/HK1/GALK1/PGM2/MPI/HK2/PMM1/GNPNAT1/GALK2/GFUS/UGDH/UGP2/NANP/MIOX/PMM2/GMPPA/FCSK
hsa00052	Galactose metabolism	31	0.621437822554971	1.7892358512461	0.000967355572448009	0.00830415923601367	0.006083071400958	2949	tags=48%, list=15%, signal=41%	PFKP/AKR1B10/HK3/PGM1/GALE/PFKL/HK1/B4GALT1/GALK1/AKR1B15/PGM2/HK2/GLB1/B4GALT2/GAA
hsa03030	DNA replication	36	0.606968382237415	1.77953501346659	0.00110679067912759	0.0090587122666773	0.0066358064618935	4072	tags=50%, list=21%, signal=39%	MCM2/FEN1/MCM6/MCM5/MCM4/POLD1/MCM7/MCM3/RFC4/PRIM1/RPA1/POLD2/PCNA/POLD3/POLE4/POLA1/RFC2/PRIM2
hsa04933	AGE-RAGE signaling pathway in diabetic complications	100	0.4455688231531	1.59471974202183	0.00111247343625862	0.0090587122666773	0.0066358064618935	1572	tags=26%, list=8%, signal=24%	CXCL8/FN1/ICAM1/COL1A1/COL4A6/COL1A2/TGFB2/COL3A1/CDK4/AKT1/PIK3R3/COL4A5/VEGFA/MMP2/AGT/DIAPH1/SERPINE1/PLCB3/PRKCA/NOX4/IL1B/COL4A2/PRKCZ/PLCD3/TGFBR1/HRAS
hsa00030	Pentose phosphate pathway	31	0.61398673240386	1.76778276753384	0.00122879670430847	0.00941095492529578	0.00689383586402092	1020	tags=29%, list=5%, signal=28%	PFKP/GPI/ALDOC/PGM1/G6PD/ALDOA/PFKL/TKT/PGD
hsa04658	Th1 and Th2 cell differentiation	90	-0.45035168574193	-1.6476877393664	0.001289926268748	0.00941095492529578	0.00689383586402092	3730	tags=37%, list=20%, signal=30%	LAT/RBPJ/HLA-DPA1/MAPK8/HLA-DMB/HLA-DQA1/HLA-DQA2/HLA-DOA/HLA-DMA/PPP3CC/IFNG/IL12B/HLA-DPB1/NFKBIA/JAK2/PRKCQ/HLA-DOB/NFATC2/STAT4/TBX21/IKBKB/FOS/STAT5A/JAK3/CD3G/IL2RG/LCK/CD247/STAT5B/ZAP70/CD3D/CD3E/GATA3
hsa04640	Hematopoietic cell lineage	95	-0.437116625702224	-1.60777053355377	0.00124219874327689	0.00941095492529578	0.00689383586402092	2232	tags=34%, list=12%, signal=30%	CSF2RA/CD44/CD8B/IL11RA/HLA-DPB1/CD1B/CD7/CD1D/KIT/HLA-DOB/EPOR/GP1BA/CD1E/CD34/CSF3R/CD37/IL7R/CD1C/CD3G/CD38/FCER2/IL3RA/CD22/CD5/CD3D/CD2/CD8A/CR2/CD3E/CD19/CD36/MS4A1
hsa04141	Protein processing in endoplasmic reticulum	167	0.394571397349949	1.53218112656397	0.00119075456940014	0.00941095492529578	0.00689383586402092	3833	tags=32%, list=20%, signal=26%	HYOU1/ERO1A/PDIA6/P4HB/HSPA8/CAPN1/MAP3K5/CALR/FBXO2/HSP90AA1/GANAB/CAPN2/CKAP4/HSPA5/SEC24D/OS9/SEC24C/MAN1B1/PDIA3/SELENOS/LMAN2/RPN2/PDIA4/DDOST/SEC61A1/STUB1/HSPH1/UGGT1/SEC23A/RRBP1/EIF2S1/DNAJB11/STT3A/RPN1/SEC13/MBTPS1/DNAJC3/BAK1/SSR3/ERP29/SEC23B/BAG2/PRKCSH/VCP/MAGT1/UBXN2A/MAPK9/BCAP31/HSP90B1/CANX/SEC24A/DNAJC5/WFS1/UBE2J2
hsa04810	Regulation of actin cytoskeleton	228	0.375751529418977	1.50507203965425	0.00129331836692661	0.00941095492529578	0.00689383586402092	4721	tags=42%, list=25%, signal=32%	ITGB6/FN1/ITGB4/ITGA11/MYH14/ACTN1/ITGA3/BCAR1/IQGAP1/ITGA5/DIAPH3/GNG12/ITGB3/ITGAV/PAK6/AKT1/PIK3R3/PDGFC/EGFR/PFN2/MYH9/MAP2K1/ITGB1/ITGB5/DIAPH1/PDGFB/ARHGEF4/ITGA6/ACTN4/LIMK2/ITGA2/CHRM4/VCL/GNA12/HRAS/ACTG1/ITGB2/CFL1/CYFIP1/SRC/MYLK/PPP1CA/FGF1/RAC3/VAV2/SLC9A1/ACTB/MSN/PAK4/NCKAP1/ARPC2/MYL9/FGF16/WASF2/PXN/RRAS/ROCK1/ENAH/EZR/ACTR3/RAF1/MRAS/LPAR2/CHRM3/ARAF/RRAS2/ITGB8/PDGFRB/FGD1/ITGA…
hsa05171	Coronavirus disease - COVID-19	228	-0.33942779288012	-1.42017936673381	0.00176308273844041	0.0125619645113879	0.00920205464361443	4454	tags=38%, list=23%, signal=29%	UBA52/RPLP2/C3/C8G/RPS2/MAPK10/MAVS/RPL28/RPS19/IL2/RPL23A/IRAK4/RPL13/RPS17/RPL24/STING1/RPL36/RPS15/RPL11/IL6R/RPL21/IKBKE/MAPK8/RPL35A/RPL5/RPL7A/RPS8/RPS25/RPL13A/RPS28/IL6/RPS11/RPS21/RPL27A/RPL23/RPS18/RPL22L1/MASP2/RPS13/RPL35/IL12B/RPS27/PLCG2/RPS7/RPL6/RPS14/RPS23/NFKBIA/RPL22/RPL29/RPL18/RPS3A/RPL37A/RPL39/RPL12/RPL37/RPS29/RPL31/RPL38/RPS4X/VWF/RPL7/RPL14/RPL32/RPL27/C5/RPL15/RPS15A/RP…
hsa05418	Fluid shear stress and atherosclerosis	137	0.404330538968147	1.52573167778572	0.00205255004955167	0.0143259615703402	0.0104942408548506	3965	tags=43%, list=21%, signal=34%	MMP9/CALML5/TRPV4/ICAM1/SDC1/PRKAA2/GSTP1/PLAT/SDC2/ASS1/ITGB3/ITGAV/GPC1/AKT1/PIK3R3/MAP3K5/GSTM1/HSP90AA1/VEGFA/MMP2/MGST1/IKBKG/PDGFB/NCF2/IL1B/PRKCZ/HMOX1/ACVR1/ACTG1/SRC/SQSTM1/RAC3/BMPR1B/ACTB/MAP2K5/GSTA2/NQO1/CTSL/CYBA/KEAP1/BMP4/PRKAA1/MEF2A/CTNNB1/IL1A/GSTT2B/TXN2/MAPK9/RELA/HSP90B1/TNFRSF1A/CALML3/CALM2/MAPK7/PDGFA/SUMO3/PIAS4/RHOA/MAPK12
hsa05225	Hepatocellular carcinoma	166	0.388900059988265	1.51003713556712	0.00254536853487137	0.0174103207785202	0.0127536360273555	4459	tags=42%, list=23%, signal=33%	WNT5B/WNT5A/TGFB2/SHC4/GSTP1/WNT2/LRP5/CDK4/WNT7B/CDKN1A/AKT1/PIK3R3/E2F2/EGFR/GSTM1/MAP2K1/FZD1/TGFA/MGST1/SMARCB1/ACTL6A/PRKCA/WNT9A/E2F1/HMOX1/TGFBR1/GADD45A/HRAS/ACTG1/DPF1/SHC1/SMARCD2/CDKN2A/SMARCA4/ACTB/TGFB1/CSNK1A1/GSTA2/NQO1/WNT6/MTOR/SHC3/BAK1/FZD9/KEAP1/FZD5/RPS6KB2/FZD2/CTNNB1/RAF1/GSTT2B/ARAF/FZD7/BRD7/ACTL6B/DVL1/MAP2K2/GSK3B/MET/DDB2/GSTO1/IGF1R/BAD/WNT3A/WNT11/TERT/SMAD3/PIK3CB/D…
hsa04060	Cytokine-cytokine receptor interaction	294	-0.323451088571267	-1.37757108257399	0.00303005594799626	0.0203191987100926	0.0148844853585781	2553	tags=21%, list=13%, signal=19%	CCL28/CXCR4/IFNG/CSF2RA/IL18RAP/TNFSF12/IL12B/RELL1/IFNLR1/LEPR/IL11RA/CCL14/CXCL12/TGFBR2/TNFSF18/TNFRSF1B/IL10RA/CCL17/TNFRSF14/XCR1/FASLG/CXCR6/PRLR/IL16/CCR4/EPOR/GHR/LIFR/IL18/CSF2RB/CXCL2/LTA/XCL1/XCL2/EBI3/NGFR/GDF10/BMP6/CCR2/CSF3R/IL7R/TNFRSF13B/CCL5/IL2RG/TNFRSF25/CCL21/LTB/CXCR3/CXCL9/IL3RA/TNFRSF13C/CXCL13/CD40LG/CD27/IL6ST/LEP/CNTFR/CCR7/TNFRSF17/CXCL14/IL33/CCL19
hsa00020	Citrate cycle (TCA cycle)	30	0.592013344431712	1.68169346591765	0.0032841186536373	0.0215993957604607	0.0158222720559854	5379	tags=67%, list=28%, signal=48%	IDH2/ACO2/IDH3A/PC/DLAT/OGDHL/OGDH/DLST/IDH1/MDH1/SDHB/PCK2/IDH3G/ACLY/ACO1/SUCLA2/SUCLG1/CS/PDHA1/SDHC
hsa04216	Ferroptosis	41	0.546683395956048	1.66673715809062	0.00354810926087766	0.0228953465513238	0.0167715988895508	1989	tags=32%, list=10%, signal=28%	CP/TFRC/STEAP3/FTH1/FTL/SLC39A14/SLC39A8/PCBP1/SLC7A11/HMOX1/SLC3A2/GSS/GCLM
hsa05017	Spinocerebellar ataxia	142	0.401958273803702	1.52687186865722	0.00381965115225237	0.024191123964265	0.0177207987180519	4806	tags=38%, list=25%, signal=29%	SPTBN2/PSMD7/ITPR3/PSMD2/PSMC1/ATG101/AKT1/PIK3R3/MAP3K5/PSMD3/PSMA4/VLDLR/PSMC3/PLCB3/PRKCA/GRIA3/SLC1A6/SLC25A5/PSMC5/PSMA7/PSMB2/ADRM1/CIC/ATP2A2/PSMD14/ATXN1L/AFG3L2/MTOR/KAT5/ATG2A/BEAN1/RYR1/PSMD8/GRIN2D/PSMB5/PSMA5/PSMD12/PSMD1/MAPK9/GRIN2A/PLCB1/PSMB3/PSMB6/ULK1/OPA1/TBPL1/AMBRA1/PIK3CB/PIK3R1/MCU/PSMD13/PSMB1/ATXN10/PSMC6
hsa01040	Biosynthesis of unsaturated fatty acids	27	0.601696336816537	1.68901950659919	0.00522646467395243	0.0313587880437146	0.0229713498134936	2000	tags=37%, list=10%, signal=33%	FADS2/FADS1/SCD/ACOT7/ELOVL4/HACD1/ELOVL3/HACD2/ACOT4/HSD17B12
hsa04115	p53 signaling pathway	75	0.474196102702445	1.61846274176243	0.00508004948363282	0.0313587880437146	0.0229713498134936	2391	tags=33%, list=13%, signal=29%	SFN/CCNB2/SERPINB5/RRM2/STEAP3/GTSE1/TP53I3/CDK4/CDKN1A/CHEK1/CCNE1/PERP/CD82/SESN2/CCNE2/SERPINE1/CCNB1/GADD45A/RPRM/TP73/CDKN2A/IGFBP3/CDK2/PPP1R13L/CDK1
hsa05322	Systemic lupus erythematosus	126	-0.381449613625387	-1.47494652234478	0.00522181283255148	0.0313587880437146	0.0229713498134936	4441	tags=37%, list=23%, signal=29%	RO60/C3/C8G/H4C12/H2BC15/ELANE/H2AC16/H2BC18/H3C2/HLA-DPA1/HLA-DMB/H4C11/H3-3A/HLA-DQA1/HLA-DQA2/H2BC13/H2BC6/HLA-DOA/HLA-DMA/H3-4/H2AC4/IFNG/H2BC10/HLA-DPB1/H2AC12/H2AC14/H3C11/H2BC3/H4C6/CD28/H2AC20/H4C13/HLA-DOB/H4C1/H2AC21/H2BC14/C5/H4C2/H2BC5/H2AC6/C6/H4C3/H4C4/H4C5/CTSG/CD40LG/C7
hsa00520	Amino sugar and nucleotide sugar metabolism	49	0.515040158094885	1.63689924127339	0.00541076595992446	0.0313641009880367	0.0229752417209995	5614	tags=63%, list=29%, signal=45%	HK3/GPI/PGM1/GMDS/CYB5R2/GALE/GMPPB/GFPT2/HK1/CYB5R3/GALK1/PGM2/MPI/HK2/PMM1/GNPNAT1/GALK2/GFUS/HEXA/UGDH/HEXB/UGP2/NANP/PMM2/GMPPA/FCSK/RENBP/CHIT1/CYB5R4/HKDC1/CYB5RL
hsa05100	Bacterial invasion of epithelial cells	77	0.4611379058583	1.57786076533212	0.00532380722128282	0.0313641009880367	0.0229752417209995	2525	tags=32%, list=13%, signal=28%	CDH1/FN1/BCAR1/SHC4/SEPTIN3/ITGA5/PIK3R3/ELMO3/ITGB1/MAD2L2/CLTC/CLTB/SEPTIN9/VCL/ACTG1/SRC/SHC1/ACTB/CLTCL1/DNM1/ARPC2/CTNNA1/SHC3/WASF2/PXN
hsa05414	Dilated cardiomyopathy	104	0.425800328013626	1.52752005743721	0.00561040344945754	0.0314550488477784	0.0230418640374615	2266	tags=25%, list=12%, signal=22%	ITGB6/ITGB4/ITGA11/TPM1/ITGA3/TGFB2/TPM2/ITGA5/ITGB3/ITGAV/ITGB1/ITGB5/SNTB1/AGT/LAMA1/LMNA/ITGA6/ADCY7/ITGA2/ACTG1/ACTB/TGFB1/SGCD/DAG1/ATP2A2/ADCY3
hsa04142	Lysosome	131	0.393232287153852	1.46831390563897	0.00559684820089876	0.0314550488477784	0.0230418640374615	4232	tags=39%, list=22%, signal=30%	SLC11A1/ATP6V0D2/CTSV/GALNS/CTSD/ATP6V0D1/PLA2G15/IGF2R/HYAL3/CTSK/SMPD1/AP1B1/CTSB/CLTC/ARSB/CLTB/CTSZ/ACP5/PSAP/LGMN/AP1G1/CLTCL1/IDS/LAMP1/ATP6V0A4/ACP2/AP1S3/CTSL/M6PR/GLB1/LITAF/MAN2B1/AP3D1/NAGA/AP4E1/GAA/AP3S2/SORT1/HEXA/AP3B2/NPC1/DNASE2/AP3S1/CTSE/LAPTM5/HEXB/GLA/AP1M1/ABCB9/FUCA2/MANBA
hsa04630	JAK-STAT signaling pathway	167	-0.349214239648678	-1.4043925990302	0.00587363751864441	0.0323997424415547	0.0237338833520776	2415	tags=19%, list=13%, signal=17%	IFNG/CSF2RA/IL12B/IFNLR1/LEPR/IL11RA/JAK2/IL10RA/EGF/PRLR/AOX1/EPOR/STAT4/GHR/LIFR/CSF2RB/STAT5A/JAK3/FHL1/CSF3R/IL7R/IRF9/CCND2/IL2RG/MYC/STAT5B/IL3RA/IL6ST/BCL2/LEP/CNTFR/SOCS2
hsa00970	Aminoacyl-tRNA biosynthesis	44	0.508853875442895	1.58092233643196	0.00699543126270689	0.037975198283266	0.0278180892318169	4029	tags=39%, list=21%, signal=31%	AARS1/YARS1/GARS1/TARS1/WARS1/MARS1/MTFMT/KARS1/SARS1/CARS1/PARS2/VARS1/FARSA/IARS1/TARS3/LARS2/HARS1
hsa05226	Gastric cancer	148	0.374267138093742	1.4264664653357	0.0077854473941071	0.0416034845122598	0.0304759289440377	4459	tags=40%, list=23%, signal=31%	CDH1/WNT5B/WNT5A/TGFB2/SHC4/WNT2/LRP5/WNT7B/CDKN1A/AKT1/PIK3R3/E2F2/CCNE1/EGFR/MAP2K1/ERBB2/FZD1/CCNE2/WNT9A/E2F1/MUC2/TGFBR1/GADD45A/HRAS/SHC1/FGF1/TGFB1/CSNK1A1/CDK2/CTNNA1/WNT6/MTOR/FGF16/SHC3/BAK1/FZD9/FZD5/RPS6KB2/FZD2/CTNNB1/RAF1/ARAF/FZD7/DVL1/MLH1/MAP2K2/GSK3B/MET/FGF5/DDB2/FGF21/JUP/WNT3A/WNT11/TERT/SMAD3/PIK3CB/DVL3/PIK3R1
hsa05022	Pathways of neurodegeneration - multiple diseases	464	0.299382260882746	1.28346393460789	0.0081486917771562	0.0428746551967295	0.031407103529768	4006	tags=28%, list=21%, signal=23%	CALML5/TUBA1C/SPTBN2/WNT5B/WNT5A/PSMD7/TUBA1B/ITPR3/PSMD2/PSMC1/WNT2/GPX8/CAPN1/ATG101/LRP5/WNT7B/TUBB6/UCHL1/MAP3K5/PSMD3/PSMA4/MAP2K1/FADD/TUBB4B/FZD1/CAPN2/HSPA5/DCTN1/PSMC3/TUBA1A/PLCB3/PRKCA/WNT9A/NOX4/IL1B/APP/GRIA3/TUBB2A/NDUFA4L2/COX5A/SLC25A5/PSMC5/HRAS/TUBB/PSMA7/NOS2/SQSTM1/PSMB2/ATP5F1B/TUBA4A/ADRM1/MFN2/CSNK2A2/UBA1/UQCRC1/NDUFS6/DKK1/EIF2S1/CSNK1A1/PINK1/GPX1/ATP2A2/PSMD14/TUBB3/GPX…
hsa05211	Renal cell carcinoma	69	0.455704593920853	1.54033861754622	0.008420695335111	0.0436345121910297	0.0319637239195601	2162	tags=25%, list=11%, signal=22%	EGLN3/SLC2A1/TGFB2/ARNT2/PAK6/CDKN1A/AKT1/PIK3R3/MAP2K1/VEGFA/TGFA/PDGFB/EGLN1/HRAS/TGFB1/HIF1A/PAK4
hsa00480	Glutathione metabolism	56	0.492313660004513	1.59214345700042	0.0087933107699688	0.044225180637196	0.032396408099885	2567	tags=36%, list=13%, signal=31%	CHAC1/RRM2/IDH2/G6PD/GSTP1/GPX8/TXNDC12/GSTM1/PGD/MGST1/RRM1/GSS/ODC1/CHAC2/GCLM/GPX1/GSTA2/GPX7/IDH1/ANPEP
hsa05212	Pancreatic cancer	76	0.443448471628926	1.51363084230769	0.00879221587873835	0.044225180637196	0.032396408099885	3464	tags=41%, list=18%, signal=34%	TGFB2/RAD51/CDK4/CDKN1A/AKT1/PIK3R3/E2F2/EGFR/MAP2K1/ERBB2/VEGFA/TGFA/IKBKG/E2F1/TGFBR1/GADD45A/PLD1/CDKN2A/RAC3/BRCA2/TGFB1/RALB/MTOR/BAK1/RPS6KB2/JAK1/STAT1/RAF1/MAPK9/ARAF/RELA
hsa01210	2-Oxocarboxylic acid metabolism	33	0.568943145579592	1.6495587488567	0.00963872870224279	0.0477599170952439	0.0349857195095969	3396	tags=36%, list=18%, signal=30%	BCAT1/IDH2/ACO2/IDH3A/AADAT/DLAT/OGDHL/OGDH/DLST/IDH1/GOT1/IDH3G
hsa04061	Viral protein interaction with cytokine and cytokine receptor	97	-0.398459634580246	-1.4678982520199	0.00977542162768149	0.0477599170952439	0.0349857195095969	2553	tags=28%, list=13%, signal=24%	CCL28/CXCR4/IL18RAP/CCL14/CXCL12/TNFRSF1B/IL10RA/CCL17/TNFRSF14/XCR1/CCR4/IL18/CXCL2/LTA/XCL1/XCL2/CCR2/CCL5/IL2RG/CCL21/CXCR3/CXCL9/CXCL13/IL6ST/CCR7/CXCL14/CCL19
hsa04062	Chemokine signaling pathway	189	-0.333104961005669	-1.36087170294651	0.00993085241092346	0.0478359369652933	0.0350414065796854	2553	tags=24%, list=13%, signal=21%	CCL28/PLCB2/PTK2/CXCR4/VAV3/PLCG2/CCL14/WAS/CXCL12/GRK3/SHC2/NFKBIA/JAK2/PIK3CG/CCL17/PLCB4/GNG2/XCR1/CXCR6/CCR4/GNG7/GNG13/CXCL2/BRAF/XCL1/IKBKB/XCL2/GNG11/JAK3/CCR2/PRKCB/ELMO1/CCL5/ITK/RASGRP2/CCL21/CXCR3/STAT5B/CXCL9/CXCL13/ADCY4/CCR7/ADCY5/CXCL14/CCL19
hsa05163	Human cytomegalovirus infection	223	0.332253120913747	1.3266930860958	0.0114661550750638	0.0544642366065529	0.0398968553781459	4885	tags=39%, list=26%, signal=29%	CALML5/CXCL8/BCAR1/ITPR3/GNG12/CREB3L1/ITGB3/ITGAV/CDK4/CDKN1A/AKT1/PIK3R3/E2F2/GNB5/CALR/EGFR/TAP1/MAP2K1/FADD/VEGFA/IKBKG/PLCB3/PRKCA/E2F1/IL1B/PDIA3/ADCY7/NFATC3/GNA12/HRAS/HLA-G/SRC/CDKN2A/GNB1/RAC3/CCR1/HLA-A/HLA-C/ADCY3/GNAI3/GNA11/MTOR/BAK1/PXN/GNB2/RPS6KB2/ROCK1/TRADD/PPP3CA/JAK1/CTNNB1/RAF1/CREB5/CCL3/HLA-B/RELA/GNG5/PLCB1/GNB4/TNFRSF1A/CALML3/CALM2/RHOA/MAPK12/MAP2K2/GSK3B/ROCK2/GNAI2/P…
hsa05320	Autoimmune thyroid disease	50	-0.479386329313195	-1.60990384544716	0.0120192151366241	0.0547048337547757	0.0400731007498818	3568	tags=32%, list=19%, signal=26%	HLA-DPA1/HLA-DMB/HLA-DQA1/HLA-DQA2/TSHR/HLA-DOA/TPO/HLA-DMA/PRF1/HLA-DPB1/CD28/HLA-DOB/FASLG/CTLA4/CD40LG/CGA
hsa00860	Porphyrin metabolism	46	0.499158995044959	1.57133519681561	0.0117991939372379	0.0547048337547757	0.0400731007498818	3229	tags=26%, list=17%, signal=22%	CP/HEPH/UGT2B11/FTH1/FTL/HMBS/HMOX1/HEPHL1/ALAS1/UGT2B28/HCCS/BLVRA
hsa00982	Drug metabolism - cytochrome P450	68	-0.434263551649618	-1.51850335575492	0.0119476269855625	0.0547048337547757	0.0400731007498818	3779	tags=35%, list=20%, signal=28%	CYP2A6/ADH4/GSTA3/GSTM3/CYP2D6/FMO4/CYP2E1/GSTM4/GSTO2/MGST2/GSTA4/AOX1/GSTK1/FMO5/FMO3/CYP2A7/CYP2C8/UGT2B17/GSTM2/MAOB/ADH1C/MAOA/FMO2/ADH1B
hsa04915	Estrogen signaling pathway	137	0.370540807258382	1.39822692836701	0.0121566297232835	0.0547048337547757	0.0400731007498818	1758	tags=18%, list=9%, signal=17%	MMP9/KRT16/CALML5/KRT17/SHC4/ITPR3/CTSD/HSPA8/CREB3L1/AKT1/PIK3R3/EGFR/MAP2K1/HSP90AA1/GABBR2/MMP2/TGFA/PLCB3/KRT14/ADCY7/KRT23/HRAS/SRC/KRT9/SHC1
hsa00500	Starch and sucrose metabolism	34	0.54114661319678	1.57674188213886	0.0124764967907829	0.0554150896421784	0.0405933866877146	2949	tags=38%, list=15%, signal=32%	HK3/GPI/PGM1/GBE1/PYGB/PGM2L1/HK1/GYG1/AGL/PGM2/HK2/PYGL/GAA
hsa00532	Glycosaminoglycan biosynthesis - chondroitin sulfate / dermatan sulfate	21	0.637710901185139	1.70155003596113	0.013055156659767	0.0572418407389785	0.0419315423080236	4546	tags=71%, list=24%, signal=54%	CHPF/CHST3/UST/CHSY3/CHST11/CHSY1/DSE/B3GAT3/XYLT1/CHPF2/CHST14/XYLT2/CHST13/DSEL/CSGALNACT1
hsa05310	Asthma	28	-0.559136350674377	-1.63736318946299	0.0146127133111492	0.0622098532409333	0.0455707758428505	3568	tags=46%, list=19%, signal=38%	IL9/HLA-DRA/HLA-DPA1/HLA-DMB/HLA-DQA1/HLA-DQA2/HLA-DOA/HLA-DMA/HLA-DPB1/HLA-DOB/MS4A2/FCER1A/CD40LG
hsa01232	Nucleotide metabolism	83	0.429648924943531	1.4836122975895	0.0146960538898946	0.0622098532409333	0.0455707758428505	2404	tags=25%, list=13%, signal=22%	RRM2/AK4/TK1/TYMP/NT5E/ADSS1/UPP1/ENTPD2/CTPS1/RRM1/TYMS/DCTPP1/XDH/ENTPD3/AK5/APRT/PNP/ADK/GMPS/CMPK2/DTYMK
hsa03320	PPAR signaling pathway	75	-0.419176261655648	-1.48130752100114	0.0147339126096947	0.0622098532409333	0.0455707758428505	1602	tags=21%, list=8%, signal=20%	SORBS1/SLC27A5/CYP27A1/SLC27A1/ACSL5/PCK1/PPARG/LPL/AQP7/CD36/HMGCS2/PLIN4/PLIN5/ADIPOQ/PLIN1/FABP4
hsa04080	Neuroactive ligand-receptor interaction	366	-0.29187131082999	-1.27901314460176	0.0152715566702774	0.0636935656248157	0.0466576442557899	2125	tags=15%, list=11%, signal=13%	RLN2/LEPR/GIPR/UCN/TRH/GHRL/PRLH/PNOC/OXTR/CNR2/CYSLTR1/P2RX5/PRLR/LTB4R/APLNR/GHR/NR3C1/C5/ADRB1/CHRM1/GRPR/VIPR1/GNRH1/P2RY14/LYPD6B/P2RY13/F2R/ADRA2C/PTGER3/ADRA2A/S1PR4/NPY5R/P2RX1/HTR2B/TRPV1/ADRB2/TACR1/CALCRL/PAQR6/CTSG/LPAR6/PYY/CHRNA9/P2RY8/GABBR1/P2RY10/AVPR2/EDNRB/GZMA/S1PR1/CGA/LEP/NPY1R/F2RL2
hsa04975	Fat digestion and absorption	42	-0.484632681596903	-1.55447894690136	0.0169021237179726	0.0696448953198388	0.0510171901696572	1844	tags=21%, list=10%, signal=19%	PLA2G10/DGAT1/SLC27A1/PLA2G12A/DGAT2/PLPP1/PLA2G2D/CD36/PLA2G2A
hsa05133	Pertussis	76	0.427317138391468	1.45856946521901	0.0171398096870656	0.0697835108687671	0.0511187306456343	4036	tags=36%, list=21%, signal=28%	CALML5/CXCL8/C4A/ITGA5/CXCL5/ITGB1/C4B/IRAK1/IL1B/C1R/ITGB2/CFL1/NOS2/CD14/GNAI3/C1S/IL1A/TICAM1/MAPK9/RELA/ITGAM/CALML3/CALM2/C1QC/RHOA/MAPK12/GNAI2
hsa05214	Glioma	75	0.443854233427224	1.51490393000183	0.0178735007392173	0.0719145559154389	0.0526797916524299	4459	tags=45%, list=23%, signal=35%	CALML5/SHC4/CDK4/CDKN1A/AKT1/PIK3R3/E2F2/EGFR/MAP2K1/TGFA/PDGFB/PRKCA/E2F1/GADD45A/HRAS/SHC1/CDKN2A/CAMK2B/MTOR/SHC3/BAK1/RAF1/CAMK2A/ARAF/PDGFRB/CALML3/CALM2/PDGFA/MAP2K2/DDB2/PDGFRA/IGF1R/PIK3CB/PIK3R1
hsa00564	Glycerophospholipid metabolism	101	-0.381513243592078	-1.42140013065829	0.0182579463469608	0.0726071819844254	0.053187163164953	3264	tags=33%, list=17%, signal=27%	CRLS1/ACHE/CHKB/LPIN3/DGKH/PEMT/CDS2/PGS1/CHPT1/MBOAT1/JMJD7-PLA2G4B/ETNK1/ETNK2/CHKA/LPGAT1/PLA2G10/LYPLA1/ADPRM/PISD/GPCPD1/PLA2G12A/SAMD8/DGKE/PLD4/GPAM/PLA2G6/PNPLA7/PLPP1/PLPP5/PLA2G2D/PLA1A/PLA2G2A/GPD1
hsa03430	Mismatch repair	23	0.586242417033736	1.60660480329728	0.0190538262597316	0.0749012480554967	0.0548676424660148	3786	tags=48%, list=20%, signal=38%	EXO1/MSH6/POLD1/RFC4/RPA1/POLD2/MSH2/PCNA/POLD3/RFC2/MLH1
hsa04540	Gap junction	89	0.401446559983864	1.41004333784955	0.0196783445233424	0.0764772025793534	0.0560220812985106	2448	tags=29%, list=13%, signal=26%	TUBA1C/TUBA1B/ITPR3/TUBB6/PDGFC/GJA1/EGFR/PRKG2/MAP2K1/TUBB4B/PDGFB/TUBA1A/PLCB3/PRKCA/ADCY7/TUBB2A/HRAS/TUBB/SRC/TUBA4A/MAP2K5/TUBB3/ADCY3/CDK1/GNAI3/GNA11
hsa05152	Tuberculosis	176	0.337627024162649	1.31415841836542	0.0199562487636612	0.0766858098558665	0.0561748930307671	4729	tags=32%, list=25%, signal=25%	CALML5/SPHK1/MRC2/ATP6V0D2/TGFB2/VDR/CTSD/ATP6V0D1/CYP27B1/AKT1/LBP/FADD/IRAK1/IL1B/CAMP/FCGR1A/ITGB2/SRC/NOS2/CD14/FCGR3A/TGFB1/LAMP1/CAMK2B/ATP6V0A4/TLR2/NOD2/TRADD/PPP3CA/JAK1/IL1A/STAT1/RAF1/CAMK2A/FCER1G/MAPK9/HSPD1/RELA/ITGAM/TNFRSF1A/CALML3/CALM2/RHOA/MAPK12/CARD9/CLEC4E/PLK3/CLEC7A/BAD/TLR1/TLR6/MAPK13/TIRAP/BID/NFKB1/ATP6V0B/MYD88
hsa05130	Pathogenic Escherichia coli infection	197	0.336606070321359	1.3262097276921	0.0219406940471855	0.0833746373793051	0.0610746805056159	4729	tags=37%, list=25%, signal=28%	CXCL8/CLDN1/MYH14/GAPDH/MYO10/TUBA1C/TUBA1B/TUBB6/MYO1D/MYH9/ITGB1/FADD/TUBB4B/IKBKG/IRAK1/SEC24D/TUBA1A/SEC24C/IL1B/MYO5B/MYO1E/TUBB2A/CLDN14/MYO5A/GNA12/ACTG1/CYFIP1/TUBB/SRC/TUBA4A/ACTB/TUBB3/NCKAP1/ARPC2/WASF2/BAK1/ROCK1/MYO1C/TNFRSF10A/CLDN9/TRADD/EZR/CLDN25/ACTR3/LPAR2/TMED10/MAPK9/RELA/SLC9A3R1/SEC24A/TNFRSF1A/NCL/CLDN7/PAK2/RHOA/MAPK12/LPAR5/ROCK2/BAIAP2/CTTN/WIPF2/LPAR1/ARPC5L/ABL1/CLDN2…
hsa04978	Mineral absorption	60	0.462476885572753	1.51179332123303	0.0238324682128998	0.0895681772396895	0.0656116533796433	2096	tags=27%, list=11%, signal=24%	MT1G/MT2A/SLC34A2/HEPH/MT1E/ATP1A1/VDR/MT1F/MT1H/SLC5A1/FTH1/FTL/MT1X/HMOX1/HEPHL1/SLC31A1
hsa04922	Glucagon signaling pathway	104	0.386201848492512	1.38546410366494	0.0265938990959496	0.0988599292479865	0.0724181691628833	1373	tags=13%, list=7%, signal=13%	PKM/CALML5/PFKP/SLC2A1/LDHA/PGAM1/PRKAA2/ITPR3/CREB3L1/AKT1/PFKL/PPARGC1A/PLCB3/PYGB
hsa00100	Steroid biosynthesis	20	0.590327520713542	1.55112115488543	0.027160830488883	0.0998817637333115	0.0731666967329275	5526	tags=70%, list=29%, signal=50%	DHCR7/CYP27B1/DHCR24/CYP51A1/EBP/NSDHL/SC5D/LSS/MSMO1/FDFT1/SOAT1/CEL/CYP24A1/SQLE
hsa04726	Serotonergic synapse	112	-0.354756318746965	-1.35175273712131	0.0316342356687659	0.115094772326787	0.0843107288820413	2127	tags=20%, list=11%, signal=18%	ITPR1/JMJD7-PLA2G4B/ALOX12/ITPR2/PLCB4/GNG2/GNG7/GNG13/BRAF/CYP4X1/GNG11/ALOX15B/PRKCB/HTR2B/DUSP1/CYP2C8/KCNJ3/RAPGEF3/MAOB/MAOA/ADCY5/SLC6A4
hsa04742	Taste transduction	85	-0.381295176476537	-1.37698224065108	0.0320339450991593	0.115322202356973	0.084477328904154	3121	tags=24%, list=16%, signal=20%	TAS2R13/TAS2R43/TAS2R46/PLCB2/TAS2R50/TAS2R3/PLCB4/TAS2R30/SCNN1B/GNG13/PDE1A/TAS2R31/TAS2R4/TAS2R20/TAS2R14/TAS2R19/TAS2R5/GABBR1/SCNN1G/ADCY4
hsa00514	Other types of O-glycan biosynthesis	47	0.463252655414747	1.45874419968566	0.0342319750353444	0.120433534003294	0.0882215484542441	4519	tags=53%, list=24%, signal=41%	GALNT3/GALNT5/GALNT14/GALNT2/GALNT13/C1GALT1/ST6GAL2/PLOD3/GXYLT2/COLGALT1/B4GALT1/GALNT18/GALNT6/GALNT10/POMT2/B4GALT2/EOGT/XXYLT1/B3GLCT/GALNT12/POFUT2/ST6GAL1/GALNT8/GALNT15/GALNT1
hsa00590	Arachidonic acid metabolism	60	-0.414270345878881	-1.43779287871052	0.0343932197323827	0.120433534003294	0.0882215484542441	3593	tags=33%, list=19%, signal=27%	PTGR2/PLA2G4C/PTGES/CYP2E1/AKR1C3/LTA4H/HPGD/LTC4S/JMJD7-PLA2G4B/ALOX12/PLA2G10/PTGIS/EPHX2/PTGDS/PLA2G12A/ALOX15B/PLA2G6/CYP2C8/PLA2G2D/PLA2G2A
hsa05218	Melanoma	72	0.417200007015064	1.4096930834518	0.0345101939541602	0.120433534003294	0.0882215484542441	4575	tags=46%, list=24%, signal=35%	CDH1/CDK4/CDKN1A/AKT1/PIK3R3/PDGFC/E2F2/EGFR/MAP2K1/PDGFB/E2F1/GADD45A/HRAS/MITF/CDKN2A/FGF1/FGF16/BAK1/RAF1/ARAF/PDGFRB/PDGFA/MAP2K2/MET/FGF5/DDB2/PDGFRA/FGF21/IGF1R/BAD/PIK3CB/PIK3R1/FGF10
hsa04660	T cell receptor signaling pathway	121	-0.349025509450968	-1.34943992305645	0.0351507323698778	0.121429802732305	0.0889513482618918	2736	tags=24%, list=14%, signal=21%	CARD11/PPP3CC/IFNG/PPP2R3B/VAV3/CD8B/LCP2/NFKBIA/PRKCQ/ICOS/CD28/CTLA4/NFATC2/PDCD1/IKBKB/GRAP2/FOS/PPP2R5A/MAP3K8/PTPRC/CD3G/LCK/CD247/ITK/ZAP70/CD40LG/CD3D/CD8A/CD3E
hsa01240	Biosynthesis of cofactors	152	0.348969331050846	1.33972059997824	0.0363943760638897	0.123236402117329	0.0902747420865633	4167	tags=34%, list=22%, signal=26%	SDR16C5/BCAT1/PSAT1/AK4/HSD17B6/UGT2B11/MTHFD1L/TDO2/SHMT2/ADSS1/GMPPB/ALDH1B1/CTPS1/MTHFD2/HMBS/AK5/DHFR/GGH/GSS/CAD/KYNU/GCLM/MPI/CMPK2/NQO1/PDXK/QPRT/NMNAT2/NMNAT1/PMM1/FPGS/MTHFD1/ALAS1/UGT2B28/GCH1/AK7/COQ3/AK2/AK1/RDH11/CMPK1/NADK/PANK1/VKORC1/UGDH/NME7/AKR1A1/COQ2/UGP2/GGCX/SHMT1
hsa05132	Salmonella infection	247	0.317087832808832	1.28037016766908	0.0363943760638897	0.123236402117329	0.0902747420865633	4561	tags=34%, list=24%, signal=26%	CXCL8/AHNAK2/GAPDH/FLNA/ANXA2/TUBA1C/S100A10/TUBA1B/AKT1/TUBB6/DYNC1H1/PFN2/MAP2K1/HSP90AA1/FADD/TUBB4B/DYNC1LI2/VPS18/FHOD1/IKBKG/DCTN1/IRAK1/TUBA1A/IL1B/TUBB2A/HRAS/ACTG1/CYFIP1/TUBB/CD14/TUBA4A/ACTB/FBXO22/TUBB3/NCKAP1/PLEKHM2/TLR2/ARPC2/M6PR/DYNLT3/DYNC1I1/MYL9/SNX33/BAK1/RRAS/DYNC2H1/TNFRSF10A/TRADD/RAB7B/CTNNB1/ACTR3/MAP2K3/RAF1/RILP/TXN2/MAPK9/PKN1/RELA/HSP90B1/TNFRSF1A/DNM2/DYNC1I2/CSE1L/…
hsa05020	Prion disease	259	0.306557566428887	1.24690508227694	0.0433333333333333	0.145294117647059	0.106432748538012	5379	tags=39%, list=28%, signal=28%	TUBA1C/PSMD7/TUBA1B/ITPR3/PSMD2/PSMC1/HSPA8/CREB3L1/TUBB6/PIK3R3/PSMD3/PSMA4/STIP1/TUBB4B/NCAM1/HSPA5/PSMC3/TUBA1A/NCF2/IL1B/LAMC1/TUBB2A/NDUFA4L2/COX5A/SLC25A5/PSMC5/TUBB/PSMA7/PSMB2/ATP5F1B/TUBA4A/ADRM1/CSNK2A2/UQCRC1/NDUFS6/EIF2S1/PSMD14/TUBB3/ATP5MC3/CYBA/CACNA1B/RYR1/PPP3CA/PSMD8/GRIN2D/CACNA1C/COX4I1/SDHB/IL1A/PSMB5/PSMA5/PSMD12/CREB5/PSMD1/NOTCH1/PRNP/NDUFA6/MAPK9/NDUFV1/GRIN2A/NDUFB3/PSMB…
hsa05224	Breast cancer	147	0.344369943383894	1.31466276386294	0.0437710437710438	0.145336863783466	0.106464061497276	4575	tags=38%, list=24%, signal=29%	WNT5B/WNT5A/SHC4/WNT2/LRP5/CDK4/WNT7B/CDKN1A/AKT1/PIK3R3/E2F2/EGFR/MAP2K1/ERBB2/FZD1/WNT9A/E2F1/GADD45A/NOTCH2/HRAS/SHC1/FGF1/BRCA2/NOTCH3/CSNK1A1/WNT6/MTOR/TNFSF11/FGF16/SHC3/BAK1/FZD9/FZD5/RPS6KB2/FZD2/DLL1/CTNNB1/RAF1/NOTCH1/ARAF/FZD7/DVL1/HEYL/MAP2K2/GSK3B/FGF5/DDB2/FGF21/IGF1R/WNT3A/WNT11/PIK3CB/DVL3/PIK3R1/DLL3/FGF10
hsa00513	Various types of N-glycan biosynthesis	42	0.469579490429089	1.44599477417916	0.0468468468468468	0.154054054054054	0.11284969179706	3835	tags=43%, list=20%, signal=34%	CHST8/MAN1B1/B4GALNT3/RPN2/DDOST/MAN2A2/B4GALT1/STT3A/RPN1/MGAT4B/MGAT1/B4GALT2/MAGT1/ALG12/HEXA/ALG3/B4GALNT4/HEXB
hsa04520	Adherens junction	92	0.381718308315934	1.34516636242411	0.0503472222222222	0.163988095238095	0.120126705653021	2540	tags=27%, list=13%, signal=24%	CDH1/ACTN1/LMO7/NECTIN1/IQGAP1/PTPRF/EGFR/ERBB2/SNAI2/SNAI1/SSX2IP/ACTN4/TGFBR1/VCL/ACTG1/SRC/RAC3/ACTB/CSNK2A2/NECTIN3/CTNNA1/MYL9/PARD3/WASF2/PDCD10
hsa05016	Huntington disease	294	0.296755055522287	1.22315171966525	0.0509554140127389	0.164403316909025	0.12043086926546	4051	tags=28%, list=21%, signal=22%	TUBA1C/PSMD7/TUBA1B/PSMD2/PSMC1/GPX8/CREB3L1/ATG101/TUBB6/MAP3K5/PSMD3/PSMA4/AP2M1/TUBB4B/CLTC/PPARGC1A/DCTN1/PSMC3/TUBA1A/PLCB3/CLTB/GRIA3/TUBB2A/NDUFA4L2/COX5A/SLC25A5/PSMC5/TUBB/PSMA7/SIN3A/PSMB2/ATP5F1B/TUBA4A/ADRM1/UQCRC1/NDUFS6/CLTCL1/POLR2C/GPX1/HDAC2/PSMD14/TUBB3/GPX7/ATP5MC3/AP2S1/RCOR1/MTOR/ATG2A/AP2A1/POLR2L/POLR2G/CACNA1B/SOD2/STX1A/PSMD8/POLR2A/COX4I1/SDHB/PSMB5/PSMA5/PSMD12/CREB5/PS…
hsa04114	Oocyte meiosis	135	0.351951107406874	1.32486849803351	0.0522765598650927	0.167089565176278	0.122398635001398	2391	tags=22%, list=13%, signal=20%	CALML5/CDC20/CCNB2/PLK1/ITPR3/BUB1/PKMYT1/CCNE1/MAP2K1/RPS6KA1/AURKA/MAD2L2/CCNE2/FBXO5/CCNB1/CDC25C/SMC1A/PTTG1/ADCY7/PPP2R5D/MAD2L1/PPP1CA/ANAPC15/ESPL1/SGO1/CDK2/SMC1B/CAMK2B/ADCY3/CDK1
hsa05144	Malaria	50	-0.423537266843244	-1.42234818326587	0.0592678115935616	0.185959555642184	0.136221527371006	719	tags=26%, list=4%, signal=25%	HGF/IL18/PECAM1/HBA2/CD40LG/ITGAL/HBB/THBS4/SELE/KLRB1/CD36/SELP/ACKR1
hsa02010	ABC transporters	45	-0.419316796730097	-1.37539565465682	0.0590809628008753	0.185959555642184	0.136221527371006	988	tags=24%, list=5%, signal=23%	ABCG1/ABCD2/ABCC6/ABCA6/ABCC5/ABCG2/ABCA5/ABCA9/ABCA10/ABCA8/ABCB1
hsa00510	N-Glycan biosynthesis	53	0.432492317584582	1.39275657265171	0.0640569395017794	0.194842189221011	0.142728350368115	5672	tags=57%, list=30%, signal=40%	GANAB/MGAT5B/ST6GAL2/MAN1B1/RPN2/DDOST/MAN2A2/MGAT5/B4GALT1/STT3A/SRD5A3/RPN1/MGAT4B/DOLPP1/MGAT1/B4GALT2/MAGT1/ALG12/ALG3/ST6GAL1/DPAGT1/TUSC3/ALG10/STT3B/ALG1/DPM1/MOGS/MGAT3/DOLK/DAD1
hsa00591	Linoleic acid metabolism	30	-0.460235429199994	-1.38469791879187	0.0641821946169772	0.194842189221011	0.142728350368115	2073	tags=37%, list=11%, signal=33%	CYP3A4/PLA2G1B/PLA2G4C/CYP2E1/JMJD7-PLA2G4B/PLA2G10/PLA2G12A/PLA2G6/CYP2C8/PLA2G2D/PLA2G2A
hsa00240	Pyrimidine metabolism	56	0.420711093659225	1.36058060028415	0.0641025641025641	0.194842189221011	0.142728350368115	2404	tags=23%, list=13%, signal=20%	RRM2/TK1/TYMP/NT5E/UPP1/CTPS1/RRM1/TYMS/DCTPP1/ENTPD3/CAD/CMPK2/DTYMK
hsa04960	Aldosterone-regulated sodium reabsorption	37	-0.428715592720124	-1.34757505566743	0.0643776824034335	0.194842189221011	0.142728350368115	1197	tags=24%, list=6%, signal=23%	SCNN1B/IGF1/INSR/PRKCB/ATP1A4/NR3C2/ATP1B2/SCNN1G/ATP1A2
hsa05110	Vibrio cholerae infection	50	0.434807267939167	1.38232703313498	0.0650994575045208	0.195120991540429	0.14293258229185	2266	tags=24%, list=12%, signal=21%	ATP6V0D2/ERO1A/ATP6V0D1/KDELR3/PRKCA/KCNQ1/ACTG1/PDIA4/SEC61A1/ACTB/ATP6V0A4/ADCY3
hsa05321	Inflammatory bowel disease	63	-0.379870548717414	-1.3203082125555	0.0656108597285068	0.195120991540429	0.14293258229185	4757	tags=43%, list=25%, signal=32%	HLA-DRA/STAT6/IL12RB1/JUN/TGFB3/IL2/IL21/HLA-DPA1/HLA-DMB/HLA-DQA1/HLA-DQA2/IL18R1/IL6/HLA-DOA/HLA-DMA/IFNG/IL18RAP/IL12B/RORC/HLA-DPB1/HLA-DOB/STAT4/IL18/TBX21/TLR5/IL2RG/GATA3
hsa05030	Cocaine addiction	49	-0.402607602001275	-1.34385734009454	0.0665188470066519	0.19611591100237	0.143661393716725	305	tags=8%, list=2%, signal=8%	MAOB/MAOA/FOSB/ADCY5
hsa05323	Rheumatoid arthritis	89	0.379403232713197	1.33261822113341	0.0714285714285714	0.207366253983474	0.151902642191649	2469	tags=25%, list=13%, signal=22%	MMP1/CXCL8/ICAM1/ATP6V0D2/MMP3/TGFB2/ATP6V0D1/CTSK/IL11/CXCL5/VEGFA/CXCL1/TNFSF13/IL1B/ACP5/ITGB2/TGFB1/ATP6V0A4/TLR2/CTSL/CCL20/TNFSF11
hsa05012	Parkinson disease	254	0.298222755344995	1.21006244859402	0.0715474209650582	0.207366253983474	0.151902642191649	4106	tags=27%, list=22%, signal=22%	CALML5/TUBA1C/PSMD7/TUBA1B/ITPR3/PSMD2/PSMC1/TUBB6/UCHL1/MAP3K5/PSMD3/PSMA4/TUBB4B/SLC39A7/SLC39A14/HSPA5/SLC39A8/PSMC3/TUBA1A/SLC39A1/TUBB2A/NDUFA4L2/COX5A/SLC25A5/PSMC5/TUBB/PSMA7/PSMB2/ATP5F1B/TUBA4A/ADRM1/MFN2/UBA1/UQCRC1/NDUFS6/EIF2S1/PINK1/PSMD14/TUBB3/CAMK2B/ATP5MC3/GNAI3/KEAP1/SLC39A3/PSMD8/COX4I1/MFN1/SDHB/PSMB5/PSMA5/PSMD12/PSMD1/NDUFA6/TXN2/CAMK2A/MAPK9/NDUFV1/NDUFB3/PSMB3/CALML3/PSMB6…
hsa00512	Mucin type O-glycan biosynthesis	36	0.465944979843114	1.36607676815607	0.0760456273764259	0.215410455595213	0.157795286031581	2451	tags=31%, list=13%, signal=27%	GALNT3/B3GNT3/GALNT5/GALNT14/GALNT2/GALNT13/C1GALT1/ST6GALNAC2/GALNT18/GALNT6/GALNT10
hsa04662	B cell receptor signaling pathway	81	-0.367052581866041	-1.31818390520766	0.0762124711316397	0.215410455595213	0.157795286031581	2947	tags=27%, list=15%, signal=23%	LILRA4/CARD11/RASGRP3/PPP3CC/CD72/BTK/VAV3/PLCG2/NFKBIA/INPP5D/NFATC2/IKBKB/FOS/BLNK/PRKCB/BLK/BANK1/CD79B/CD22/CR2/CD19/CD79A
hsa04210	Apoptosis	134	0.339041500900253	1.27386607283417	0.0761421319796954	0.215410455595213	0.157795286031581	3563	tags=30%, list=19%, signal=24%	TUBA1C/CTSV/TUBA1B/ITPR3/CTSD/LMNB2/BIRC5/CAPN1/AKT1/PIK3R3/MAP3K5/CTSK/MAP2K1/FADD/LMNB1/CTSB/CAPN2/IKBKG/TUBA1A/CTSZ/LMNA/GADD45A/HRAS/ACTG1/TUBA4A/ACTB/EIF2S1/BCL2A1/CTSL/PARP4/BAK1/ENDOG/TNFRSF10A/TRADD/SPTAN1/RAF1/MAPK9/RELA/DAB2IP/HRK
hsa00670	One carbon pool by folate	19	0.542209463741082	1.40652842175027	0.0773694390715667	0.216888099692425	0.158877709223752	2787	tags=47%, list=15%, signal=40%	MTHFD1L/ALDH1L2/SHMT2/TYMS/MTHFD2/DHFR/MTFMT/GART/MTHFD1
hsa04964	Proximal tubule bicarbonate reclamation	23	-0.516229346704092	-1.45153064767795	0.0813064859246057	0.226071692570855	0.165604994865692	1281	tags=30%, list=7%, signal=28%	GLUD1/CA4/ATP1A4/PCK1/ATP1B2/AQP1/ATP1A2
hsa00270	Cysteine and methionine metabolism	51	0.423331384527822	1.34958250568025	0.0828828828828829	0.228596338273758	0.167454381376283	3616	tags=31%, list=19%, signal=25%	PHGDH/BCAT1/LDHA/PSAT1/IL4I1/DNMT1/GSS/GCLM/LDHC/TST/SDSL/SRM/MDH1/GOT1/SDS/TAT
hsa05330	Allograft rejection	35	-0.425861591333455	-1.33167506223984	0.0857740585774059	0.234677824267782	0.171909271085664	3568	tags=60%, list=19%, signal=49%	CD40/IL4/IL5/IL12A/HLA-E/HLA-DRA/IL2/HLA-DPA1/HLA-DMB/HLA-DQA1/HLA-DQA2/HLA-DOA/HLA-DMA/IFNG/IL12B/PRF1/HLA-DPB1/CD28/HLA-DOB/FASLG/CD40LG
hsa04920	Adipocytokine signaling pathway	69	-0.365457882803867	-1.26855140478532	0.0921985815602837	0.250253292806484	0.183318817137406	2899	tags=39%, list=15%, signal=33%	MAPK10/CPT1B/ADIPOR2/IRS1/RXRG/MAPK8/ACSBG2/PRKAB1/ADIPOR1/CPT1A/PRKAG2/IRS4/LEPR/NFKBIA/TNFRSF1B/JAK2/PRKCQ/G6PC3/SLC2A4/IKBKB/IRS2/ACSL5/PCK1/ACACB/LEP/CD36/ADIPOQ
hsa00565	Ether lipid metabolism	49	-0.38635718998296	-1.28961535518958	0.0953436807095344	0.256752274036699	0.188079535921004	2226	tags=22%, list=12%, signal=20%	CHPT1/JMJD7-PLA2G4B/PLA2G10/PLA2G12A/PLD4/PLA2G6/PLPP1/ENPP2/PLA2G2D/GDPD3/PLA2G2A
hsa04371	Apelin signaling pathway	139	0.328472589851154	1.24106640424797	0.0974789915966387	0.260451680672269	0.190789473684211	3812	tags=31%, list=20%, signal=25%	SPP1/CALML5/CDH1/APLN/SPHK1/PRKAA2/ITPR3/PLAT/GNG12/AKT1/GNB5/MAP2K1/PPARGC1A/SERPINE1/PLCB3/ADCY7/TGFBR1/HRAS/NOS2/MYLK/ACTA2/GNB1/SLC9A1/NOTCH3/ADCY3/GNAI3/MTOR/GNB2/RRAS/CCN2/RPS6KB2/PRKAA1/RYR1/MEF2A/RAF1/MRAS/UCP1/RRAS2/GNG5/PLCB1/GNB4/CALML3/CALM2
hsa01522	Endocrine resistance	95	0.358045106317591	1.27177970717102	0.100854700854701	0.265779768177028	0.194692474072431	3331	tags=32%, list=17%, signal=26%	MMP9/SHC4/CDK4/CDKN1A/AKT1/PIK3R3/E2F2/EGFR/MAP2K1/ERBB2/MMP2/MED1/E2F1/ADCY7/NOTCH2/HRAS/SRC/CARM1/SHC1/CDKN2A/NOTCH3/ADCY3/MTOR/SHC3/RPS6KB2/DLL1/RAF1/NOTCH1/MAPK9/ARAF
hsa05167	Kaposi sarcoma-associated herpesvirus infection	194	0.305892732090635	1.20578987692205	0.101027397260274	0.265779768177028	0.194692474072431	3979	tags=27%, list=21%, signal=22%	CALML5/CXCL8/ICAM1/ITPR3/GNG12/CDK4/CDKN1A/AKT1/PIK3R3/E2F2/GNB5/MAP2K1/FADD/VEGFA/IKBKG/CXCL1/PDGFB/MICB/E2F1/NFATC3/HRAS/HLA-G/SRC/GNB1/MICA/CCR1/HIF1A/HLA-A/HLA-C/ANGPT2/MTOR/BAK1/GNB2/MAPKAPK2/HCK/TRADD/PPP3CA/JAK1/CTNNB1/STAT1/RAF1/TICAM1/MAPK9/HLA-B/RELA/GNG5/GNB4/TNFRSF1A/CALML3/CALM2/MAPK12/MAP2K2/GSK3B
hsa05204	Chemical carcinogenesis - DNA adducts	68	-0.358988342964189	-1.25528610770412	0.103926096997691	0.271318512772597	0.198749787749701	5676	tags=41%, list=30%, signal=29%	UGT2B15/CYP1B1/MGST3/HSD11B1L/HPGDS/AKR1C2/UGT2B4/GSTM5/CYP3A4/CYP3A5/CYP2A6/GSTA3/GSTM3/NAT2/CYP2E1/GSTM4/EPHX1/SULT1A1/GSTO2/MGST2/GSTA4/GSTK1/HSD11B1/CYP2A7/CYP2C8/UGT2B17/GSTM2/NAT1
hsa04972	Pancreatic secretion	101	-0.328184621903842	-1.22271421055289	0.106635071090047	0.276281775096941	0.202385541622259	2505	tags=20%, list=13%, signal=17%	CPB1/PLCB2/ATP2A1/ITPR1/PLA2G10/ITPR2/PLCB4/CPA3/SLC26A3/PLA2G12A/PRKCB/ATP1A4/CD38/ATP1B2/AMY2B/PLA2G2D/ATP1A2/ADCY4/ADCY5/PLA2G2A
hsa01212	Fatty acid metabolism	57	0.392861534175229	1.27243094122247	0.1090573012939	0.279059093516925	0.20442001925832	3401	tags=32%, list=18%, signal=26%	FADS2/FADS1/SCD/ACAT2/ELOVL4/HACD1/ELOVL3/HACD2/FASN/HSD17B12/ELOVL1/ACSL1/MCAT/EHHADH/ACAA1/CPT2/SCD5/CPT1C
hsa04137	Mitophagy - animal	103	0.348651698217163	1.25341943545964	0.110154905335628	0.279059093516925	0.20442001925832	3481	tags=32%, list=18%, signal=26%	ATG9A/E2F1/HRAS/NLRX1/SRC/BNIP3/SQSTM1/MITF/MFN2/CSNK2A2/EIF2S1/HIF1A/PINK1/ARIH1/MUL1/TOMM40/SAMM50/MON1B/USP8/RRAS/TOMM40L/VCP/BNIP3L/HUWE1/RAB7B/MFN1/MRAS/MAPK9/TFE3/TFEB/RRAS2/RELA/FKBP8
hsa04064	NF-kappa B signaling pathway	102	-0.325754482713406	-1.22104963763158	0.110070257611241	0.279059093516925	0.20442001925832	2486	tags=24%, list=13%, signal=21%	BTK/TNFAIP3/ATM/GADD45B/PLCG2/CXCL12/NFKBIA/PRKCQ/CXCL2/LTA/IKBKB/BLNK/PRKCB/TRAF1/TRAF5/LCK/CCL21/LTB/ZAP70/TNFRSF13C/CD40LG/GADD45G/BCL2/CCL19
hsa03013	Nucleocytoplasmic transport	108	0.336740301581542	1.21732713320764	0.115716753022453	0.290993599512344	0.213162439778202	4966	tags=34%, list=26%, signal=25%	EEF1A2/KPNA2/NUP93/RANGAP1/SNUPN/KPNA7/ALYREF/IPO13/SEC13/NDC1/NUP188/THOC3/KPNA6/NUP37/DDX19A/IPO5/NUP155/NMD3/NUP58/DDX19B/CASC3/SUMO3/CSE1L/THOC5/NUP160/KPNA3/KPNA1/RAE1/EIF4A3/POM121/RANBP2/NUP50/RAN/NXF3/NCBP1/KPNA4/NUP153
hsa05150	Staphylococcus aureus infection	91	0.356725644048216	1.25450245451677	0.119929453262787	0.299385934422431	0.219310102777896	1873	tags=19%, list=10%, signal=17%	KRT16/KRT17/ICAM1/C4A/FPR1/C4B/KRT14/C5AR1/CAMP/C1R/FCGR1A/KRT23/ITGB2/FGG/KRT9/FCGR3A/FPR3
hsa05161	Hepatitis B	160	0.309501895771113	1.1943583565582	0.126689189189189	0.313968860164512	0.229992578390748	3331	tags=24%, list=17%, signal=20%	MMP9/CXCL8/TGFB2/BIRC5/CREB3L1/CCNA1/CCNA2/CDKN1A/AKT1/PIK3R3/E2F2/CCNE1/MAP2K1/FADD/CCNE2/IKBKG/IRAK1/PRKCA/E2F1/TGFBR1/NFATC3/HSPG2/HRAS/SRC/TGFB1/CDK2/TLR2/DDB1/PCNA/YWHAQ/JAK1/STAT1/MAP2K3/RAF1/CREB5/TICAM1/MAPK9/ARAF
hsa04977	Vitamin digestion and absorption	26	-0.43812447525576	-1.25852523838788	0.129032258064516	0.315207373271889	0.230899830220713	2078	tags=19%, list=11%, signal=17%	SLC23A1/SLC46A1/RBP2/SLC19A3/SLC19A2
hsa01524	Platinum drug resistance	72	0.366442309839386	1.23818595632485	0.128113879003559	0.315207373271889	0.230899830220713	2514	tags=24%, list=13%, signal=21%	GSTP1/BIRC5/CDKN1A/AKT1/PIK3R3/MAP3K5/GSTM1/TOP2A/FADD/ERBB2/MGST1/MSH6/CDKN2A/SLC31A1/GSTA2/MSH2/BAK1
hsa03460	Fanconi anemia pathway	54	0.391278619926378	1.26334063660035	0.130973451327434	0.315443101084382	0.231072508642915	3786	tags=30%, list=20%, signal=24%	FANCI/RAD51/FANCA/BLM/BRIP1/FAAP24/USP1/BRCA2/EME1/RPA1/FANCD2/UBE2T/RMI2/FANCC/RAD51C/MLH1
hsa04914	Progesterone-mediated oocyte maturation	106	0.3359291286704	1.20716870498763	0.130742049469965	0.315443101084382	0.231072508642915	2409	tags=23%, list=13%, signal=20%	CCNB2/PLK1/BUB1/CCNA1/CCNA2/AKT1/PIK3R3/PKMYT1/CDC25A/MAP2K1/HSP90AA1/RPS6KA1/AURKA/MAD2L2/CCNB1/CDC25C/ADCY7/MAD2L1/CDC25B/ANAPC15/CDK2/ADCY3/CDK1/GNAI3
hsa00071	Fatty acid degradation	43	-0.383466673116737	-1.24171784204396	0.134065934065934	0.318406593406593	0.233243364822312	5022	tags=47%, list=26%, signal=34%	CYP2U1/HADH/ADH1A/ACADS/ALDH9A1/GCDH/ACADVL/CPT1B/ADH4/ACSBG2/CPT1A/ACADL/ALDH3A2/ECI2/ACOX3/ALDH2/ACSL5/ADH1C/ACADSB/ADH1B
hsa04934	Cushing syndrome	155	0.311988995456662	1.19957166027224	0.13355592654424	0.318406593406593	0.233243364822312	5093	tags=39%, list=27%, signal=29%	LDLR/WNT5B/WNT5A/ITPR3/WNT2/CREB3L1/CDK4/WNT7B/CDKN1A/E2F2/CCNE1/EGFR/MAP2K1/FZD1/CCNE2/AGT/PLCB3/WNT9A/E2F1/ADCY7/CDKN2A/NCEH1/CDK2/CAMK2B/ADCY3/WNT6/GNAI3/GNA11/FZD9/CYP21A2/USP8/FZD5/FZD2/CTNNB1/CACNA1C/CREB5/CAMK2A/FZD7/PLCB1/DVL1/WDR5/MAP2K2/GSK3B/GNAI2/WNT3A/WNT11/DVL3/ARMC5/PRKACB/CYP11A1/PRKACA/GNAS/KCNK3/ADCY8/APC2/FZD6/ORAI1/MAPK1/AIP/MEN1
hsa04071	Sphingolipid signaling pathway	121	0.320147518699206	1.17736717843575	0.136842105263158	0.322758620689655	0.236431368803133	4626	tags=40%, list=24%, signal=31%	SPHK1/CTSD/AKT1/PIK3R3/MAP3K5/SMPD1/MAP2K1/PPP2R3A/PLCB3/PRKCA/PRKCZ/GNA12/HRAS/CERS6/PPP2R5D/PLD1/RAC3/SPTSSA/S1PR5/SGMS2/GNAI3/PPP2R2C/ADORA1/PPP2R1A/ROCK1/TRADD/RAF1/FCER1G/MAPK9/RELA/SPTLC2/PLCB1/TNFRSF1A/SGPP1/RHOA/MAPK12/MAP2K2/ABCC1/ROCK2/GNAI2/SPTSSB/PPP2R5E/PPP2R2A/PIK3CB/PIK3R1/MAPK13/PPP2R5B/BID/NFKB1
hsa04916	Melanogenesis	101	0.336072236989944	1.2051468454577	0.139655172413793	0.324324324324324	0.237578298520127	5420	tags=47%, list=28%, signal=33%	CALML5/WNT5B/WNT5A/WNT2/CREB3L1/WNT7B/MAP2K1/FZD1/PLCB3/PRKCA/WNT9A/ADCY7/HRAS/MITF/CAMK2B/ADCY3/TYRP1/WNT6/GNAI3/FZD9/FZD5/FZD2/CTNNB1/RAF1/CAMK2A/FZD7/PLCB1/DVL1/CALML3/CALM2/MAP2K2/GSK3B/GNAI2/WNT3A/WNT11/DVL3/PRKACB/PRKACA/GNAS/ADCY8/FZD6/MAPK1/EP300/ADCY1/CREB3L2/CALM3/WNT7A
hsa05032	Morphine addiction	91	-0.323450237431952	-1.18715706389426	0.140229885057471	0.324324324324324	0.237578298520127	1512	tags=15%, list=8%, signal=14%	GNG2/GNG7/PDE8B/GNG13/PDE7A/PDE1A/GNG11/PRKCB/PDE2A/PDE3B/KCNJ3/GABBR1/ADCY4/ADCY5
hsa04919	Thyroid hormone signaling pathway	121	0.318520359564725	1.17138317528991	0.140350877192982	0.324324324324324	0.237578298520127	3716	tags=33%, list=19%, signal=27%	PFKP/SLC2A1/ATP1A1/ITGB3/ITGAV/AKT1/PIK3R3/DIO2/PFKL/MAP2K1/MED1/PLCB3/PRKCA/PLCD3/NOTCH2/HRAS/ACTG1/SRC/SIN3A/SLC9A1/ACTB/NOTCH3/HIF1A/MED24/HDAC2/ATP2A2/SLC16A2/MTOR/BMP4/CTNNB1/STAT1/RAF1/NOTCH1/PFKFB2/SLC16A10/MED14/MED27/PLCB1/MED13/ATP1B3
hsa00533	Glycosaminoglycan biosynthesis - keratan sulfate	14	0.535173343994132	1.31267276450828	0.149056603773585	0.342129922755477	0.250621488506628	3921	tags=50%, list=21%, signal=40%	B3GNT7/CHST6/B4GALT1/B4GALT2/B4GALT4/CHST1/ST3GAL2
hsa00040	Pentose and glucuronate interconversions	36	0.423449547587141	1.24148690182211	0.153992395437262	0.348777478407574	0.255491042970153	4046	tags=28%, list=21%, signal=22%	AKR1B10/UGT2B11/DHDH/AKR1B15/FGGY/UGT2B28/CRPPA/UGDH/AKR1A1/UGP2
hsa05417	Lipid and atherosclerosis	214	0.28960430515194	1.15133076357631	0.153456998313659	0.348777478407574	0.255491042970153	1837	tags=13%, list=10%, signal=12%	MMP1/MMP9/CALML5/CXCL8/LDLR/ICAM1/ERO1A/MMP3/HSPA8/AKT1/PIK3R3/MAP3K5/LBP/HSP90AA1/VLDLR/IKBKG/HSPA5/CXCL1/IRAK1/PLCB3/PRKCA/NCF2/IL1B/NFATC3/HRAS/SRC/CD14/VAV2
hsa00830	Retinol metabolism	68	-0.341938095815155	-1.19566595903194	0.157043879907621	0.348872411372411	0.255560584507953	1466	tags=13%, list=8%, signal=12%	DGAT1/AOX1/CYP2A7/DHRS3/CYP2C8/UGT2B17/ADH1C/ALDH1A1/ADH1B
hsa04380	Osteoclast differentiation	132	0.311773257632644	1.16614323288494	0.156357388316151	0.348872411372411	0.255560584507953	3118	tags=28%, list=16%, signal=24%	OSCAR/FOSL1/TGFB2/ITPR3/ITGB3/AKT1/PIK3R3/LILRA6/FHL2/CTSK/MAP2K1/IKBKG/TNFRSF11B/NCF2/IL1B/ACP5/TGFBR1/FCGR1A/FOSL2/LILRB4/SQSTM1/MITF/LILRA5/SIRPA/FCGR3A/LILRB3/TGFB1/LILRA2/ATP2A2/RELB/TNFSF11/CYBA/CSF1R/PPP3CA/JAK1/IL1A/STAT1
hsa05170	Human immunodeficiency virus 1 infection	211	0.290726483519808	1.1547936931842	0.157094594594595	0.348872411372411	0.255560584507953	4747	tags=36%, list=25%, signal=27%	CALML5/CCNB2/ITPR3/GNG12/PAK6/APOBEC3B/AKT1/CHEK1/PIK3R3/GNB5/CALR/TAP1/MAP2K1/FADD/AP1B1/IKBKG/CCNB1/IRAK1/PRKCA/CDC25C/PDIA3/LIMK2/NFATC3/HRAS/CFL1/HLA-G/GNB1/RAC3/AP1G1/HLA-A/PAK4/HLA-C/TLR2/AP1S3/CDK1/GNAI3/GNA11/MTOR/BAK1/PXN/GNB2/DDB1/RPS6KB2/TRADD/PPP3CA/MAP2K3/RAF1/MAPK9/BST2/HLA-B/RELA/GNG5/GNB4/TNFRSF1A/CALML3/APOBEC3A/CALM2/PAK2/AP1M1/MAPK12/MAP2K2/GNAI2/TRIM5/CGAS/BAD/LIMK1/PIK3CB/PIK…
hsa00900	Terpenoid backbone biosynthesis	22	0.468589315754139	1.26253724895725	0.159223300970874	0.349066467513069	0.255702737051741	3703	tags=55%, list=19%, signal=44%	MVD/ACAT2/HMGCS1/FDPS/ICMT/HMGCR/IDI1/MVK/PCYOX1/ZMPSTE24/DHDDS/RCE1
hsa04310	Wnt signaling pathway	174	0.297358339625778	1.15495934558732	0.158260869565217	0.349066467513069	0.255702737051741	4963	tags=40%, list=26%, signal=30%	MMP7/WNT5B/WNT5A/FOSL1/APCDD1L/WNT2/VANGL1/LRP5/GPC4/WNT7B/NOTUM/FZD1/CTNNBIP1/LGR5/PLCB3/PRKCA/ROR2/WNT9A/NFATC3/RAC3/TLE1/CSNK2A2/ROR1/DKK1/CCN4/CSNK1A1/RSPO4/CAMK2B/WNT6/FZD9/RSPO1/FZD5/FZD2/NKD2/TLE6/PPP3CA/SERPINF1/CTNNB1/DAAM2/LGR4/CAMK2A/MAPK9/RUVBL1/NKD1/FZD7/PRICKLE3/APCDD1/PLCB1/DVL1/RHOA/CSNK2A3/GSK3B/ROCK2/PPARD/SOST/WNT3A/WNT11/SMAD3/DVL3/TBL1XR1/CCND3/PRKACB/LZTS2/PRKACA/CHD8/APC2/C…
hsa00330	Arginine and proline metabolism	50	0.385035387783027	1.22409367205093	0.162748643761302	0.354522523352645	0.259699478479315	2260	tags=26%, list=12%, signal=23%	CKB/P4HA2/PRODH/P4HA1/P4HA3/SMOX/ALDH1B1/PYCR1/NOS2/ODC1/ARG2/ALDH4A1/ALDH7A1
hsa04015	Rap1 signaling pathway	210	0.28939536121628	1.15027137234109	0.164983164983165	0.357115458381281	0.261598889180501	4575	tags=40%, list=24%, signal=31%	CALML5/CDH1/LPAR3/BCAR1/PARD6A/ITGB3/AKT1/PIK3R3/FPR1/PDGFC/EFNA3/PRKD1/EGFR/PFN2/MAP2K1/ITGB1/VEGFA/TLN2/EPHA2/PDGFB/PLCB3/PRKCA/PRKCZ/EFNA4/ADCY7/MAGI3/HRAS/ACTG1/ITGB2/SRC/FGF1/RAC3/ADORA2B/VAV2/ACTB/ANGPT2/ADCY3/RALB/GNAI3/FGF16/PARD3/RAP1GAP/RRAS/THBS1/EFNA5/CSF1R/ENAH/CTNNB1/MAP2K3/RAF1/MRAS/LPAR2/PGF/GRIN2A/PDGFRB/ITGAM/SIPA1L1/CSF1/PLCB1/VASP/TLN1/CALML3/PRKD3/CALM2/PDGFA/RHOA/MAPK12/MAP2…
hsa04530	Tight junction	168	0.297212304897041	1.15502106253948	0.166666666666667	0.358490566037736	0.262606201037184	4742	tags=38%, list=25%, signal=29%	CLDN1/MYH14/TUBA1C/ACTN1/PRKAA2/TUBA1B/PARD6A/CDK4/MAP3K5/CD1A/MYH9/ITGB1/ERBB2/TUBA1A/PRKCZ/ACTN4/AMOT/CLDN14/NEDD4/ACTG1/MARVELD3/SRC/TUBA4A/ACTB/MSN/YBX3/ARPC2/PPP2R2C/MYL9/PARD3/AMOTL1/PCNA/PPP2R1A/PRKAA1/ROCK1/LLGL2/CLDN9/EZR/CLDN25/ACTR3/MYL6/LLGL1/MAPK9/WHAMM/BVES/SLC9A3R1/VASP/CLDN7/RHOA/F11R/CGNL1/ROCK2/NF2/CTTN/PPP2R2A/PRKCI/ARPC5L/CLDN23/TIAM1/RUNX1/PRKACB/PRKACA/ACTR2/AMOTL2
hsa00450	Selenocompound metabolism	17	-0.473742111908206	-1.2378570832119	0.17047817047817	0.362133753438101	0.265274956350471	1106	tags=18%, list=6%, signal=17%	MTR/SEPSECS/INMT
hsa03440	Homologous recombination	41	0.39780592204226	1.2128371135487	0.16970802919708	0.362133753438101	0.265274956350471	2308	tags=24%, list=12%, signal=21%	RAD51/RAD54L/BLM/BRIP1/POLD1/RBBP8/BRCA2/EME1/RPA1/POLD2
hsa05033	Nicotine addiction	41	0.395573048030479	1.20602949123513	0.177007299270073	0.373682076236821	0.273734484901088	4209	tags=22%, list=22%, signal=17%	GRIA3/GABRA3/CACNA1B/GABRQ/GRIN2D/GRIN2A/GABRB2/GABRB3/GABRA2
hsa04730	Long-term depression	60	0.363717259302403	1.1889574172979	0.186003683241252	0.385625691674845	0.282483578389083	4261	tags=38%, list=22%, signal=30%	ITPR3/PRKG2/MAP2K1/PLCB3/PRKCA/GRIA3/GNA12/HRAS/GNAI3/GNA11/PPP2R1A/RYR1/RAF1/PLA2G4F/PRKG1/ARAF/PLCB1/MAP2K2/PLA2G4E/GNAI2/PLA2G4D/PLA2G4A/IGF1R
hsa04976	Bile secretion	90	0.333270144941338	1.17062085402824	0.187062937062937	0.385625691674845	0.282483578389083	2266	tags=18%, list=12%, signal=16%	SLC2A1/AQP9/LDLR/ATP1A1/UGT2B11/SLC5A1/ABCC3/ABCC4/SLC4A2/SCT/ADCY7/CA2/SLC9A1/HMGCR/NCEH1/ADCY3
hsa04722	Neurotrophin signaling pathway	119	0.310767673433185	1.14157635236179	0.187175043327556	0.385625691674845	0.282483578389083	4496	tags=32%, list=24%, signal=25%	CALML5/SHC4/NTF3/MAGED1/AKT1/PIK3R3/MAP3K5/MAP2K1/RPS6KA1/IRAK1/ARHGDIA/HRAS/TP73/SHC1/MAP2K5/CAMK2B/SHC3/MAPKAPK2/SORT1/RAF1/CAMK2A/MAPK9/RELA/NFKBIE/CALML3/RPS6KA3/CALM2/MAPK7/RHOA/MAPK12/MAP2K2/GSK3B/MAP3K3/BAD/PIK3CB/PIK3R1/ABL1/MAPK13
hsa05014	Amyotrophic lateral sclerosis	351	0.265552164184842	1.10926347362784	0.185419968304279	0.385625691674845	0.282483578389083	5385	tags=36%, list=28%, signal=26%	TUBA1C/PSMD7/TUBA1B/ITPR3/PSMD2/PSMC1/GPX8/ATG101/TUBB6/MAP3K5/PSMD3/PSMA4/NUP93/PFN2/TUBB4B/HSPA5/DCTN1/PSMC3/TUBA1A/TUBB2A/NDUFA4L2/COX5A/PSMC5/ALYREF/ACTG1/TUBB/PSMA7/NOS2/SQSTM1/PSMB2/ATP5F1B/TUBA4A/ADRM1/ACTB/UQCRC1/NDUFS6/EIF2S1/PINK1/GPX1/PSMD14/TUBB3/GPX7/ATP5MC3/SEC13/NDC1/TOMM40/MTOR/ATG2A/TOMM40L/NRG1/NUP188/VCP/PPP3CA/PSMD8/GRIN2D/NUP37/COX4I1/SDHB/MAP2K3/PSMB5/PSMA5/PSMD12/PSMD1/NDUF…
hsa00250	Alanine, aspartate and glutamate metabolism	37	0.406519389509056	1.20934336300563	0.190298507462687	0.38971311109125	0.28547774835247	2017	tags=24%, list=11%, signal=22%	IL4I1/RIMKLA/ASS1/ASRGL1/ADSS1/GFPT2/FOLH1/CAD/ALDH4A1
hsa04148	Efferocytosis	157	0.296468668177784	1.14267036395737	0.191596638655462	0.390036014405762	0.285714285714286	3681	tags=31%, list=19%, signal=25%	SLC2A1/SPHK1/BCAR1/MFGE8/EPO/MEGF10/SLC16A1/ITGB3/ITGAV/PLA2G15/CALR/PANX1/MAP2K1/ATP11B/ITGB5/VPS18/TYRO3/NFATC3/LRP1/BSG/ODC1/SIRPA/DUSP4/ADAM10/TGFB1/P2RY6/ARG2/HIF1A/ATP11A/ADAM17/DUSP7/ADAM9/ATP2A2/CAMK2B/ATP8A2/MAPKAPK2/THBS1/ALOX5/RAB7B/TGFBRAP1/HAVCR2/CAMK2A/SLC66A1/CPT1C/AXL/ANO7/ANO6/ANO3
hsa00601	Glycosphingolipid biosynthesis - lacto and neolacto series	28	0.425543967336626	1.2080105006604	0.197781885397412	0.393263981429738	0.288078878363428	3189	tags=36%, list=17%, signal=30%	B3GNT3/GCNT2/FUT3/B3GNT5/B3GNT4/ST3GAL4/B4GALT1/A4GALT/B4GALT2/B4GALT4
hsa00350	Tyrosine metabolism	36	-0.36855383467459	-1.16324566770497	0.197478991596639	0.393263981429738	0.288078878363428	1377	tags=19%, list=7%, signal=18%	LRTOMT/AOX1/AOC3/MAOB/ADH1C/MAOA/ADH1B
hsa04918	Thyroid hormone synthesis	75	-0.320248345092642	-1.13171075170188	0.196796338672769	0.393263981429738	0.288078878363428	2821	tags=24%, list=15%, signal=21%	PAX8/CREB3L4/TSHR/TPO/PLCB2/ITPR1/GPX2/ITPR2/PLCB4/GPX3/PRKCB/ATP1A4/ATP1B2/ATP1A2/ADCY4/CGA/ADCY5/ALB
hsa04020	Calcium signaling pathway	253	-0.261343537202246	-1.09995572396425	0.196517412935323	0.393263981429738	0.288078878363428	2579	tags=18%, list=14%, signal=16%	PPP3CC/LTB4R2/PLCB2/CXCR4/ATP2A1/TPCN1/SMIM6/ITPKB/ITPR1/PLCG2/KDR/ITPR2/OXTR/PLCB4/EGF/HGF/CYSLTR1/P2RX5/NFATC2/CALML6/FGFR2/ADRB1/CHRM1/GRPR/ERBB3/PDE1A/VEGFD/F2R/PRKCB/HRC/PTGER3/P2RX1/PDGFD/HTR2B/FGFR3/NFATC4/CD38/ADRB2/TACR1/MST1/CACNA1H/ERBB4/EDNRB/CASQ1/CASQ2/ADCY4
hsa05415	Diabetic cardiomyopathy	190	0.287032893139387	1.12852754177909	0.198970840480274	0.393341199099733	0.288135442861608	4496	tags=31%, list=24%, signal=24%	MMP9/SLC2A1/GAPDH/COL1A1/COL1A2/G6PD/TGFB2/COL3A1/CTSD/AKT1/PIK3R3/MMP2/AGT/GFPT2/PLCB3/PRKCA/NCF2/PRKCZ/TGFBR1/NDUFA4L2/COX5A/SLC25A5/ATP5F1B/PPP1CA/ACE/UQCRC1/TGFB1/NDUFS6/ATP2A2/CAMK2B/ATP5MC3/MTOR/CYBA/COX4I1/SDHB/NDUFA6/CAMK2A/MAPK9/CPT2/NDUFV1/RELA/PTPA/NDUFB3/PLCB1/NDUFS8/PARP1/UQCRH/MAPK12/GSK3B/ATP5PB/NDUFS5/NDUFS2/GYS1/SMAD3/PIK3CB/NDUFB5/PIK3R1/MAPK13
hsa03410	Base excision repair	44	0.378601679093044	1.17625094349116	0.206204379562044	0.393977082738654	0.288601248666665	4919	tags=41%, list=26%, signal=30%	POLG/FEN1/ADPRS/POLD1/RFC4/NEIL3/POLD2/PARP4/PCNA/POLD3/POLE4/RFC2/PARP1/MPG/UNG/PARP2/APEX1/TDG
hsa04370	VEGF signaling pathway	59	0.359825147041865	1.17494066232822	0.203266787658802	0.393977082738654	0.288601248666665	4523	tags=41%, list=24%, signal=31%	SPHK1/AKT1/PIK3R3/MAP2K1/VEGFA/PRKCA/HRAS/SRC/RAC3/PXN/MAPKAPK2/PPP3CA/RAF1/PLA2G4F/MAPK12/MAP2K2/PLA2G4E/PLA2G4D/PLA2G4A/BAD/PIK3CB/PIK3R1/MAPK13/MAPKAPK3
hsa04666	Fc gamma R-mediated phagocytosis	96	0.321015591091161	1.14110793785366	0.203799654576857	0.393977082738654	0.288601248666665	4559	tags=35%, list=24%, signal=27%	SPHK1/MYO10/AMPH/AKT1/PIK3R3/MAP2K1/PRKCA/LIMK2/FCGR1A/CFL1/PLD1/VAV2/FCGR3A/ASAP2/ARPC2/WASF2/RPS6KB2/HCK/ACTR3/RAF1/PLA2G4F/VASP/GSN/PLPP2/DNM2/PLA2G4E/PLA2G4D/PLA2G4A/LIMK1/PIK3CB/PIK3R1/ARPC5L/SCIN/PAK1
hsa04917	Prolactin signaling pathway	70	-0.324654993078357	-1.13584627238247	0.201388888888889	0.393977082738654	0.288601248666665	1906	tags=17%, list=10%, signal=15%	SHC2/ELF5/JAK2/PRLR/GALT/FOS/STAT5A/CCND2/STAT5B/CGA/ESR1/SOCS2
hsa04928	Parathyroid hormone synthesis, secretion and action	115	0.308649266480594	1.12855408425819	0.205882352941176	0.393977082738654	0.288601248666665	2494	tags=23%, list=13%, signal=20%	MMP13/MMP14/SLC34A2/ITPR3/VDR/MMP15/CREB3L1/CYP27B1/LRP5/CDKN1A/EGFR/MAP2K1/PLCB3/PRKCA/ADCY7/PDE4A/PDE4B/GNA12/PLD1/RUNX2/MMP17/ADCY3/GNAI3/GNA11/TNFSF11/PTHLH
hsa04514	Cell adhesion molecules	153	0.292717133666163	1.12488238710517	0.205	0.393977082738654	0.288601248666665	2359	tags=23%, list=12%, signal=20%	CDH1/CDH2/CDH3/CLDN1/CD276/ICAM1/NEO1/PTPRD/SDC1/L1CAM/SLITRK6/NECTIN1/SDC2/ITGAV/PTPRF/CNTN1/ITGB1/VCAN/GLG1/NCAM1/NRCAM/SDC3/CD99/PVR/ITGA6/CLDN14/ITGB2/HLA-G/CADM1/SIGLEC1/NECTIN3/HLA-A/HLA-C/CDH15/NRXN3
hsa04611	Platelet activation	124	0.302746076130073	1.1179647338882	0.213286713286713	0.40300583394506	0.295215107660586	4999	tags=43%, list=26%, signal=32%	COL1A1/COL1A2/COL3A1/ITPR3/ITGB3/AKT1/PIK3R3/PRKG2/ITGB1/TLN2/FGB/PLCB3/PRKCZ/ADCY7/ITGA2/ACTG1/SRC/MYLK/FGG/PPP1CA/ACTB/ADCY3/GNAI3/ROCK1/STIM1/PLA2G4F/FCER1G/PRKG1/PTGS1/PTGIR/PLCB1/VASP/TLN1/RHOA/MAPK12/PLA2G4E/ROCK2/GNAI2/PLA2G4D/PLA2G4A/PRKCI/PIK3CB/PIK3R1/MAPK13/PRKACB/PRKACA/GNAS/MYLK2/FERMT3/ADCY8/ARHGEF12/ORAI1/MAPK1
hsa05166	Human T-cell leukemia virus 1 infection	220	0.279511521702937	1.11265473637528	0.212224108658744	0.40300583394506	0.295215107660586	2266	tags=20%, list=12%, signal=18%	CDC20/CCNB2/SLC2A1/ICAM1/MMP7/FOSL1/BUB1B/TGFB2/CREB3L1/CCNA1/CCNA2/CDK4/CDKN1A/AKT1/CHEK1/PIK3R3/E2F2/CCNE1/FDPS/CALR/MAP2K1/CCNE2/IKBKG/TLN2/E2F1/PTTG1/ADCY7/TGFBR1/SLC25A5/NFATC3/HRAS/ITGB2/HLA-G/MAD2L1/CDKN2A/TGFB1/ANAPC15/ESPL1/HLA-A/VAC14/HLA-C/CDK2/RANBP1/ADCY3
hsa04130	SNARE interactions in vesicular transport	33	-0.383022922352051	-1.17633918988293	0.221987315010571	0.408170224374275	0.298998194524708	5524	tags=42%, list=29%, signal=30%	STX19/GOSR1/STX11/VAMP5/STX18/STX7/STX17/STX6/GOSR2/BET1/VAMP2/STX16/VAMP4/VAMP1
hsa00340	Histidine metabolism	22	-0.41542154268265	-1.16046902375736	0.2217659137577	0.408170224374275	0.298998194524708	2544	tags=36%, list=13%, signal=32%	CARNS1/ALDH3A2/CARNMT1/ASPA/ALDH2/HDC/MAOB/MAOA
hsa04971	Gastric acid secretion	76	0.333658583003674	1.13888299170338	0.220248667850799	0.408170224374275	0.298998194524708	4036	tags=36%, list=21%, signal=28%	CALML5/ATP1A1/ITPR3/SLC4A2/PLCB3/PRKCA/ADCY7/KCNQ1/ACTG1/CA2/KCNJ15/MYLK/SLC9A1/ACTB/SSTR2/CAMK2B/ADCY3/GNAI3/EZR/CAMK2A/CHRM3/PLCB1/ATP1B3/CALML3/CALM2/CCKBR/GNAI2
hsa05145	Toxoplasmosis	109	0.309748294573995	1.11994044661667	0.221070811744387	0.408170224374275	0.298998194524708	3131	tags=23%, list=16%, signal=19%	LAMC2/LAMB3/LDLR/TGFB2/HSPA8/AKT1/LAMC3/ITGB1/IKBKG/LAMB2/IRAK1/LAMA1/LAMC1/ITGA6/NOS2/TGFB1/LAMA5/TLR2/GNAI3/BIRC7/LAMA4/ALOX5/JAK1/STAT1/MAP2K3
hsa04670	Leukocyte transendothelial migration	113	0.305198157376616	1.11093078165292	0.218370883882149	0.408170224374275	0.298998194524708	3031	tags=28%, list=16%, signal=24%	MMP9/CLDN1/ICAM1/ACTN1/BCAR1/PIK3R3/ITGB1/THY1/MMP2/CD99/PRKCA/NCF2/ACTN4/CLDN14/VCL/ACTG1/ITGB2/VAV2/ACTB/MSN/CTNNA1/GNAI3/MYL9/PXN/CYBA/CD99L2/ROCK1/CLDN9/EZR/ARHGAP5/CTNNB1/CLDN25
hsa05213	Endometrial cancer	58	0.356578831437025	1.16058283971319	0.225865209471767	0.413079687910932	0.302594539005238	4619	tags=38%, list=24%, signal=29%	CDH1/CDKN1A/AKT1/PIK3R3/EGFR/MAP2K1/ERBB2/GADD45A/HRAS/CTNNA1/BAK1/CTNNB1/RAF1/ARAF/MLH1/MAP2K2/GSK3B/DDB2/BAD/PIK3CB/PIK3R1/ELK1
hsa05210	Colorectal cancer	86	0.325858537688657	1.13431979994255	0.231985940246046	0.419784082349987	0.30750572976084	4511	tags=41%, list=24%, signal=31%	TGFB2/BIRC5/CDKN1A/AKT1/PIK3R3/EGFR/MAP2K1/TGFA/MSH6/TGFBR1/GADD45A/HRAS/RAC3/TGFB1/RALB/MTOR/MSH2/BAK1/RPS6KB2/CTNNB1/RAF1/MAPK9/ARAF/MLH1/AREG/RHOA/MAP2K2/GSK3B/DDB2/BAD/EREG/SMAD3/PIK3CB/PIK3R1/RALA
hsa04620	Toll-like receptor signaling pathway	106	0.310156087077394	1.11455271373208	0.231448763250883	0.419784082349987	0.30750572976084	4729	tags=29%, list=25%, signal=22%	SPP1/CXCL8/AKT1/PIK3R3/CTSK/LBP/MAP2K1/FADD/IKBKG/IRAK1/IL1B/CD14/TLR2/JAK1/STAT1/MAP2K3/CD80/TICAM1/MAPK9/CCL3/RELA/MAPK12/MAP2K2/TLR1/TLR6/PIK3CB/PIK3R1/MAPK13/TIRAP/NFKB1/MYD88
hsa04012	ErbB signaling pathway	85	0.327486986140027	1.13710322736664	0.235087719298246	0.423157894736842	0.309977158963892	4619	tags=40%, list=24%, signal=30%	SHC4/PAK6/CDKN1A/AKT1/PIK3R3/EGFR/MAP2K1/ERBB2/TGFA/PRKCA/HRAS/SRC/SHC1/PAK4/CAMK2B/MTOR/SHC3/RPS6KB2/NRG1/RAF1/CAMK2A/MAPK9/ARAF/AREG/PAK2/MAP2K2/GSK3B/BAD/EREG/PIK3CB/PIK3R1/ABL1/PAK1/ELK1
hsa00910	Nitrogen metabolism	17	0.462340220426486	1.17535664156367	0.243761996161228	0.429836977743069	0.314869808257465	2	tags=6%, list=0%, signal=6%	CA9
hsa05217	Basal cell carcinoma	63	0.343392751805898	1.13840720200737	0.246428571428571	0.429836977743069	0.314869808257465	4454	tags=41%, list=23%, signal=32%	WNT5B/WNT5A/WNT2/WNT7B/CDKN1A/FZD1/WNT9A/GADD45A/KIF7/BMP2/WNT6/BAK1/FZD9/SMO/BMP4/FZD5/FZD2/CTNNB1/FZD7/DVL1/GSK3B/DDB2/SUFU/WNT3A/WNT11/DVL3
hsa04720	Long-term potentiation	67	0.336777275648012	1.12753320893256	0.244247787610619	0.429836977743069	0.314869808257465	3975	tags=31%, list=21%, signal=25%	CALML5/ITPR3/MAP2K1/RPS6KA1/PLCB3/PRKCA/HRAS/PPP1CA/CAMK2B/PPP3CA/GRIN2D/CACNA1C/RAF1/CAMK2A/ARAF/GRIN2A/PLCB1/CALML3/RPS6KA3/CALM2/MAP2K2
hsa04970	Salivary secretion	93	-0.303805520848448	-1.11634273201648	0.247058823529412	0.429836977743069	0.314869808257465	2499	tags=23%, list=13%, signal=20%	PLCB2/PRH1/ITPR1/CST1/ITPR2/PRH2/PLCB4/CALML6/VAMP2/ADRB1/CST2/PRKCB/ATP1A4/CD38/CST3/ADRB2/ATP1B2/AMY2B/ATP1A2/ADCY4/ADCY5
hsa04668	TNF signaling pathway	118	0.299312372203344	1.09679633939462	0.243055555555556	0.429836977743069	0.314869808257465	1353	tags=14%, list=7%, signal=13%	MMP9/MMP14/ICAM1/MMP3/CREB3L1/AKT1/PIK3R3/MAP3K5/LIF/CXCL5/MAP2K1/FADD/IKBKG/CXCL1/IL1B/RPS6KA4
hsa04022	cGMP-PKG signaling pathway	166	-0.272906744933216	-1.09636395388602	0.247572815533981	0.429836977743069	0.314869808257465	1713	tags=14%, list=9%, signal=13%	ITPR2/PIK3CG/PLCB4/NFATC2/CALML6/NPR1/ADRB1/MEF2C/INSR/IRS2/ADRA2C/ADRA2A/PDE2A/ATP1A4/PDE3B/NFATC4/ADRB2/ATP1B2/EDNRB/ATP1A2/ADCY4/NPPC/PDE5A/ADCY5
hsa05034	Alcoholism	180	-0.268733123374546	-1.08587867292719	0.247596153846154	0.429836977743069	0.314869808257465	2145	tags=17%, list=11%, signal=15%	H2BC10/HDAC5/H2AC12/H2AC14/SHC2/H3C11/H2BC3/H4C6/HDAC8/H2AC20/GNG2/H4C13/H4C1/H2AC21/CALML6/GNG7/H2BC14/GNG13/BRAF/GNG11/H4C2/H2BC5/H2AC6/H4C3/H4C4/H4C5/MAOB/MAOA/FOSB/ADCY5
hsa05160	Hepatitis C	156	0.283107055022551	1.08991307569815	0.249163879598662	0.430373973852235	0.315263175675075	5022	tags=32%, list=26%, signal=24%	CLDN1/LDLR/CDK4/CDKN1A/AKT1/PIK3R3/E2F2/EGFR/MAP2K1/FADD/RSAD2/IKBKG/E2F1/CLDN14/HRAS/OAS3/EIF2S1/CDK2/PPP2R2C/BAK1/PPP2R1A/YWHAQ/CLDN9/TRADD/JAK1/CTNNB1/CLDN25/STAT1/RAF1/TICAM1/ARAF/RELA/EIF2AK4/TNFRSF1A/YWHAH/CLDN7/MAP2K2/GSK3B/BAD/PPP2R2A/PIK3CB/PIK3R1/CLDN23/BID/NFKB1/PIAS1/EIF2AK3/MAPK1/CLDN6/STAT3
hsa05134	Legionellosis	56	0.349128438714497	1.12908213708099	0.254578754578755	0.437517256612734	0.320495866647678	3567	tags=27%, list=19%, signal=22%	CXCL8/EEF1A2/HSPA8/RAB1B/CXCL1/IL1B/ITGB2/BNIP3/CD14/TLR2/VCP/HBS1L/HSPD1/RELA/ITGAM
hsa04721	Synaptic vesicle cycle	78	0.323963503231714	1.11017988457488	0.26241134751773	0.448723404255319	0.328704740574841	3815	tags=31%, list=20%, signal=25%	SLC1A1/ATP6V0D2/ATP6V0D1/AP2M1/SLC6A11/CLTC/CLTB/SLC1A6/CLTCL1/ATP6V0A4/DNM1/AP2S1/SLC6A12/AP2A1/SLC6A9/CACNA1B/STX3/STXBP1/STX1A/ATP6V1A/ATP6V1B2/SLC6A2/DNM2/AP2A2
hsa05169	Epstein-Barr virus infection	198	0.274516479784412	1.08532925767575	0.265651438240271	0.452003939692401	0.33110784132592	3507	tags=26%, list=18%, signal=22%	ICAM1/PSMD7/PSMD2/PSMC1/CCNA1/CCNA2/CDK4/CDKN1A/ISG15/AKT1/PIK3R3/PSMD3/E2F2/CCNE1/CALR/TAP1/FADD/CCNE2/IKBKG/IRAK1/PSMC3/E2F1/PDIA3/ENTPD3/GADD45A/PSMC5/NEDD4/OAS3/HLA-G/SIN3A/ADRM1/NCOR2/HLA-A/HDAC2/PSMD14/HLA-C/CDK2/TLR2/RELB/BAK1/TRADD/JAK1/PSMD8/STAT1/MAP2K3/PSMD12/PSMD1/MAPK9/SAP30/HLA-B/RELA/NFKBIE
hsa05220	Chronic myeloid leukemia	76	0.324502116172503	1.10762905468716	0.269982238010657	0.452617281370808	0.331557134399053	4626	tags=42%, list=24%, signal=32%	TGFB2/SHC4/CDK4/CDKN1A/AKT1/PIK3R3/E2F2/MAP2K1/IKBKG/E2F1/TGFBR1/GADD45A/HRAS/SHC1/CDKN2A/TGFB1/HDAC2/SHC3/BAK1/RAF1/ARAF/RELA/BCR/MAP2K2/DDB2/BAD/SMAD3/PIK3CB/PIK3R1/ABL1/RUNX1/NFKB1
hsa04152	AMPK signaling pathway	120	-0.280880975477944	-1.08136241134032	0.269953051643192	0.452617281370808	0.331557134399053	2899	tags=23%, list=15%, signal=20%	PRKAB1/ADIPOR1/CPT1A/PRKAG2/IRS4/PPP2R3B/STRADA/LEPR/FOXO1/RAB2A/PFKFB1/G6PC3/SLC2A4/TSC1/IGF1/PPP2R5A/INSR/IRS2/FBP1/PCK1/ACACB/STRADB/PPARG/LIPE/CIDEA/LEP/CD36/ADIPOQ
hsa04068	FoxO signaling pathway	131	-0.275796393603067	-1.07221436433402	0.269503546099291	0.452617281370808	0.331557134399053	2899	tags=28%, list=15%, signal=24%	RBL2/MAPK8/SIRT1/DEPP1/IL6/PRKAB1/SMAD4/NLK/PRKAG2/IRS4/ATM/GADD45B/STK4/FOXO1/MDM2/TGFBR2/CCNG2/FBXO25/EGF/G6PC3/FASLG/SLC2A4/SGK2/IGF1/BRAF/IKBKB/INSR/IRS2/IL7R/S1PR4/FOXO4/CCND2/PCK1/GADD45G/KLF2/S1PR1/SGK3
hsa05120	Epithelial cell signaling in Helicobacter pylori infection	70	0.328188228166607	1.10686757148823	0.289473684210526	0.480688824321451	0.352120468416453	4762	tags=40%, list=25%, signal=30%	CXCL8/ATP6V0D2/ATP6V0D1/EGFR/IKBKG/CXCL1/SRC/CSK/ADAM10/ADAM17/ATP6V0A4/CXCR1/PTPRZ1/ATP6V1A/ATP6V1B2/MAPK9/RELA/MAPK12/MET/F11R/MAPK13/PAK1/ATP6V1D/ATP6V1E2/NFKB1/ATP6V0B/CXCL3/CXCR2
hsa04270	Vascular smooth muscle contraction	134	-0.275317485318236	-1.07048100411277	0.289537712895377	0.480688824321451	0.352120468416453	2499	tags=21%, list=13%, signal=18%	PLCB2/EDN3/ARHGEF1/ITPR1/JMJD7-PLA2G4B/PLA2G10/PPP1R14A/PRKCQ/ITPR2/PLCB4/CALML6/NPR1/PRKCH/BRAF/PLA2G12A/PPP1R12B/PRKCB/PLA2G6/MYH11/CALCRL/PLA2G2D/ADCY4/NPPC/RAMP1/RAMP3/ADCY5/PLA2G2A/RAMP2
hsa04940	Type I diabetes mellitus	41	-0.345276462029697	-1.10476585095418	0.29295154185022	0.483597285067873	0.354251012145749	3568	tags=37%, list=19%, signal=30%	HLA-DPA1/HLA-DMB/HLA-DQA1/HLA-DQA2/HLA-DOA/HLA-DMA/IFNG/IL12B/PRF1/HLA-DPB1/CD28/HLA-DOB/FASLG/LTA/PTPRN2
hsa05143	African trypanosomiasis	36	-0.343349641762038	-1.08369509610554	0.294117647058824	0.483597285067873	0.354251012145749	2499	tags=28%, list=13%, signal=24%	PLCB2/IFNG/IL12B/PLCB4/FASLG/IL18/PRKCB/HBA2/HBB/SELE
hsa04744	Phototransduction	28	0.399584426533861	1.13431800284793	0.301293900184843	0.488353146271167	0.357734837834835	3812	tags=18%, list=20%, signal=14%	CALML5/GNB1/SLC24A1/CALML3/CALM2
hsa04913	Ovarian steroidogenesis	51	-0.324496120273816	-1.09132692055185	0.299776286353468	0.488353146271167	0.357734837834835	2073	tags=16%, list=11%, signal=14%	JMJD7-PLA2G4B/STAR/IGF1/INSR/BMP6/ADCY4/CGA/ADCY5
hsa04610	Complement and coagulation cascades	86	0.308182202768183	1.07278814012191	0.300527240773286	0.488353146271167	0.357734837834835	1712	tags=19%, list=9%, signal=17%	PLAUR/PLAU/SERPINA1/C4A/PLAT/VSIG4/C4B/F13A1/F12/SERPINE1/FGB/C5AR1/C1R/ITGB2/SERPINB2/FGG
hsa05164	Influenza A	168	0.27533981537915	1.07002059093353	0.304421768707483	0.491095494801694	0.359743698869816	3267	tags=21%, list=17%, signal=17%	CXCL8/ICAM1/KPNA2/PRSS2/CDK4/AKT1/PIK3R3/FDPS/MAP2K1/FADD/RSAD2/IKBKG/PRKCA/IL1B/SLC25A5/KPNA7/PML/TMPRSS4/ACTG1/NLRX1/OAS3/ACTB/EIF2S1/DNAJC3/BAK1/RAB11A/TNFRSF10A/TRADD/JAK1/KPNA6/IL1A/STAT1/RAF1/PRSS1/TICAM1
hsa05332	Graft-versus-host disease	38	-0.344526420731645	-1.08972552100058	0.306034482758621	0.491379310344828	0.359951603145795	4757	tags=45%, list=25%, signal=34%	HLA-DRA/KLRD1/KLRC1/IL2/HLA-DPA1/HLA-DMB/HLA-DQA1/HLA-DQA2/IL6/HLA-DOA/HLA-DMA/IFNG/PRF1/HLA-DPB1/CD28/HLA-DOB/FASLG
hsa04973	Carbohydrate digestion and absorption	46	0.346079628463295	1.08944666229297	0.307971014492754	0.492177976432345	0.360536652480449	1557	tags=17%, list=8%, signal=16%	HK3/ATP1A1/SLC2A5/SLC5A1/AKT1/PIK3R3/PLCB3/HK1
hsa04912	GnRH signaling pathway	93	0.299765755432711	1.0585604217866	0.315424610051993	0.501745193664101	0.36754495565422	4811	tags=40%, list=25%, signal=30%	CALML5/MMP14/ITPR3/EGFR/MAP2K1/MMP2/PLCB3/PRKCA/ADCY7/HRAS/SRC/PLD1/CAMK2B/ADCY3/GNA11/CACNA1C/MAP2K3/RAF1/PLA2G4F/CAMK2A/MAPK9/PLCB1/CALML3/CALM2/MAPK7/MAPK12/MAP2K2/PLA2G4E/MAP3K3/PLA2G4D/PLA2G4A/MAPK13/PRKACB/ELK1/PRKACA/GNAS/ADCY8
hsa01523	Antifolate resistance	30	0.389166573598876	1.10547995265718	0.319845857418112	0.504088862843291	0.369261770873202	4674	tags=53%, list=25%, signal=40%	ABCC3/ABCC4/SHMT2/IKBKG/TYMS/IL1B/DHFR/GGH/GART/FPGS/RELA/ABCC1/ATIC/SHMT1/NFKB1/FOLR3
hsa04929	GnRH secretion	64	0.326866519782129	1.08246836941223	0.318918918918919	0.504088862843291	0.369261770873202	3164	tags=25%, list=17%, signal=21%	SPP1/ITPR3/KCNN4/AKT1/PIK3R3/MAP2K1/GABBR2/PLCB3/PRKCA/HRAS/GNA11/HCN2/KISS1R/KCNN1/CACNA1C/RAF1
hsa00360	Phenylalanine metabolism	16	-0.427794404527485	-1.0966525667719	0.328389830508475	0.515180376302286	0.377386671467972	670	tags=25%, list=4%, signal=24%	PAH/AOC3/MAOB/MAOA
hsa05142	Chagas disease	101	0.292545846481347	1.04906227064896	0.331034482758621	0.516957959376476	0.378688809884892	4765	tags=38%, list=25%, signal=28%	CXCL8/TGFB2/GNA15/AKT1/PIK3R3/CALR/FADD/SERPINE1/IKBKG/IRAK1/PLCB3/IL1B/TGFBR1/NOS2/ACE/TGFB1/TLR2/GNAI3/GNA11/PPP2R2C/PPP2R1A/TICAM1/MAPK9/CCL3/RELA/PLCB1/TNFRSF1A/C1QC/MAPK12/GNAI2/PPP2R2A/TLR6/PIK3CB/PIK3R1/MAPK13/NFKB1/MYD88/GNAS
hsa04966	Collecting duct acid secretion	27	0.393588731761328	1.10484143719362	0.338317757009346	0.525930331350892	0.385261369225954	4620	tags=37%, list=24%, signal=28%	ATP6V0D2/ATP6V0D1/CA2/SLC12A7/ATP6V0A4/ATP6V1A/ATP6V1B2/CLCNKB/ATP6V1D/ATP6V1E2
hsa00310	Lysine degradation	63	0.316784628182557	1.05019660523323	0.360714285714286	0.558209437621202	0.408906882591093	3219	tags=25%, list=17%, signal=21%	PLOD2/PLOD1/ACAT2/ALDH1B1/BBOX1/PLOD3/COLGALT1/AADAT/SMYD3/SETD7/DLST/ALDH7A1/HYKK/PRDM6/EHHADH/DOT1L
hsa00531	Glycosaminoglycan degradation	19	0.412062144235007	1.06891737631244	0.367504835589942	0.566156098070992	0.414728074302542	3835	tags=42%, list=20%, signal=34%	GALNS/HYAL3/ARSB/IDS/HPSE/GLB1/HEXA/HEXB
hsa04150	mTOR signaling pathway	155	0.267588846022361	1.02885678971957	0.370617696160267	0.56839126496328	0.416365408006342	4459	tags=31%, list=23%, signal=24%	DDIT4/SLC7A5/WNT5B/WNT5A/PRKAA2/WNT2/LRP5/WNT7B/AKT1/PIK3R3/MAP2K1/RPS6KA1/SESN2/FZD1/PRKCA/WNT9A/HRAS/SLC3A2/SEC13/WNT6/MTOR/FZD9/FZD5/RPS6KB2/RRAGD/PRKAA1/FZD2/TBC1D7/PRR5L/RAF1/ATP6V1A/ATP6V1B2/FZD7/DVL1/TNFRSF1A/RPS6KA3/RHOA/MAP2K2/GSK3B/ULK1/MLST8/RRAGC/IGF1R/WNT3A/WNT11/PIK3CB/DVL3/PIK3R1
hsa00062	Fatty acid elongation	27	0.384127060256982	1.07828161497428	0.383177570093458	0.582429906542056	0.426649177460786	2635	tags=30%, list=14%, signal=26%	ACOT7/ELOVL4/HACD1/ELOVL3/HACD2/ACOT4/HSD17B12/ELOVL1
hsa03420	Nucleotide excision repair	62	0.311011137078937	1.02756438828997	0.382405745062837	0.582429906542056	0.426649177460786	4109	tags=32%, list=22%, signal=25%	POLD1/RFC4/POLR2C/RPA1/POLD2/DDB1/POLR2L/POLR2G/PCNA/POLD3/POLE4/POLR2A/ERCC2/POLR2F/POLR2B/POLR2E/RFC2/RAD23A/DDB2/XPC
hsa05221	Acute myeloid leukemia	67	0.309536448440106	1.03633068567262	0.392920353982301	0.594596287884721	0.435561454344609	5022	tags=46%, list=26%, signal=34%	CCNA1/CCNA2/AKT1/PIK3R3/MAP2K1/IKBKG/FCGR1A/PML/HRAS/CD14/BCL2A1/MTOR/RPS6KB2/CSF1R/RAF1/ARAF/RELA/ITGAM/MAP2K2/PPARD/SPI1/JUP/BAD/PIK3CB/PIK3R1/RUNX1/NFKB1/CSF2/EIF4EBP1/MAPK1/STAT3
hsa05223	Non-small cell lung cancer	72	0.304901746320853	1.03024418910271	0.402135231316726	0.59536904376762	0.436127523597087	2063	tags=21%, list=11%, signal=19%	CDK4/CDKN1A/AKT1/PIK3R3/E2F2/EGFR/MAP2K1/ERBB2/TGFA/PRKCA/E2F1/GADD45A/HRAS/CDKN2A/RET
hsa05203	Viral carcinogenesis	198	0.259043355015234	1.02415466067944	0.397631133671743	0.59536904376762	0.436127523597087	2967	tags=20%, list=16%, signal=17%	PKM/CDC20/ATP6V0D2/ACTN1/PSMC1/ATP6V0D1/CREB3L1/CCNA1/CCNA2/CDK4/CDKN1A/CHEK1/PIK3R3/H2BC11/CCNE1/CCNE2/IKBKG/ACTN4/UBR4/HRAS/HLA-G/SRC/CDKN2A/HLA-A/HDAC2/VAC14/HLA-C/CDK2/RANBP1/CDK1/BAK1/PXN/DDB1/H4C8/MAPKAPK2/H4C14/YWHAQ/TRADD/JAK1
hsa00760	Nicotinate and nicotinamide metabolism	37	-0.325540040158958	-1.02326494577857	0.401287553648069	0.59536904376762	0.436127523597087	2782	tags=35%, list=15%, signal=30%	NADSYN1/SIRT5/SIRT1/SIRT3/NUDT12/ENPP3/NT5M/NADK2/NMNAT3/AOX1/NMRK1/CD38/NUDT13
hsa04925	Aldosterone synthesis and secretion	98	-0.275980920483746	-1.021524224857	0.39667458432304	0.59536904376762	0.436127523597087	1713	tags=15%, list=9%, signal=14%	ITPR2/STAR/PLCB4/CALML6/NPR1/NR4A1/PRKCB/PDE2A/ATP1A4/ATP1B2/CACNA1H/ATP1A2/ADCY4/LIPE/ADCY5
hsa05235	PD-L1 expression and PD-1 checkpoint pathway in cancer	89	-0.276452383744583	-1.00902736237831	0.401869158878505	0.59536904376762	0.436127523597087	1882	tags=17%, list=10%, signal=15%	NFKBIA/JAK2/PRKCQ/CD28/EGF/NFATC2/PDCD1/IKBKB/FOS/CD3G/LCK/CD247/ZAP70/CD3D/CD3E
hsa04392	Hippo signaling pathway - multiple species	29	0.368324160241975	1.04434996455346	0.404536862003781	0.596343132781435	0.436841076029491	5424	tags=41%, list=28%, signal=30%	TEAD4/FRMD6/YAP1/DCHS1/TEAD1/AJUBA/TEAD3/NF2/PAK1/TEAD2/WWC1/WWTR1
hsa00983	Drug metabolism - other enzymes	78	0.295896985128307	1.01399965588359	0.409574468085106	0.60117797461419	0.440382757642897	2202	tags=17%, list=12%, signal=15%	RRM2/TK1/GSTP1/TYMP/UGT2B11/GSTM1/UPP1/MGST1/RRM1/XDH/GMPS/GSTA2/CES2
hsa00620	Pyruvate metabolism	47	0.321875961468342	1.01356071319185	0.411657559198543	0.601653355751716	0.44073099005512	2260	tags=19%, list=12%, signal=17%	PKM/LDHA/ACAT2/ME1/PC/ALDH1B1/DLAT/LDHC/ALDH7A1
hsa00980	Metabolism of xenobiotics by cytochrome P450	73	-0.286432713567825	-1.01187487046664	0.419501133786848	0.610508033000434	0.44721733411543	4592	tags=33%, list=24%, signal=25%	UGT2B4/GSTM5/CYP3A4/CYP3A5/CYP2F1/CYP2A6/ADH4/GSTA3/GSTM3/CYP2D6/CYP2E1/GSTM4/EPHX1/AKR1C1/GSTO2/MGST2/GSTA4/GSTK1/HSD11B1/CYP2A7/UGT2B17/GSTM2/ADH1C/ADH1B
hsa03008	Ribosome biogenesis in eukaryotes	76	0.295102117460608	1.00727749715295	0.431616341030195	0.625477917933588	0.458183270139101	4868	tags=30%, list=26%, signal=23%	RPP25/EFL1/UTP4/NOB1/FCF1/CSNK2A2/POP1/RRP7A/EIF6/IMP3/GTPBP4/NMD3/BMS1/CSNK2A3/GNL2/DKC1/UTP18/PWP2/TCOF1/WDR3/RAN/NXF3/LSG1
hsa01521	EGFR tyrosine kinase inhibitor resistance	79	0.291968729916752	0.998894566262498	0.439716312056738	0.631861255140354	0.462859275849197	4459	tags=41%, list=23%, signal=31%	SHC4/AKT1/PIK3R3/PDGFC/EGFR/MAP2K1/ERBB2/VEGFA/TGFA/PDGFB/PRKCA/HRAS/SRC/SHC1/MTOR/SHC3/RPS6KB2/NRG1/JAK1/RAF1/ARAF/AXL/PDGFRB/PDGFA/MAP2K2/GSK3B/MET/PDGFRA/IGF1R/BAD/PIK3CB/PIK3R1
hsa04650	Natural killer cell mediated cytotoxicity	124	0.268867954330093	0.992861393468771	0.438811188811189	0.631861255140354	0.462859275849197	3421	tags=23%, list=18%, signal=19%	ULBP2/ICAM1/ULBP1/RAET1L/SHC4/ULBP3/PIK3R3/MAP2K1/MICB/PRKCA/HRAS/ITGB2/HLA-G/SHC1/MICA/RAC3/VAV2/FCGR3A/HLA-A/HLA-C/SHC3/RAET1G/TNFRSF10A/PPP3CA/RAF1/FCER1G/ARAF/HLA-B
hsa04550	Signaling pathways regulating pluripotency of stem cells	142	0.262914895722028	0.998704055349171	0.443894389438944	0.632549504950495	0.463363441607319	4496	tags=32%, list=24%, signal=24%	INHBA/WNT5B/WNT5A/DLX5/WNT2/WNT7B/AKT1/PIK3R3/LIF/MAP2K1/FZD1/INHBB/WNT9A/ACVR1/HRAS/DUSP9/BMPR1B/WNT6/POU5F1/SOX2/FZD9/HOXA1/BMP4/FZD5/FZD2/PCGF2/JAK1/CTNNB1/ID3/RAF1/TCF3/FZD7/DVL1/MAPK12/MAP2K2/GSK3B/IGF1R/WNT3A/WNT11/OTX1/SMAD3/PIK3CB/DVL3/PIK3R1/MAPK13
hsa04623	Cytosolic DNA-sensing pathway	80	-0.276912734221457	-0.994949784003221	0.442922374429224	0.632549504950495	0.463363441607319	5142	tags=29%, list=27%, signal=21%	IRF7/POLR3C/TBK1/MLKL/AIM2/POLR3F/MAVS/POLR3E/POLR1C/STING1/IKBKE/IL6/ZBP1/ZDHHC11/ZCCHC3/NFKBIA/RIPK3/ZDHHC11B/POLR2K/IL18/IKBKB/CCL5/IL33
hsa04936	Alcoholic liver disease	141	0.262108291895516	0.995371105882495	0.453047775947282	0.642914271261288	0.470955975870072	1733	tags=14%, list=9%, signal=13%	CXCL8/SCD/C4A/PRKAA2/AKT1/MAP3K5/LBP/SREBF1/FADD/C4B/ALDH1B1/PPARGC1A/IKBKG/CXCL1/IRAK1/NOX4/IL1B/C5AR1/FASN/CD14
hsa04010	MAPK signaling pathway	299	0.241649976441091	0.996703053159543	0.457142857142857	0.643386243386243	0.471301711067793	4187	tags=31%, list=22%, signal=25%	FLNA/TGFB2/MAP3K6/HSPA8/GNG12/IL1RAP/MAPK8IP2/NTF3/AKT1/MAP3K5/PDGFC/EFNA3/EGFR/MAP2K1/RPS6KA1/ERBB2/VEGFA/TGFA/IKBKG/RASGRF1/GDNF/EPHA2/PDGFB/IRAK1/PRKCA/IL1B/RPS6KA4/EFNA4/TGFBR1/GADD45A/NFATC3/GNA12/HRAS/CD14/DUSP9/FGF1/RAC3/DUSP4/CDC25B/MAP2K5/TGFB1/RET/DUSP7/ANGPT2/STMN1/MAP3K20/RELB/MAP4K4/FGF16/RRAS/MAP3K9/MAPKAPK2/CACNA1B/EFNA5/CSF1R/TRADD/PPP3CA/DUSP10/CACNA1C/IL1A/MAP2K3/RAF1/MRAS/PLA2G…
hsa03450	Non-homologous end-joining	13	0.409274431777841	0.988246553681079	0.457089552238806	0.643386243386243	0.471301711067793	4141	tags=38%, list=22%, signal=30%	FEN1/XRCC6/XRCC4/PRKDC/XRCC5
hsa05135	Yersinia infection	136	0.262525495331268	0.989945802626087	0.465546218487395	0.647222791555647	0.474112109542148	4999	tags=35%, list=26%, signal=26%	CXCL8/FN1/BCAR1/ITGA5/AKT1/PIK3R3/MAP2K1/ITGB1/RPS6KA1/IKBKG/IRAK1/IL1B/NFATC3/ACTG1/SRC/RAC3/VAV2/ACTB/ARPC2/WASF2/PXN/ROCK1/ACTR3/MAP2K3/TICAM1/MAPK9/PKN1/RELA/RPS6KA3/RHOA/MAPK12/MAP2K2/GSK3B/ROCK2/BAIAP2/LIMK1/WIPF2/PIK3CB/PIK3R1/ARPC5L/MAPK13/NFKB1/ACTR2/MYD88/ARHGEF12/SKAP2/PIP5K1C/MAPK1
hsa00515	Mannose type O-glycan biosynthesis	23	0.359699951812513	0.985762294805985	0.462264150943396	0.647222791555647	0.474112109542148	4974	tags=39%, list=26%, signal=29%	MGAT5B/B4GALT1/LARGE1/POMT2/B4GALT2/CRPPA/FKRP/POMGNT1/POMGNT2
hsa00592	alpha-Linolenic acid metabolism	26	-0.340202768047064	-0.977242299706511	0.464516129032258	0.647222791555647	0.474112109542148	2073	tags=27%, list=11%, signal=24%	JMJD7-PLA2G4B/ACOX3/PLA2G10/PLA2G12A/PLA2G6/PLA2G2D/PLA2G2A
hsa03060	Protein export	31	0.345850949226826	0.995769641120276	0.467680608365019	0.647557765428488	0.474357488987319	4244	tags=39%, list=22%, signal=30%	HSPA5/TMEM208/SEC61A1/UBL4A/SEC11A/SRPRA/SRP68/GET3/SRP54/BAG6/SGTA/SRPRB
hsa04930	Type II diabetes mellitus	46	-0.300791039038338	-0.988549820609619	0.471111111111111	0.649677419354839	0.475910205621581	1331	tags=15%, list=7%, signal=14%	SLC2A4/KCNJ11/IKBKB/INSR/IRS2/SOCS2/ADIPOQ
hsa05131	Shigellosis	244	0.244755008923395	0.984310380054114	0.476430976430976	0.651757575757576	0.477433989012936	2898	tags=18%, list=15%, signal=15%	CXCL8/HK3/ACTN1/BCAR1/ITPR3/SEPTIN3/ITGA5/CAPN1/FOXO6/AKT1/PIK3R3/EGFR/PFN2/ITGB1/CAPN2/DIAPH1/IKBKG/TLN2/PLCB3/IL1B/SEPTIN9/PLCD3/ACTN4/VCL/HK1/ACTG1/SRC/BNIP3/SQSTM1/CD14/ACTB/HK2/TNIP1/H3C8/ARPC2/MTOR/MYL9/WASF2/PXN/RPS6KB2/RRAGD/ROCK1/TRADD
hsa04140	Autophagy - animal	167	0.252846066857593	0.981839976660906	0.475382003395586	0.651757575757576	0.477433989012936	4595	tags=29%, list=24%, signal=22%	DDIT4/PRKAA2/TP53INP2/CTSD/ATG101/AKT1/ATG9A/PIK3R3/MAP2K1/CTSB/VPS18/YKT6/DAPK3/HRAS/BNIP3/SQSTM1/EIF2S1/HIF1A/RUBCN/LAMP1/CTSL/MTOR/ATG2A/RRAS/RPS6KB2/RRAGD/PRKAA1/RAB7B/RAF1/MRAS/MAPK9/ATG4D/ZFYVE1/RRAS2/EIF2AK4/MAP2K2/ULK1/MLST8/RRAGC/IGF1R/BAD/ATG3/GORASP2/AMBRA1/ATG7/PIK3CB/PIK3R1/OPTN/PRKACB
hsa04211	Longevity regulating pathway	89	-0.267183200675571	-0.975195643451375	0.481308411214953	0.655806679822765	0.480400091713814	1532	tags=18%, list=8%, signal=17%	PRKAB1/ADIPOR1/PRKAG2/IRS4/FOXO1/RB1CC1/SESN1/KL/TSC1/IGF1/INSR/IRS2/PPARG/ADCY4/ADCY5/ADIPOQ
hsa04014	Ras signaling pathway	236	-0.233798448988362	-0.980964876654207	0.5025	0.67281610318546	0.492860057119543	2094	tags=17%, list=11%, signal=15%	PLCG2/JMJD7-PLA2G4B/KDR/STK4/SHC2/KIT/PLA2G10/RASA2/EGF/GNG2/HGF/FASLG/CALML6/GAB2/RGL2/FGFR2/GNG7/GNG13/EXOC2/IGF1/PLA2G12A/IKBKB/SYNGAP1/INSR/NGFR/RALGDS/GNG11/VEGFD/RASAL3/PRKCB/FOXO4/PLA2G6/PDGFD/FGFR3/RASGRP2/TEK/ZAP70/PLA2G2D/PLA1A/PLA2G2A
hsa04613	Neutrophil extracellular trap formation	182	-0.24017282874241	-0.972820518798038	0.497596153846154	0.67281610318546	0.492860057119543	2145	tags=16%, list=11%, signal=15%	H2BC10/PLCG2/HDAC5/H2AC12/H2AC14/H3C11/H2BC3/H4C6/PLCB4/HDAC8/H2AC20/H4C13/H4C1/VWF/H2AC21/H2BC14/C5/GP1BA/PRKCB/H4C2/H2BC5/H2AC6/H4C3/H4C4/AZU1/AGER/H4C5/CTSG/ITGAL/SELP
hsa04921	Oxytocin signaling pathway	154	0.252870711120152	0.971311109788869	0.507563025210084	0.67281610318546	0.492860057119543	4163	tags=30%, list=22%, signal=24%	CALML5/PRKAA2/ITPR3/CDKN1A/EGFR/MAP2K1/PLCB3/PRKCA/ADCY7/NPR2/NFATC3/HRAS/ACTG1/SRC/MYLK/PPP1CA/ACTB/MAP2K5/CAMK2B/ADCY3/GNAI3/TRPM2/KCNJ12/MYL9/PRKAA1/ROCK1/RYR1/PPP3CA/CACNA1C/MYL6/RAF1/PLA2G4F/CAMK2A/PLCB1/CALML3/OXT/CALM2/MAPK7/EEF2/RHOA/MAP2K2/PLA2G4E/ROCK2/GNAI2/PLA2G4D/PLA2G4A
hsa04340	Hedgehog signaling pathway	56	-0.283594356994382	-0.971222860661561	0.506578947368421	0.67281610318546	0.492860057119543	3137	tags=23%, list=16%, signal=19%	HHAT/SPOP/KIF3A/DISP1/GRK3/GLI1/MOSMO/DHH/CCND2/SCUBE2/BTRC/PTCH2/BCL2
hsa00604	Glycosphingolipid biosynthesis - ganglio series	15	0.38822690823809	0.966892092981033	0.501893939393939	0.67281610318546	0.492860057119543	3921	tags=40%, list=21%, signal=32%	B4GALNT1/GLB1/HEXA/ST6GALNAC4/HEXB/ST3GAL2
hsa00730	Thiamine metabolism	15	0.388187017200633	0.966792743018731	0.501893939393939	0.67281610318546	0.492860057119543	3460	tags=33%, list=18%, signal=27%	AK4/AK5/AK7/AK2/AK1
hsa03265	Virion - Ebolavirus, Lyssavirus and Morbillivirus	12	-0.393793606538346	-0.955856937292729	0.507306889352818	0.67281610318546	0.492860057119543	1494	tags=33%, list=8%, signal=31%	NCAM2/CD46/NGFR/SLAMF1
hsa05202	Transcriptional misregulation in cancer	191	0.247544571950169	0.973535810187043	0.514579759862779	0.679483698351623	0.49774429119017	2285	tags=16%, list=12%, signal=14%	MMP9/CXCL8/PLAU/WT1/MMP3/ARNT2/PLAT/CCNA1/ETV5/CCNA2/CDKN1A/SPINT1/ETV1/HOXA11/SLC45A3/ETV4/GRIA3/FCGR1A/GADD45A/PML/HOXA9/CD14/MITF/SIN3A/RUNX2/IGFBP3/BCL2A1/HDAC2/TLX3/PAX7/H3C8
hsa04144	Endocytosis	250	0.240093460231233	0.969923328676245	0.520338983050847	0.684445893089961	0.501379263020655	4470	tags=29%, list=23%, signal=23%	TFRC/LDLR/HSPA8/DNAJC6/AMPH/RAB31/PARD6A/AP2M1/IGF2R/EGFR/CLTC/SMAP1/CHMP1A/CLTB/PRKCZ/TGFBR1/PML/NEDD4/HRAS/HLA-G/SRC/PLD1/ASAP2/RAB11FIP5/EHD1/CLTCL1/HLA-A/HLA-C/DNM1/ARPC2/AP2S1/ARFGAP3/SH3GL1/PARD3/AP2A1/RAB11A/USP8/EPN3/CXCR1/GBF1/VTA1/SNX1/SPG21/RAB35/ACTR3/HGS/EPN1/VPS4A/HLA-B/CAPZB/IQSEC3/CHMP6/IL2RA/SH3GL3/DNM2/VPS35/AP2A2/RHOA/CHMP2B/EHD4/VPS37B/SNX6/EPN2/EPS15L1/PDGFRA/RAB10/IGF1R/LDLR…
hsa04072	Phospholipase D signaling pathway	147	0.25300203687075	0.965857687192711	0.523569023569024	0.686055961918031	0.50255869170973	4999	tags=40%, list=26%, signal=30%	CXCL8/SPHK1/LPAR3/SHC4/AKT1/PIK3R3/PDGFC/EGFR/MAP2K1/AGT/PDGFB/PLCB3/PRKCA/ADCY7/GNA12/HRAS/PLD1/SHC1/ADCY3/DNM1/RALB/MTOR/SHC3/RRAS/AGPAT4/CXCR1/RAF1/MRAS/LPAR2/PLA2G4F/FCER1G/AGPAT1/RRAS2/AGPAT2/PDGFRB/PLCB1/PLPP2/DNM2/PDGFA/RHOA/MAP2K2/PLA2G4E/LPAR5/PLA2G4D/PDGFRA/PLA2G4A/PIK3CB/LPAR1/PIK3R1/RALA/DGKG/CXCR2/GNAS/ADCY8/GRM8/DGKI/CYTH3/PIP5K1C/MAPK1
hsa04727	GABAergic synapse	89	0.273165071691873	0.959466658495721	0.526132404181185	0.686783519961699	0.503091652049506	4209	tags=28%, list=22%, signal=22%	SLC38A5/GNG12/SLC38A3/GNB5/SLC6A11/GABBR2/PRKCA/ADCY7/SRC/GNB1/ADCY3/GNAI3/SLC6A12/GABRA3/GNB2/CACNA1B/GABRQ/CACNA1C/PLCL1/GNG5/GNB4/GABRB2/GNAI2/GABRB3/GABRA2
hsa00130	Ubiquinone and other terpenoid-quinone biosynthesis	11	0.416003330062272	0.947177262602122	0.531669865642994	0.691372981178342	0.506453584242676	4160	tags=55%, list=22%, signal=43%	NQO1/COQ3/TAT/VKORC1/COQ2/GGCX
hsa00120	Primary bile acid biosynthesis	17	-0.368635101132359	-0.963219354131739	0.538461538461538	0.697552447552447	0.510980247822353	1579	tags=18%, list=8%, signal=16%	SLC27A5/CYP27A1/CH25H
hsa04924	Renin secretion	69	0.281851051856693	0.952691865218035	0.544041450777202	0.702121419493597	0.514327170943293	1189	tags=12%, list=6%, signal=11%	CALML5/CLCA2/EDN2/ITPR3/PRKG2/CTSB/AGT/PLCB3
hsa05416	Viral myocarditis	66	0.282369573149097	0.941785427833027	0.555752212389381	0.714538558786346	0.523423136322408	2171	tags=21%, list=11%, signal=19%	ICAM1/CXADR/SNTB1/EIF4G1/LAMA1/ACTG1/ITGB2/HLA-G/RAC3/ACTB/SGCD/DAG1/HLA-A/HLA-C
hsa05140	Leishmaniasis	73	0.280635937704386	0.949422556041474	0.559714795008913	0.716938052033888	0.525180844518514	5459	tags=42%, list=29%, signal=30%	EEF1A2/TGFB2/ITGB1/IRAK1/NCF2/IL1B/FCGR1A/ITGB2/NOS2/FCGR3A/TGFB1/TLR2/CYBA/JAK1/IL1A/STAT1/RELA/ITGAM/MAPK12/MAPK13/ELK1/NFKB1/MYD88/NFKBIB/MAPK1/NCF1/CYBB/TAB1/TNF/MAPK11/HLA-DRB5
hsa04136	Autophagy - other	32	0.321379555527391	0.928841216665348	0.566854990583804	0.723374652162914	0.529895867081482	5955	tags=44%, list=31%, signal=30%	ATG101/ATG9A/MTOR/ATG2A/ATG4D/MLST8/ATG3/ATG7/ATG5/ATG4A/ATG13/WIPI1/PIK3R4/PPP2CB
hsa04625	C-type lectin receptor signaling pathway	104	0.262691864132007	0.94238323690152	0.574430823117338	0.730317254669627	0.534981553128258	4626	tags=33%, list=24%, signal=25%	CALML5/ITPR3/AKT1/PIK3R3/IKBKG/IL1B/NFATC3/HRAS/SRC/RELB/RRAS/MAPKAPK2/BCL3/PPP3CA/STAT1/RAF1/MRAS/FCER1G/MAPK9/RRAS2/RELA/CALML3/CALM2/RHOA/MAPK12/CARD9/CLEC4E/PLK3/CLEC7A/PIK3CB/PIK3R1/MAPK13/PAK1/NFKB1
hsa00230	Purine metabolism	126	0.25372134911812	0.941121036693354	0.581034482758621	0.735977011494253	0.539127512267258	2266	tags=18%, list=12%, signal=16%	RRM2/PGM1/AK4/NT5E/ADSS1/ENTPD2/RRM1/PAPSS2/XDH/ADCY7/PDE4A/ENTPD3/PDE4B/AK5/NPR2/APRT/PNP/ADK/GMPS/PGM2/PDE10A/HDDC3/ADCY3
hsa04024	cAMP signaling pathway	225	-0.229696864441997	-0.958442334725174	0.59	0.744575645756458	0.545426296368227	2431	tags=14%, list=13%, signal=13%	EDN3/ATP2A1/VAV3/POPDC2/GIPR/ACOX3/NFKBIA/GLI1/GHRL/OXTR/SOX9/CALML6/NPR1/ADRB1/CHRM1/BRAF/FOS/F2R/PTGER3/ATP1A4/PDE3B/ADRB2/HCAR1/ATP1B2/RAPGEF3/GABBR1/ATP1A2/ADCY4/LIPE/CGA/NPY1R/ADCY5
hsa04935	Growth hormone synthesis, secretion and action	121	-0.243180414784695	-0.940210246328703	0.597222222222222	0.750919117647059	0.550073099415205	2499	tags=18%, list=13%, signal=16%	PLCB2/PTK2/IRS4/MAP3K1/ITPR1/PLCG2/SHC2/GHRL/JAK2/ITPR2/PLCB4/GHR/IGF1/FOS/STAT5A/IRS2/PRKCB/STAT5B/IGFALS/ADCY4/ADCY5/SOCS2
hsa05031	Amphetamine addiction	69	-0.267562540147433	-0.928744055451427	0.605200945626478	0.758163821993609	0.555380085055337	1280	tags=10%, list=7%, signal=9%	CALML6/FOS/PRKCB/MAOB/MAOA/FOSB/ADCY5
hsa03272	Virion - Hepatitis viruses	47	0.289229126400678	0.910758536590376	0.61384335154827	0.763397913561848	0.559214230310003	3323	tags=26%, list=17%, signal=21%	CLDN1/LDLR/EGFR/CHMP1A/CLDN14/HSPG2/DPP4/LAMP1/EPCAM/CLDN9/CLDN25/VPS4A
hsa00770	Pantothenate and CoA biosynthesis	21	-0.322242060244805	-0.890726992771332	0.613168724279835	0.763397913561848	0.559214230310003	2574	tags=24%, list=14%, signal=21%	PANK3/ENPP3/ALDH3A2/ALDH2/CSAD
hsa04961	Endocrine and other factor-regulated calcium reabsorption	53	-0.275427033306026	-0.928929276134986	0.625	0.77445652173913	0.567315026697178	1550	tags=15%, list=8%, signal=14%	PLCB4/DNM3/KL/PRKCB/ATP1A4/ATP1B2/ATP1A2/ESR1
hsa04217	Necroptosis	156	-0.235392291586445	-0.937567933260673	0.641089108910891	0.782572255296505	0.573260070054072	2426	tags=15%, list=13%, signal=13%	TNFAIP3/IFNG/ZBP1/USP21/JMJD7-PLA2G4B/H2AC12/H2AC14/CHMP5/RIPK3/JAK2/H2AC20/FASLG/H2AC21/GLUD1/STAT4/STAT5A/JAK3/IRF9/H2AC6/TRAF5/STAT5B/BCL2/IL33
hsa04911	Insulin secretion	86	0.261482808506446	0.910226655828309	0.637961335676626	0.782572255296505	0.573260070054072	3293	tags=23%, list=17%, signal=19%	SLC2A1/ATP1A1/ITPR3/KCNN4/CREB3L1/RIMS2/PLCB3/PRKCA/ADCY7/KCNMB4/CAMK2B/ADCY3/GNA11/KCNN1/STX1A/CACNA1C/CREB5/KCNMA1/CAMK2A/CHRM3
hsa03018	RNA degradation	75	0.264196549727823	0.901720342701715	0.63716814159292	0.782572255296505	0.573260070054072	924	tags=9%, list=5%, signal=9%	PFKP/ENO1/ENO2/CNOT1/EDC4/PFKL/BTG3
hsa04612	Antigen processing and presentation	69	0.265675720083335	0.89801721739903	0.640759930915371	0.782572255296505	0.573260070054072	2324	tags=17%, list=12%, signal=15%	HSPA8/CALR/TAP1/HSP90AA1/CTSB/HSPA5/PDIA3/HLA-G/LGMN/HLA-A/HLA-C/CTSL
hsa00790	Folate biosynthesis	27	0.313516931919766	0.880072191337067	0.642990654205608	0.782572255296505	0.573260070054072	3010	tags=26%, list=16%, signal=22%	AKR1B10/MOCOS/DHFR/GGH/AKR1B15/FPGS/GCH1
hsa05162	Measles	137	-0.237300893548544	-0.927720524454038	0.65679012345679	0.782809810671256	0.573434087226097	1599	tags=15%, list=8%, signal=13%	TNFAIP3/HSPA1A/IL12B/NFKBIA/CD28/CD46/FASLG/IKBKB/FOS/STAT5A/JAK3/IRF9/CCND2/CD3G/IL2RG/SLAMF1/STAT5B/CD3D/CD3E/BCL2
hsa04728	Dopaminergic synapse	131	0.244929799874276	0.914558246637725	0.651122625215889	0.782809810671256	0.573434087226097	4765	tags=33%, list=25%, signal=25%	CALML5/ITPR3/GNG12/CREB3L1/AKT1/GNB5/PPP2R3A/PLCB3/PRKCA/GRIA3/PPP2R5D/PPP1CA/GNB1/CAMK2B/GNAI3/PPP2R2C/GNB2/PPP2R1A/CACNA1B/PPP3CA/CACNA1C/CREB5/CAMK2A/MAPK9/DRD4/GRIN2A/GNG5/PLCB1/GNB4/CALML3/CALM2/MAPK12/GSK3B/GNAI2/TH/COMT/PPP2R5E/PPP2R2A/MAPK13/PPP2R5B/PRKACB/PRKACA/GNAS
hsa04750	Inflammatory mediator regulation of TRP channels	98	0.25547625939086	0.909395698127881	0.6592082616179	0.782809810671256	0.573434087226097	4811	tags=37%, list=25%, signal=28%	CALML5/TRPV4/ITPR3/IL1RAP/HRH1/PIK3R3/F2RL1/PLCB3/PRKCA/IL1B/ADCY7/SRC/PPP1CA/CAMK2B/ADCY3/MAP2K3/PLA2G4F/CAMK2A/MAPK9/PLCB1/ASIC1/CALML3/CALM2/MAPK12/PLA2G4E/PLA2G4D/P2RY2/PLA2G4A/PIK3CB/PIK3R1/TRPV3/MAPK13/PRKACB/PRKACA/GNAS/ADCY8
hsa00561	Glycerolipid metabolism	63	-0.261539290476309	-0.90902670472274	0.653846153846154	0.782809810671256	0.573434087226097	2896	tags=24%, list=15%, signal=20%	LPIN3/DGKH/AGK/PNPLA2/GLYCTK/ALDH3A2/MBOAT1/DGAT1/ALDH2/DGKE/GPAM/DGAT2/PLPP1/PLPP5/LPL
hsa03250	Viral life cycle - HIV-1	63	0.269999068550874	0.895094269046587	0.648214285714286	0.782809810671256	0.573434087226097	5443	tags=43%, list=29%, signal=31%	FURIN/APOBEC3B/SMARCB1/FEZ1/MAP1S/MAP1B/MAP1A/BICD1/HGS/VPS4A/BST2/PIN1/SUPT5H/CHMP6/APOBEC3A/NELFB/TRIM5/RANBP2/RAN/APOBEC3C/BICD2/NUP153/NELFCD/EP300/MLLT3/PPIA/MLLT1
hsa00280	Valine, leucine and isoleucine degradation	48	0.281038735651648	0.885976682986113	0.653284671532847	0.782809810671256	0.573434087226097	3283	tags=25%, list=17%, signal=21%	BCAT1/IL4I1/ACAT2/HMGCS1/ALDH1B1/OXCT1/AACS/ALDH7A1/HSD17B10/PCCB/EHHADH/ACAA1
hsa00600	Sphingolipid metabolism	53	0.273242471085418	0.87992371669674	0.658362989323843	0.782809810671256	0.573434087226097	5328	tags=45%, list=28%, signal=33%	SPHK1/B4GALNT1/SMPD1/CERS6/PSAP/SGMS2/UGT8/GLB1/HEXA/SPTLC2/CERK/PLPP2/HEXB/SGPP1/GLA/SMPD4/ACER3/B4GALT6/SGPP2/GM2A/ARSA/ACER2/SPTLC3/NEU1
hsa00380	Tryptophan metabolism	42	0.285207422097146	0.878250541846997	0.67027027027027	0.79319180772468	0.581039243577943	2260	tags=21%, list=12%, signal=19%	IL4I1/ACAT2/TDO2/ACMSD/ALDH1B1/AADAT/KYNU/DLST/ALDH7A1
hsa04980	Cobalamin transport and metabolism	18	0.329130393391947	0.841293370959033	0.686770428015564	0.809915470280424	0.593289879737584	3521	tags=22%, list=18%, signal=18%	TCN1/HCFC1/PRDX1/MMADHC
hsa04962	Vasopressin-regulated water reabsorption	44	0.279240375954276	0.867552295235125	0.704379562043796	0.827827526525698	0.60641105359531	4765	tags=34%, list=25%, signal=26%	CREB3L1/DYNC1H1/DYNC1LI2/DCTN1/ARHGDIA/ADCY3/DYNC1I1/RAB11A/DYNC2H1/CREB5/DYNC1I2/DYNLL2/PRKACB/PRKACA/GNAS
hsa04724	Glutamatergic synapse	116	0.243782317787139	0.891509475808816	0.712543554006969	0.834554436542409	0.61133873775652	4888	tags=34%, list=26%, signal=25%	SLC1A1/ITPR3/GNG12/SLC38A3/GRIK3/GNB5/PLCB3/PRKCA/GRIA3/SLC1A6/ADCY7/PLD1/GNB1/ADCY3/GNAI3/GNB2/PPP3CA/GRIN2D/CACNA1C/HOMER2/SHANK1/PLA2G4F/GRIN2A/GNG5/PLCB1/GNB4/HOMER1/PLA2G4E/GNAI2/HOMER3/PLA2G4D/PLA2G4A/GRIK2/GRIK5/PRKACB/PRKACA/GNAS/ADCY8/GRM8
hsa05207	Chemical carcinogenesis - receptor activation	197	0.228546278368624	0.900459986686885	0.718696397941681	0.83721445178433	0.613287286933428	5031	tags=34%, list=26%, signal=25%	CDC6/KPNA2/VDR/UGT2B11/BIRC5/CREB3L1/AKT1/PIK3R3/EGFR/GSTM1/CDC25A/MAP2K1/HSP90AA1/RPS6KA1/VEGFA/MGST1/PRKCA/E2F1/ADCY7/KPNA7/NOTCH2/HRAS/SRC/CHRNA3/GSTA2/ADCY3/GNAI3/MTOR/TNFSF11/FGF16/CACNA1B/RPS6KB2/UGT2B28/DLL1/KPNA6/CACNA1C/RAF1/CREB5/GSTT2B/RELA/HSP90B1/RPS6KA3/KPNA3/KPNA1/MAP2K2/CHRNB4/GNAI2/FGF5/GSTO1/BAD/PIK3CB/PIK3R1/DLL3/CCND3/FGF10/PRKACB/NFKB1/GSTA1/PRKACA/GNAS/ADCY8/CYP1A1/EIF4EBP1/…
hsa04979	Cholesterol metabolism	50	0.266038658571391	0.845782618458099	0.719710669077758	0.83721445178433	0.613287286933428	4736	tags=36%, list=25%, signal=27%	LDLR/ANGPTL4/PCSK9/STARD3/OSBPL5/LRP1/LRPAP1/NCEH1/TSPO/SORT1/NPC1/VAPB/APOE/LDLRAP1/PLTP/SOAT1/LIPG/LIPC
hsa04714	Thermogenesis	220	-0.219154880876843	-0.914549079351857	0.7409200968523	0.844648910411622	0.618733273862623	4322	tags=26%, list=23%, signal=20%	NDUFAF3/NDUFAF7/CPT1B/CNR1/COA1/UQCRQ/NDUFA2/NDUFAF5/COX15/COX18/NDUFC2/ADCY10/COX6B2/COX6A1/NDUFAF8/MGLL/SLC25A20/COX7C/CREB3L4/COX16/ATP5MG/ATP5MC2/ATP5ME/PRKAB1/RPS6KA6/FGFR1/UQCRB/ATP5MF/CPT1A/PNPLA2/PRKAG2/COA6/NDUFA7/KLB/NDUFA3/NDUFB8/NDUFAF6/ZNF516/SMARCE1/COA5/COX20/NPR1/NDUFA11/NDUFA5/TSC1/SLC25A29/COX4I2/COA3/RPS6/ACSL5/NDUFV2/COX6C/PPARG/ADCY4/LIPE/ADCY5/PLIN1
hsa04932	Non-alcoholic fatty liver disease	151	-0.226292079516483	-0.896164953480358	0.73697270471464	0.844648910411622	0.618733273862623	3854	tags=30%, list=20%, signal=24%	DDIT3/RXRA/NDUFA1/NDUFA10/UQCR11/NDUFC1/JUN/NDUFV3/MAPK10/ADIPOR2/UQCRQ/NDUFA2/ERN1/IRS1/NDUFC2/IL6R/COX6B2/COX6A1/MAPK8/COX7C/CYP2E1/IL6/PRKAB1/ADIPOR1/UQCRB/CEBPA/PRKAG2/XBP1/NDUFA7/LEPR/NDUFA3/NDUFB8/FASLG/NDUFA11/NDUFA5/MLXIPL/IKBKB/FOS/INSR/COX4I2/IRS2/NDUFV2/COX6C/PPARG/LEP/ADIPOQ
hsa04725	Cholinergic synapse	114	0.241359300293897	0.882832805284567	0.735395189003436	0.844648910411622	0.618733273862623	3675	tags=26%, list=19%, signal=21%	ITPR3/GNG12/CREB3L1/AKT1/PIK3R3/GNB5/KCNQ5/MAP2K1/PLCB3/PRKCA/ADCY7/KCNQ1/CHRM4/HRAS/GNB1/CHRNA3/CAMK2B/ADCY3/GNAI3/KCNJ12/GNA11/GNB2/CACNA1B/CACNA1C/CREB5/CAMK2A/CHRM3/GNG5/PLCB1/GNB4
hsa04146	Peroxisome	83	-0.242806230626662	-0.87700490857688	0.732265446224256	0.844648910411622	0.618733273862623	4021	tags=29%, list=21%, signal=23%	ABCD4/PEX12/GNPAT/PEX11A/FAR1/HACL1/PEX1/FAR2/NUDT12/HMGCLL1/CROT/PEX19/PXMP4/ECI2/ACOX3/DECR2/PEX2/PEX11B/GSTK1/EPHX2/ABCD2/ACSL5/NUDT13/MPV17L
hsa04260	Cardiac muscle contraction	83	-0.242274855025531	-0.87508560440875	0.736842105263158	0.844648910411622	0.618733273862623	3728	tags=20%, list=20%, signal=17%	ATP2A3/COX6B2/COX6A1/CACNA1F/COX7C/CACNG1/UQCRB/CACNA2D2/ATP2A1/CACNG6/COX4I2/HRC/ATP1A4/ATP1B2/COX6C/CASQ2/ATP1A2
hsa00920	Sulfur metabolism	10	0.356730032411514	0.792890150489661	0.738721804511278	0.844648910411622	0.618733273862623	3780	tags=40%, list=20%, signal=32%	PAPSS2/TST/SQOR/ETHE1
hsa04927	Cortisol synthesis and secretion	65	-0.244598564726951	-0.853682655175293	0.764044943820225	0.850366351863185	0.62292148889947	2499	tags=17%, list=13%, signal=15%	PLCB2/ITPR1/ITPR2/STAR/PLCB4/PBX1/PDE8B/NR4A1/CACNA1H/ADCY4/ADCY5
hsa00650	Butanoate metabolism	27	-0.294208850432959	-0.852892392283473	0.76017130620985	0.850366351863185	0.62292148889947	2529	tags=22%, list=13%, signal=19%	HMGCLL1/ACSM3/ACSM1/ALDH5A1/ACSM5/HMGCS2
hsa04713	Circadian entrainment	97	0.238657449415085	0.85184708914464	0.768313458262351	0.850366351863185	0.62292148889947	3812	tags=26%, list=20%, signal=21%	CALML5/ITPR3/GNG12/GNB5/PRKG2/PLCB3/PRKCA/GRIA3/ADCY7/GNB1/CAMK2B/ADCY3/GNAI3/GNB2/RYR1/GRIN2D/CACNA1C/CAMK2A/PRKG1/GRIN2A/GNG5/PLCB1/GNB4/CALML3/CALM2
hsa04664	Fc epsilon RI signaling pathway	67	0.2522562759074	0.844556176481818	0.75929203539823	0.850366351863185	0.62292148889947	4496	tags=33%, list=24%, signal=25%	AKT1/PIK3R3/MAP2K1/ALOX5AP/PRKCA/HRAS/RAC3/VAV2/ALOX5/MAP2K3/RAF1/PLA2G4F/FCER1G/MAPK9/MAPK12/MAP2K2/PLA2G4E/PLA2G4D/PLA2G4A/PIK3CB/PIK3R1/MAPK13
hsa00260	Glycine, serine and threonine metabolism	38	0.275351462836594	0.821828318072371	0.754646840148699	0.850366351863185	0.62292148889947	829	tags=11%, list=4%, signal=10%	PHGDH/PSAT1/PGAM1/SHMT2
hsa04614	Renin-angiotensin system	23	0.29673913390622	0.813217372213061	0.750943396226415	0.850366351863185	0.62292148889947	4665	tags=39%, list=24%, signal=30%	MME/AGT/ACE/THOP1/ANPEP/PREP/NLN/CTSA/KLK1
hsa05216	Thyroid cancer	37	0.272384549583345	0.810309312974498	0.766791044776119	0.850366351863185	0.62292148889947	4061	tags=30%, list=21%, signal=23%	CDH1/CDKN1A/MAP2K1/GADD45A/HRAS/RET/BAK1/CTNNB1/TPM3/MAP2K2/DDB2
hsa00220	Arginine biosynthesis	23	0.293161028757195	0.803411529523933	0.766037735849057	0.850366351863185	0.62292148889947	3380	tags=26%, list=18%, signal=21%	ASS1/NOS2/CAD/ARG2/GOT1/ASL
hsa00630	Glyoxylate and dicarboxylate metabolism	29	0.279488805036217	0.79246532033333	0.767485822306238	0.850366351863185	0.62292148889947	829	tags=10%, list=4%, signal=10%	ACAT2/ACO2/SHMT2
hsa04931	Insulin resistance	107	-0.230681396884996	-0.872667363785659	0.775229357798165	0.855253033441847	0.626501144841981	3080	tags=23%, list=16%, signal=20%	PTPN1/IL6/PRKAB1/RPS6KA6/CPT1A/PRKAG2/PPP1R3D/FOXO1/NFKBIA/PRKCQ/SLC27A5/PPP1R3E/G6PC3/SLC2A4/MLXIPL/SLC27A1/IKBKB/INSR/OGA/IRS2/PRKCB/PCK1/ACACB/OGT/CD36
hsa00562	Inositol phosphate metabolism	73	-0.242771395623492	-0.857633443609287	0.777777777777778	0.855305466237942	0.62653955359997	4038	tags=27%, list=21%, signal=22%	IMPA1/PLCH2/CDIPT/PIKFYVE/PIK3C3/PIK3C2B/OCRL/INPP5E/ALDH6A1/PLCD4/SACM1L/PLCB2/INPP4B/ITPKB/PLCG2/PIK3CG/PLCB4/INPP5D/PIP4K2A/INPP5J
hsa03083	Polycomb repressive complex	82	-0.233362324939912	-0.841792241745121	0.791762013729977	0.865120155577163	0.633729138280594	5350	tags=37%, list=28%, signal=26%	SCML2/UBE2D1/YAF2/PHC3/AEBP2/TEX10/MBD6/WDR5B/CBX3/MTF2/CSNK2B/RNF2/ASXL1/PHC1/PCGF5/SFMBT2/UBE2D4/UBE2D3/PHF1/USP45/MAX/PCGF3/CBX4/AUTS2/L3MBTL1/SCML1/BMI1/CBX7/EZH1/OGT
hsa00410	beta-Alanine metabolism	31	-0.272736958268465	-0.824644998730235	0.789915966386555	0.865120155577163	0.633729138280594	4789	tags=39%, list=25%, signal=29%	ACADS/UPB1/ALDH9A1/HIBCH/AOC2/ALDH6A1/CARNS1/ALDH3A2/ACOX3/ALDH2/AOC3/CSAD
hsa00785	Lipoic acid metabolism	19	0.296759570987586	0.76981461765812	0.796905222437137	0.867966834628984	0.635814424874417	2123	tags=21%, list=11%, signal=19%	DLAT/OGDHL/OGDH/DLST
hsa00061	Fatty acid biosynthesis	18	-0.29846864036575	-0.792527533728554	0.801229508196721	0.869032932847029	0.636595377093237	3992	tags=44%, list=21%, signal=35%	ACSBG1/OXSM/OLAH/HSD17B8/ACSBG2/CBR4/ACSL5/ACACB
hsa00603	Glycosphingolipid biosynthesis - globo and isoglobo series	16	-0.301009778811558	-0.771639701369514	0.802966101694915	0.869032932847029	0.636595377093237	4837	tags=38%, list=25%, signal=28%	FUT9/GBGT1/ST3GAL1/ST8SIA1/ABO/B3GALT5
hsa04910	Insulin signaling pathway	136	0.227278504728362	0.857034481542705	0.810084033613445	0.873970787052991	0.640212518678399	2777	tags=17%, list=15%, signal=15%	CALML5/HK3/PRKAA2/SHC4/PTPRF/AKT1/PIK3R3/SREBF1/MAP2K1/PPARGC1A/PRKCZ/PYGB/HK1/HRAS/FASN/SHC1/PPP1CA/HK2/MTOR/SHC3/PYGL/RPS6KB2/PRKAA1
hsa04330	Notch signaling pathway	62	0.247097187641295	0.816396071380409	0.813285457809695	0.87466549236137	0.640721413302573	5196	tags=35%, list=27%, signal=26%	DTX4/NOTCH2/TLE1/NCOR2/NOTCH3/ADAM17/HDAC2/ATXN1L/TLE6/DLL1/NOTCH1/DVL1/HEYL/DTX1/DVL3/DLL3/MAML1/CTBP2/TLE3/EP300/SNW1/SPEN
hsa04261	Adrenergic signaling in cardiomyocytes	153	-0.213810851912867	-0.849033147981937	0.86318407960199	0.922527985074627	0.675782272846295	2599	tags=15%, list=14%, signal=13%	CACNA2D2/PLCB2/ATP2A1/PPP2R3B/PPP1R1A/POPDC2/CREM/SCN4B/PIK3CG/PLCB4/CACNG6/CALML6/ADRB1/PPP2R5A/SCN7A/ATP1A4/ADRB2/ATP1B2/RAPGEF3/ATP1A2/ADCY4/BCL2/ADCY5
hsa00140	Steroid hormone biosynthesis	62	0.23743477210244	0.784471960218863	0.861759425493716	0.922527985074627	0.675782272846295	2956	tags=15%, list=16%, signal=12%	HSD17B6/UGT2B11/HSD17B1/SRD5A1/HSD17B12/SRD5A3/CYP21A2/SULT2B1/UGT2B28
hsa00640	Propanoate metabolism	32	-0.250746844497862	-0.761465209964166	0.868365180467091	0.925174117506994	0.677720652405862	1918	tags=16%, list=10%, signal=14%	ALDH6A1/ACOX3/MCEE/ACACB/ACSS1
hsa05208	Chemical carcinogenesis - reactive oxygen species	209	0.21137675970902	0.840488740759396	0.878991596638655	0.933587347982671	0.683883622098725	4823	tags=31%, list=25%, signal=23%	AKT1/PIK3R3/MAP3K5/PRKD1/EGFR/GSTM1/MAP2K1/VEGFA/MGST1/IKBKG/NOX4/NCF2/HMOX1/NDUFA4L2/COX5A/SLC25A5/HRAS/SRC/PLD1/ATP5F1B/UQCRC1/NDUFS6/HIF1A/GSTA2/ATP5MC3/NQO1/CYBA/KEAP1/SOD2/COX4I1/LPO/SDHB/RAF1/GSTT2B/NDUFA6/MAPK9/ARAF/NDUFV1/RELA/NDUFB3/PRKD3/NDUFS8/UQCRH/MAPK12/MAP2K2/MET/AKR1A1/SLC26A9/GSTO1/SLC26A2/BAD/ATP5PB/NDUFS5/NDUFS2/PIK3CB/NDUFB5/PIK3R1/ABL1/MAPK13/NFKB1/GSTA1/SLC26A6/CYP1A1/NDUFS1
hsa04213	Longevity regulating pathway - multiple species	61	0.232596543771046	0.763702495103709	0.889090909090909	0.941390374331551	0.689599597078821	2777	tags=20%, list=15%, signal=17%	PRKAA2/HSPA8/AKT1/PIK3R3/ADCY7/HRAS/HDAC2/ADCY3/MTOR/RPS6KB2/SOD2/PRKAA1
hsa03020	RNA polymerase	34	0.24718389549168	0.720221084466516	0.893939393939394	0.943602693602694	0.691220194144171	3666	tags=29%, list=19%, signal=24%	POLR2C/POLR1A/POLR2L/POLR2G/POLR3B/POLR3H/POLR2A/POLR2F/POLR2B/POLR2E
hsa05231	Choline metabolism in cancer	98	0.222497729971317	0.792005014327266	0.905335628227194	0.95237368631864	0.697645236515347	4999	tags=37%, list=26%, signal=27%	AKT1/PIK3R3/PDGFC/EGFR/MAP2K1/PDGFB/PRKCA/HRAS/PLD1/RAC3/PCYT1B/HIF1A/MTOR/WASF2/SLC44A3/RPS6KB2/RAF1/PLA2G4F/MAPK9/PDGFRB/PLPP2/PDGFA/MAP2K2/PLA2G4E/PLA2G4D/PDGFRA/PLA2G4A/SLC44A2/PCYT1A/PIK3CB/PIK3R1/DGKG/EIF4EBP1/DGKI/PIP5K1C/MAPK1
hsa00563	Glycosylphosphatidylinositol (GPI)-anchor biosynthesis	25	-0.249916077617335	-0.720863721347062	0.909282700421941	0.95237368631864	0.697645236515347	2151	tags=16%, list=11%, signal=14%	GPLD1/PIGC/PGAP1/PIGL
hsa00511	Other glycan degradation	17	-0.262582128951463	-0.686109889910761	0.910602910602911	0.95237368631864	0.697645236515347	2894	tags=24%, list=15%, signal=20%	GBA2/FUCA1/ENGASE/HEXD
hsa04723	Retrograde endocannabinoid signaling	141	-0.210213261477839	-0.821876109641024	0.924050632911392	0.963491818462489	0.705789636177508	2263	tags=13%, list=12%, signal=11%	NDUFA7/ITPR1/NDUFA3/NDUFB8/ITPR2/PLCB4/GNG2/NDUFA11/NDUFA5/GNG7/GNG13/GNG11/PRKCB/NDUFV2/RIMS1/KCNJ3/ADCY4/ADCY5
hsa00053	Ascorbate and aldarate metabolism	30	-0.237268499450349	-0.71386333284872	0.927536231884058	0.964186599709264	0.70629858642907	2354	tags=13%, list=12%, signal=12%	ALDH3A2/ALDH2/KL/UGT2B17
hsa03082	ATP-dependent chromatin remodeling	114	0.208402368149853	0.762284474133161	0.95360824742268	0.988284910965323	0.723951396767458	3856	tags=22%, list=20%, signal=18%	MACROH2A2/MORF4L1/SMARCB1/ACTL6A/CDK2AP2/ACTG1/DPF1/SMARCD2/SMARCA4/ACTB/H2AX/CDK2AP1/HDAC2/RBBP4/TFPT/KAT5/MTA2/DPF2/RUVBL1/RBBP7/BRD7/ACTL6B/SMARCA5/H2AC13/H2AC19
hsa04215	Apoptosis - multiple species	32	0.225019596990692	0.650344655245398	0.95668549905838	0.9884786727431	0.724093333680695	3717	tags=22%, list=20%, signal=18%	BIRC5/FADD/BOK/BAK1/BIRC7/MAPK9/TNFRSF1A
hsa04070	Phosphatidylinositol signaling system	97	-0.205508178572243	-0.7570781828874	0.963855421686747	0.992887211496589	0.727322734183405	4468	tags=36%, list=23%, signal=28%	MTMR8/PIP5K1A/DGKD/DGKA/PIK3C2A/IP6K2/ITPKC/BPNT2/INPP4A/PPIP5K2/CDS1/IMPA1/CDIPT/PIKFYVE/PIK3C3/PIK3C2B/OCRL/INPP5E/PLCD4/SACM1L/DGKH/CDS2/PLCB2/INPP4B/ITPKB/ITPR1/PLCG2/PIP4P2/ITPR2/PLCB4/INPP5D/CALML6/PIP4K2A/DGKE/PRKCB
hsa04120	Ubiquitin mediated proteolysis	141	0.190745741923301	0.724367774508475	0.985172981878089	1	0.732533087103724	4909	tags=28%, list=26%, signal=21%	CDC20/UBE2QL1/FBXO2/UBE2C/UBE2S/SAE1/UBE2E3/WWP2/UBE4A/PML/NEDD4/STUB1/UBA1/ANAPC15/RHOBTB2/TRIM37/DDB1/KEAP1/BIRC7/PRPF19/HUWE1/ANAPC1/MID1/FZR1/HERC2/UBE2J2/UBE2E2/PIAS4/UBE3C/DDB2/CDC34/ANAPC11/UBE2Q2/HERC1/NHLRC1/PIAS1/UBE2E1/CUL4A/PIAS3
hsa04621	NOD-like receptor signaling pathway	184	-0.177230141545656	-0.719783155750885	1	1	0.732533087103724	5399	tags=29%, list=28%, signal=21%	TLR4/ATG12/NAIP/MAP3K7/STAT2/TAB2/DNM1L/IRF7/RNF31/SUGT1/CARD16/TRAF6/TBK1/GBP3/JUN/AIM2/MAPK10/BCL2L1/MAVS/IRAK4/PSTPIP1/STING1/VDAC3/SHARPIN/IKBKE/BIRC3/MAPK8/ERBIN/NLRP6/TANK/IL6/GPSM3/PLCB2/TNFAIP3/NEK7/ITPR1/NFKBIA/MAP1LC3C/RIPK3/ITPR2/PLCB4/PYDC1/IL18/NLRP1/CXCL2/IKBKB/IRF9/TRAF5/CCL5/CARD8/GBP4/BCL2/TXNIP
hsa00190	Oxidative phosphorylation	122	-0.184821037022771	-0.715934456986459	0.986111111111111	1	0.732533087103724	6239	tags=39%, list=33%, signal=26%	ATP5PF/NDUFB2/ATP6V0A1/NDUFB7/COX6A2/SDHD/NDUFB9/COX17/NDUFA9/ATP6V0E2/NDUFB10/UQCR10/ATP6V0A2/NDUFA4/NDUFB1/COX11/NDUFA1/NDUFA10/ATP6V0C/UQCR11/NDUFC1/NDUFV3/UQCRQ/NDUFA2/COX15/NDUFC2/COX6B2/COX6A1/ATP6V1H/ATP6V0E1/COX7C/ATP5MG/ATP5MC2/ATP5ME/UQCRB/ATP6V1F/ATP5MF/ATP6V1G1/NDUFA7/NDUFA3/NDUFB8/ATP6V1C1/NDUFA11/NDUFA5/COX4I2/NDUFV2/COX6C
hsa04622	RIG-I-like receptor signaling pathway	71	0.207434747772745	0.698289862919107	0.978761061946903	1	0.732533087103724	4926	tags=24%, list=26%, signal=18%	CXCL8/ISG15/FADD/IKBKG/NLRX1/TRADD/MAPK9/PIN1/RELA/TKFC/MAPK12/ZNFX1/IFIH1/MAPK13/NFKB1/ATG5/NFKBIB
hsa03040	Spliceosome	129	0.176344100834241	0.657573508423081	1	1	0.732533087103724	4551	tags=26%, list=24%, signal=20%	HSPA8/SF3B3/DHX38/PCBP1/ALYREF/SF3B2/SNRNP200/SART1/SF3A1/SNRPA1/SF3A3/SNRNP40/PPIL1/HNRNPM/SRSF9/THOC3/PRPF19/SF3B5/PPIE/CHERP/DDX23/DDX46/PRPF8/PHF5A/DHX16/PUF60/SNRPG/EIF4A3/AQR/PRPF6/EFTUD2/PRPF38A/CDC40
hsa03015	mRNA surveillance pathway	103	-0.173710903602011	-0.650881714493527	0.997624703087886	1	0.732533087103724	4320	tags=17%, list=23%, signal=14%	CPSF4/NXT1/CPSF6/MAGOHB/PNN/MSI2/ACIN1/UPF3A/CPSF1/FUS/PPP2R3B/PCF11/PABPC1/MSI1/PPP2R5A/DDX39B/PABPN1/PABPC1L
hsa04710	Circadian rhythm	33	0.214382788654411	0.621568266314069	0.98109640831758	1	0.732533087103724	517	tags=6%, list=3%, signal=6%	PRKAA2/NR1D1
hsa03022	Basal transcription factors	43	-0.179021903719646	-0.579697552745838	0.997802197802198	1	0.732533087103724	5308	tags=23%, list=28%, signal=17%	TAF8/TBP/TAF9/TAF11/TAF9B/TAF7/CCNH/CDK7/TAF4B/TAF10
hsa04950	Maturity onset diabetes of the young	26	-0.178804762257579	-0.513621855783665	0.997849462365591	1	0.732533087103724	1777	tags=12%, list=9%, signal=10%	RFX6/HHEX/NR5A2
hsa04740	Olfactory transduction	423	-0.106770265372794	-0.474070796529471	1	1	0.732533087103724	8751	tags=43%, list=46%, signal=24%	OR2G2/OR5K1/OR2T3/OR8D4/OR52M1/OR6N1/OR6K6/OR7A17/OR4L1/OR2T12/OR6Y1/OR52I2/OR5B3/OR2T10/OR6K2/OR1G1/OR5T2/OR5H15/OR6C2/OR6B1/OR2T33/OR13C8/OR9Q1/OR13C9/OR10A6/OR5J2/OR5H1/OR14C36/OR2B3/OR13C5/OR2F2/OR51D1/OR2M5/OR56A1/OR3A3/OR2M3/OR4M1/OR5K3/OR6C70/OR7D4/OR13C2/OR10J5/OR8H1/OR10K1/OR2T6/OR2AG2/OR2G6/OR10R2/OR3A1/OR52L1/OR5AC2/OR4A47/OR2F1/OR11H2/OR52E2/OR2A5/OR6B2/OR52N5/OR52K1/OR1E2/OR1J2/OR5B2…

## Sheet: GO
The GO enrichment analysis of PKM in the BC dataset
ID	Description	setSize	enrichmentScore	NES	pvalue	p.adjust	qvalue	rank	leading_edge	core_enrichment
GO:0031424	keratinization	83	0.760064388948749	2.66406578723446	1e-10	5.33e-08	4.51491228070175e-08	2545	tags=39%, list=13%, signal=34%	CASP14/KRT6A/KRT16/KRT81/KRT6B/KRT80/CDH3/ABCA12/SFN/KRT17/KRT75/KRT5/PPL/SPRR1A/KRT86/KRT7/KRT6C/SPRR1B/IVL/KRT8/CNFN/LIPK/KRT83/KRT4/CYP26B1/SPRR2D/EVPL/TGM1/KAZN/KRT77/SPRR2E/KLK5
GO:0030199	collagen fibril organization	62	0.722081252245641	2.44610379498689	1e-10	5.33e-08	4.51491228070175e-08	2859	tags=63%, list=15%, signal=54%	COL11A1/MMP11/LOXL2/GREM1/COL5A3/COL12A1/ANXA2/COL5A1/ADAMTS2/COL1A1/PXDN/ADAMTS12/P4HA1/ADAMTS14/LOX/COL1A2/EMILIN1/BMP1/COL5A2/TGFB2/AEBP1/COL3A1/COMP/ADAMTS7/SERPINH1/EFEMP2/PLOD3/COLGALT1/TGFBR1/COL13A1/LUM/LOXL3/TLL2/EXT1/DDR2/COL11A2/FOXC2/LOXL1/P3H4
GO:0045229	external encapsulating structure organization	318	0.572291101334856	2.37056498793637	1e-10	5.33e-08	4.51491228070175e-08	2726	tags=43%, list=14%, signal=38%	MMP1/MMP13/COL11A1/MMP9/IBSP/LAMB3/SMOC1/MMP12/MMP11/MMP14/TGFBI/LOXL2/MMP10/GREM1/APLP1/COL10A1/SERPINB5/ADAM8/COL5A3/SULF1/COL12A1/ANXA2/COL5A1/ANTXR1/MMP7/ADAMTS2/WT1/COL1A1/PXDN/ADAMTS12/P4HA1/ADAMTS14/CTSV/ERO1A/LOX/COL4A6/COL22A1/COL1A2/C6orf15/EMILIN1/BMP1/COL8A2/PDPN/MMP3/COL5A2/TGFB2/NID2/AEBP1/COL3A1/COMP/MELTF/ADAMTS7/ADAMTS4/PRSS2/SERPINH1/POSTN/MMP15/FSCN1/CREB3L1/COL18A1/SH3PXD2B/IT…
GO:0030198	extracellular matrix organization	315	0.571850935342839	2.36366991864342	1e-10	5.33e-08	4.51491228070175e-08	2726	tags=43%, list=14%, signal=38%	MMP1/MMP13/COL11A1/MMP9/IBSP/LAMB3/SMOC1/MMP12/MMP11/MMP14/TGFBI/LOXL2/MMP10/GREM1/APLP1/COL10A1/SERPINB5/ADAM8/COL5A3/SULF1/COL12A1/ANXA2/COL5A1/ANTXR1/MMP7/ADAMTS2/WT1/COL1A1/PXDN/ADAMTS12/P4HA1/ADAMTS14/CTSV/ERO1A/LOX/COL4A6/COL22A1/COL1A2/C6orf15/EMILIN1/BMP1/COL8A2/PDPN/MMP3/COL5A2/TGFB2/NID2/AEBP1/COL3A1/COMP/MELTF/ADAMTS7/ADAMTS4/PRSS2/SERPINH1/POSTN/MMP15/FSCN1/CREB3L1/COL18A1/SH3PXD2B/IT…
GO:0043062	extracellular structure organization	316	0.570270159291742	2.35543276976595	1e-10	5.33e-08	4.51491228070175e-08	2726	tags=43%, list=14%, signal=38%	MMP1/MMP13/COL11A1/MMP9/IBSP/LAMB3/SMOC1/MMP12/MMP11/MMP14/TGFBI/LOXL2/MMP10/GREM1/APLP1/COL10A1/SERPINB5/ADAM8/COL5A3/SULF1/COL12A1/ANXA2/COL5A1/ANTXR1/MMP7/ADAMTS2/WT1/COL1A1/PXDN/ADAMTS12/P4HA1/ADAMTS14/CTSV/ERO1A/LOX/COL4A6/COL22A1/COL1A2/C6orf15/EMILIN1/BMP1/COL8A2/PDPN/MMP3/COL5A2/TGFB2/NID2/AEBP1/COL3A1/COMP/MELTF/ADAMTS7/ADAMTS4/PRSS2/SERPINH1/POSTN/MMP15/FSCN1/CREB3L1/COL18A1/SH3PXD2B/IT…
GO:0050851	antigen receptor-mediated signaling pathway	172	-0.537544678543966	-2.19585271348894	1e-10	5.33e-08	4.51491228070175e-08	2242	tags=34%, list=12%, signal=31%	VAV3/CD8B/LCP2/PLCG2/HLA-DPB1/DUSP22/BTN3A1/KLHL6/CD28/TXK/RAB29/FOXP1/INPP5D/CTLA4/NFATC2/NFKBID/PRKCH/RC3H1/FYB1/BRAF/CEACAM1/IKBKB/MEF2C/UBASH3A/THEMIS/BLNK/SLA2/PRKCB/GCSAM/PTPRC/CD3G/CD38/BMX/LCK/BLK/IGLL5/TESPA1/CD247/FCRL3/ITK/LAX1/STAP1/BANK1/CD79B/ZAP70/CD22/SH2D1A/SKAP1/TRAT1/CD3D/CD8A/CD3E/CD19/BCL2/CCR7/GATA3/CD79A/MS4A1/BTNL9
GO:0043588	skin development	299	0.530273469123667	2.18339732945599	1e-10	5.33e-08	4.51491228070175e-08	3251	tags=37%, list=17%, signal=32%	CASP14/KRT6A/KRT16/ITGB6/KRT81/KRT6B/KRT80/ITGB4/CDH3/S100A7/ABCA12/SFN/CD109/KRT17/KRT75/CLDN1/COL5A3/GJB3/COL5A1/ADAMTS2/ST14/COL1A1/GAL/KRT5/PPL/INHBA/SPRR1A/COL1A2/KRT86/WNT5A/KRT7/ITGA3/COL5A2/TGFB2/COL3A1/COMP/VDR/KRT6C/SPRR1B/LSR/TNFRSF19/CYP27B1/IVL/DHCR24/FOXQ1/KRT8/CNFN/EGFR/FA2H/OVOL1/MACROH2A2/FERMT1/MAP2K1/FST/AHDC1/LHX2/MED1/LIPK/LGR5/KRT83/EPHA2/ETV4/DLX3/SNAI1/KRT4/ITGA6/FOSL2/ITG…
GO:0030216	keratinocyte differentiation	168	0.552343811795534	2.13718441572945	1e-10	5.33e-08	4.51491228070175e-08	2325	tags=29%, list=12%, signal=25%	CASP14/KRT6A/KRT16/KRT81/KRT6B/KRT80/CDH3/S100A7/ABCA12/SFN/CD109/KRT17/KRT75/ST14/KRT5/PPL/SPRR1A/KRT86/WNT5A/KRT7/VDR/KRT6C/SPRR1B/CYP27B1/IVL/KRT8/CNFN/MACROH2A2/MAP2K1/MED1/LIPK/KRT83/EPHA2/ETV4/KRT4/FOSL2/HOXA7/CYP26B1/SPRR2D/EVPL/CLIC4/TGM1/SCEL/ADAM9/YAP1/KAZN/DSP/KRT77
GO:0009913	epidermal cell differentiation	233	0.5130952011932	2.06197837884019	1e-10	5.33e-08	4.51491228070175e-08	3235	tags=33%, list=17%, signal=27%	CASP14/KRT6A/KRT16/KRT81/KRT6B/KRT80/CDH3/S100A7/ABCA12/SFN/CD109/KRT17/KRT75/ST14/KRT5/PPL/SPRR1A/SLITRK6/KRT86/WNT5A/KRT7/VDR/PLS1/KRT6C/SPRR1B/CYP27B1/IVL/KRT8/CNFN/FA2H/OVOL1/MACROH2A2/MAP2K1/MED1/LIPK/KRT83/EPHA2/ETV4/DLX3/KRT4/KCNQ1/FOSL2/HOXA7/CYP26B1/PDZD7/SPRR2D/EVPL/TPRN/CLIC4/TGM1/SCEL/HDAC2/ADAM9/YAP1/KAZN/DSP/KRT77/GSDME/SPRR2E/KLK5/KEAP1/BMP4/SULT2B1/ROCK1/PITX2/CDH23/IRF6/PLEC/PPP3…
GO:0008544	epidermis development	360	0.491012243098766	2.04753981665599	1e-10	5.33e-08	4.51491228070175e-08	3251	tags=34%, list=17%, signal=29%	CASP14/KRT6A/LAMC2/KRT16/CALML5/LAMB3/KRT81/KRT6B/KRT80/CDH3/S100A7/ABCA12/SFN/CD109/CST6/KRT17/KRT75/COL7A1/PLOD1/ST14/GAL/KRT5/PPL/INHBA/SPRR1A/SLITRK6/KRT86/WNT5A/KRT7/GJB5/TGFB2/VDR/PLS1/KRT6C/SPRR1B/TNFRSF19/CYP27B1/IVL/SPINT1/FOXQ1/KRT8/CNFN/EGFR/FA2H/OVOL1/MACROH2A2/FERMT1/MAP2K1/HOXB13/FST/LHX2/MED1/LIPK/LGR5/KRT83/EPHA2/ETV4/PLOD3/DLX3/KRT14/SNAI1/KRT4/TFDP1/KCNQ1/FOSL2/SOSTDC1/HOXA7/TGM…
GO:0140014	mitotic nuclear division	322	0.473306125989984	1.96155046101418	1e-10	5.33e-08	4.51491228070175e-08	3109	tags=34%, list=16%, signal=29%	CDC20/KIF23/CDT1/FLNA/SPHK1/PLK1/CDCA5/MYBL2/KIF2C/KIF4A/DLGAP5/ANLN/CDC6/MKI67/BUB1B/CDCA2/CDCA8/ZWILCH/BUB1/BIRC5/LRP5/KIFC1/NCAPG/NCAPH/CHEK1/PKMYT1/INCENP/TPX2/NCAPD2/SMC4/UBE2C/AURKA/RACGAP1/ZWINT/MAD2L2/UBE2S/PRMT5/EPGN/TGFA/NDC80/FBXO5/SMARCB1/CCNB1/PDGFB/ACTL6A/NCAPH2/CHMP1A/ESCO2/AURKB/KIF11/TTK/RCC1/HASPIN/CDC25C/SMC1A/IL1B/KATNB1/PTTG1/KIF18A/CHAMP1/DAPK3/KIF15/SPAG5/TACC3/NCAPG2/SMC2/…
GO:0002250	adaptive immune response	444	-0.417298652953389	-1.87237649758049	1e-10	5.33e-08	4.51491228070175e-08	3736	tags=36%, list=20%, signal=29%	CRACR2A/LAT/IL6R/PTK2B/FCAMR/APLF/RFTN1/CX3CR1/HLA-DPA1/KLRK1/HLA-DMB/SIRT1/OTUD7B/IL1R1/HLA-DQA1/ARG1/CD74/HLA-DQA2/AHR/ARID5A/IFNK/LAMP3/LEF1/IL18R1/FYN/IL6/C4BPA/IL18BP/MCOLN2/CTSS/LAG3/IRF1/IGLL1/HLA-DOA/BATF/ALCAM/CD160/HLA-DMA/DCLRE1C/IL1RL1/NDFIP1/CSMD3/BTK/SEMA4A/CD226/MASP2/TNFAIP3/IFNG/SH2D1B/IL12B/PRF1/SASH3/RORC/SAMSN1/CD8B/HLA-DPB1/CD1B/WAS/CD7/SPN/TNFSF18/CD1D/DUSP22/EXOSC3/TNFRSF1B…
GO:0000070	mitotic sister chromatid segregation	201	0.51876635276895	2.05673659709246	3.15559863684527e-10	1.49613866282273e-07	1.26734236818218e-07	2804	tags=36%, list=15%, signal=31%	CDC20/KIF23/CDT1/PLK1/CDCA5/KIF2C/KIF4A/DLGAP5/CDC6/BUB1B/CDCA8/ZWILCH/BUB1/BIRC5/KIFC1/NCAPG/NCAPH/INCENP/NCAPD2/SMC4/UBE2C/RACGAP1/ZWINT/MAD2L2/NDC80/FBXO5/SMARCB1/CCNB1/ACTL6A/NCAPH2/CHMP1A/ESCO2/AURKB/KIF11/TTK/HASPIN/SMC1A/KATNB1/PTTG1/KIF18A/CHAMP1/SPAG5/TACC3/NCAPG2/SMC2/KIF14/DPF1/KIF18B/TRIP13/MAD2L1/SPC25/SMARCD2/CENPF/SMARCA4/SGO2/ACTB/NUDC/NAA50/ANAPC15/ESPL1/ZW10/NEK2/SGO1/KNSTRN/SPC…
GO:0061564	axon development	486	0.413424673822601	1.77780565138369	3.27485010624111e-10	1.49613866282273e-07	1.26734236818218e-07	4349	tags=38%, list=23%, signal=30%	SPP1/LAMC2/TNC/CDH1/FN1/CDH2/APLP1/FLNA/EDN2/SEMA4B/NEO1/L1CAM/LPAR3/UNC5B/SLITRK6/ATL1/WNT5A/NECTIN1/SEMA7A/EPHB4/RTN4R/S100A6/DLX5/PLXNB3/PTPRF/ROBO2/UCHL1/ETV1/EFNA3/CNTN1/NRP2/FLRT3/UST/CSPG5/NOG/MAP2K1/ITGB1/HSP90AA1/ERBB2/VEGFA/EPHB3/CDH11/PLXNB2/LHX2/NIBAN2/THY1/NCAM1/MMP2/DRAXIN/NRCAM/NPTN/STK24/LAMB2/PLXNA1/SEMA3E/GDNF/EPHA2/CHN1/SEMA3B/DBN1/LAMA1/SEMA3D/FOXD1/APP/RAPH1/APLP2/FEZ1/EFNA4/…
GO:0001503	ossification	408	0.431433822565628	1.83044494441554	9.30305671842338e-10	3.96682338473573e-07	3.36019880208598e-07	3312	tags=35%, list=17%, signal=30%	SPP1/MMP13/COL11A1/MMP9/IBSP/CLEC3A/SMOC1/TNC/MMP14/GREM1/BMP8B/ITGA11/ECM1/STC1/CLEC5A/MRC2/RFLNA/COL1A1/ADAMTS12/LOX/FAM20C/COL1A2/BMP1/WNT5A/ANKH/TP53INP2/COL5A2/TGFB2/SOX11/COMP/VDR/ADAMTS7/SEMA7A/BMP8A/CTHRC1/COL6A1/DLX5/CREB3L1/LTF/CYP27B1/LRP5/WNT7B/ISG15/TNFAIP6/AKT1/KREMEN2/FHL2/PRKD1/EGFR/NOTUM/CTSK/NOG/CDH11/VCAN/TMEM38B/CLEC11A/FZD1/CTNNBIP1/ADGRV1/CHSY1/MMP2/CLTC/MESD/FBXO5/EPHA2/ESR…
GO:0007409	axonogenesis	438	0.415496341530401	1.77430136477073	1.60221343889178e-09	6.40484822196989e-07	5.42538984866841e-07	4349	tags=38%, list=23%, signal=30%	SPP1/LAMC2/CDH1/FN1/CDH2/APLP1/EDN2/SEMA4B/NEO1/L1CAM/LPAR3/UNC5B/SLITRK6/ATL1/WNT5A/NECTIN1/SEMA7A/EPHB4/RTN4R/S100A6/DLX5/PLXNB3/ROBO2/UCHL1/ETV1/EFNA3/CNTN1/NRP2/FLRT3/UST/NOG/MAP2K1/ITGB1/HSP90AA1/ERBB2/VEGFA/EPHB3/CDH11/PLXNB2/LHX2/NIBAN2/THY1/NCAM1/DRAXIN/NRCAM/NPTN/LAMB2/PLXNA1/SEMA3E/GDNF/EPHA2/CHN1/SEMA3B/DBN1/LAMA1/SEMA3D/FOXD1/APP/RAPH1/APLP2/FEZ1/EFNA4/DOCK7/TWF2/ECE1/PLXNA2/NOTCH2/VC…
GO:0045103	intermediate filament-based process	90	0.628248548967702	2.23775150511936	2.33347984102193e-09	8.77937474304485e-07	7.43679302894108e-07	2432	tags=31%, list=13%, signal=27%	KRT6A/KRT16/KRT81/KRT6B/KRT80/KRT17/KRT75/KRT5/PPL/KRT86/KRT7/KRT6C/KRT8/SYNC/KRT83/KRT14/KRT4/KRT23/PKP1/SYNM/PKP2/KRT9/EVPL/CSNK1A1/DSP/KRT77/INA/ATP8A2
GO:0010975	regulation of neuron projection development	438	0.40838471413296	1.74393245670636	5.28656537485556e-09	1.87849289653201e-06	1.59122526224454e-06	2805	tags=26%, list=15%, signal=22%	SPP1/S100A9/CDH1/FN1/CDH2/CDC20/FLNA/TRPV4/SEMA4B/PTPRD/L1CAM/PTK7/LPAR3/MFSD2A/TANC2/SPOCK1/TNIK/WNT5A/KLK6/ITGA3/KIF1A/SEMA7A/RTN4R/P3H1/EPO/PLXNB3/NCS1/SDC2/PTPRF/AKT1/ROBO2/ZNF365/CNTN1/TENM3/PRKD1/UST/LRP8/MAP2K1/NDRG4/VEGFA/EPHB3/NGEF/DPYSL3/FZD1/PLXNB2/VLDLR/THY1/AGT/DRAXIN/NRCAM/NPTN/STK24/HSPA5/PLXNA1/SEMA3E/CHN1/SEMA3B/DBN1/ARSB/SEMA3D/ITM2C/ROR2/CIB1/MDK/PMP22/FEZ1/KATNB1/ITGA6/TWF2/PL…
GO:0045104	intermediate filament cytoskeleton organization	89	0.623611398500085	2.21196315081235	6.54870798185498e-09	2.09427681259722e-06	1.7740105254004e-06	2432	tags=30%, list=13%, signal=27%	KRT6A/KRT16/KRT81/KRT6B/KRT80/KRT17/KRT75/KRT5/PPL/KRT86/KRT7/KRT6C/KRT8/KRT83/KRT14/KRT4/KRT23/PKP1/SYNM/PKP2/KRT9/EVPL/CSNK1A1/DSP/KRT77/INA/ATP8A2
GO:0002768	immune response-regulating cell surface receptor signaling pathway	258	-0.447093261248531	-1.91285351910385	6.34729148878859e-09	2.09427681259722e-06	1.7740105254004e-06	2491	tags=29%, list=13%, signal=25%	PTK2/BTK/CD226/MAP3K1/VAV3/GPLD1/CD8B/LCP2/PLCG2/HLA-DPB1/CD47/KIT/DUSP22/BTN3A1/PRKCQ/KLHL6/CD28/TXK/RAB29/FOXP1/CD200R1/INPP5D/CTLA4/NFATC2/NFKBID/PRKCH/RC3H1/FYB1/BRAF/MS4A2/CEACAM1/IKBKB/MEF2C/UBASH3A/THEMIS/NCR3/BLNK/SLA2/PRKCB/GCSAM/PLA2G6/PTPRC/CD3G/CD38/BMX/LCK/BTLA/BLK/IGLL5/TESPA1/CD247/FCRL3/ITK/LAX1/STAP1/BANK1/CD79B/ZAP70/CD22/SH2D1A/SKAP1/TRAT1/CD3D/CD8A/CR2/CD3E/CD19/BCL2/CCR7/GATA…
GO:0030574	collagen catabolic process	45	0.742922215837262	2.37600110500853	7.84631471932552e-09	2.34281984569538e-06	1.98454523317108e-06	1483	tags=51%, list=8%, signal=47%	MMP1/MMP13/MMP9/MMP12/MMP11/MMP14/MMP10/MRC2/MMP7/ADAMTS2/ADAMTS14/KLK6/MMP3/PRSS2/MMP15/FURIN/FAP/CTSK/ITGB1/CTSB/MMP2/PEPD/MMP8
GO:0001704	formation of primary germ layer	123	0.56623003365642	2.09325357524297	8.15186890645776e-09	2.34281984569538e-06	1.98454523317108e-06	2009	tags=34%, list=11%, signal=31%	COL11A1/MMP9/LAMB3/FN1/MMP14/ITGB4/COL7A1/COL12A1/COL5A1/GPI/INHBA/WNT5A/ITGA3/COL5A2/WLS/COL6A1/MMP15/ITGA5/ITGB3/ITGAV/COL8A1/GJA1/NOG/MAP2K1/ITGB1/ITGB5/AHDC1/HOXA11/MMP2/EPHA2/SNAI1/LEO1/COL4A2/ITGA2/MMP8/ACVR1/MESP2/ITGB2/BMP7/DUSP4/DKK1/EXT2
GO:0002253	activation of immune response	310	-0.427594267613056	-1.83689343922484	8.42477430440804e-09	2.34281984569538e-06	1.98454523317108e-06	2533	tags=27%, list=13%, signal=24%	CSMD3/PTK2/BTK/CD226/MASP2/ZBP1/VAV3/GPLD1/CD8B/LCP2/PLCG2/HLA-DPB1/ZCCHC3/CD47/RGCC/DUSP22/C4BPB/BTN3A1/KLHL6/CD28/TXK/RAB29/FOXP1/CD46/INPP5D/CTLA4/NFATC2/NFKBID/PRKCH/C5/RC3H1/FYB1/BRAF/CEACAM1/IKBKB/MEF2C/UBASH3A/THEMIS/NCR3/BLNK/SLA2/CLU/MATR3/SUSD4/PRKCB/GCSAM/PLA2G6/C6/PTPRC/CD3G/CD38/BMX/LCK/BLK/IGLL5/TESPA1/CD247/FCRL3/ITK/LAX1/STAP1/PYHIN1/BANK1/CD79B/ZAP70/CD22/SH2D1A/SKAP1/TRAT1/CD3D/…
GO:0032963	collagen metabolic process	100	0.59847315840704	2.16566555936309	9.93630675884514e-09	2.64802575123223e-06	2.24307767051649e-06	1483	tags=38%, list=8%, signal=35%	MMP1/MMP13/MMP9/MMP12/MMP11/MMP14/MMP10/MRC2/COL5A1/MMP7/ADAMTS2/COL1A1/ADAMTS14/INHBA/COL1A2/EMILIN1/KLK6/SERPINB7/MMP3/PRSS2/SERPINH1/P3H3/P3H1/MMP15/CREB3L1/LARP6/FURIN/FAP/CTSK/ITGB1/CTSB/MMP2/RCN3/PCOLCE/PLOD3/PEPD/ITGA2/MMP8
GO:0045109	intermediate filament organization	69	0.659979848097871	2.26704995316054	1.06410942775505e-08	2.72241755996851e-06	2.30609314722325e-06	2329	tags=32%, list=12%, signal=28%	KRT6A/KRT16/KRT81/KRT6B/KRT80/KRT17/KRT75/KRT5/KRT86/KRT7/KRT6C/KRT8/KRT83/KRT14/KRT4/KRT23/PKP1/PKP2/KRT9/DSP/KRT77/INA
GO:0030098	lymphocyte differentiation	415	-0.391231694311192	-1.74618846123953	1.18689324064164e-08	2.91975737197842e-06	2.47325486217915e-06	2486	tags=29%, list=13%, signal=26%	IFNK/KLF6/LEF1/IL18R1/GPR89A/ITFG2/IL6/FZD8/LAG3/IRF1/HLA-DOA/BATF/CARD11/ID2/DCLRE1C/NDFIP1/BTK/SEMA4A/EGR1/XBP1/IFNG/IL12B/ZEB1/ATM/SASH3/RORC/ITPKB/LYL1/LEPR/BCL11B/CRTAM/PLCG2/ZC3H8/PHF10/HDAC5/SPN/TGFBR2/TNFSF18/CD1D/KIT/RPL22/PGLYRP2/SOX13/HHEX/RIPK3/LMBR1L/METTL3/SFRP1/CD28/FOXP1/EGR3/CD46/IRF8/TPD52/SMARCE1/INPP5D/PBX1/ZNF683/CTLA4/NFKBID/IRF2BP2/TSC1/IL18/RC3H1/TBX21/BRAF/WNT4/GPR89B/TOX…
GO:0006261	DNA-templated DNA replication	166	0.513111959528818	1.97903961284644	2.12485748701133e-08	4.85378160247301e-06	4.1115193555065e-06	3702	tags=40%, list=19%, signal=33%	MCM2/CDT1/ORC1/TICRR/CDC45/CDC6/POLG/E2F8/RAD51/FEN1/GINS2/MCM10/E2F7/RECQL/ZNF365/CCNE1/MCM6/TIPIN/GINS3/MCM5/RFWD3/BLM/CCNE2/MCM4/FBXO5/RRM1/WDHD1/HMGA1/POLD1/ALYREF/RBBP8/TIMELESS/ORC6/CARM1/CDC7/MCM7/MCM3/BRCA2/EME1/ZPR1/RFC4/PRIM1/CDK2AP1/RPA1/CDK2/POLD2/GMNN/POLQ/WDR18/PCNA/ENDOG/GINS4/DSCC1/TONSL/POLD3/TERF2/POLE4/GINS1/ZMPSTE24/DDX23/CIZ1/POLA1/TRAIP/MCIDAS/DONSON/CHTF8/RFC2
GO:0000819	sister chromatid segregation	230	0.47438028194926	1.90475766594894	2.1158513193356e-08	4.85378160247301e-06	4.1115193555065e-06	3727	tags=39%, list=20%, signal=32%	CDC20/KIF23/CDT1/PLK1/CDCA5/KIF2C/KIF4A/DLGAP5/CDC6/BUB1B/CDCA8/FEN1/ZWILCH/BUB1/BIRC5/KIFC1/NCAPG/NCAPH/INCENP/NCAPD2/SMC4/TOP2A/UBE2C/RACGAP1/ZWINT/MAD2L2/NDC80/FBXO5/SMARCB1/CCNB1/ACTL6A/NCAPH2/CHMP1A/ESCO2/AURKB/KIF11/TTK/HASPIN/SMC1A/KATNB1/PTTG1/KIF18A/CHAMP1/SPAG5/TACC3/NCAPG2/SMC2/KIF14/DPF1/KIF18B/TRIP13/MAD2L1/SPC25/SMARCD2/CENPF/SMARCA4/SGO2/ACTB/NUDC/NAA50/ANAPC15/ESPL1/ZW10/NEK2/SGO1…
GO:0007059	chromosome segregation	371	0.416269169925443	1.74202490839407	2.24234047990791e-08	4.94552058947965e-06	4.18922920148313e-06	3683	tags=34%, list=19%, signal=28%	CDC20/FAM83D/KIF23/CDT1/PLK1/CDCA5/KIF2C/KIF4A/DLGAP5/CDC6/MKI67/ECT2/BUB1B/CENPN/CDCA2/CDCA8/FEN1/ZWILCH/BUB1/BIRC5/KNL1/KIFC1/NCAPG/NCAPH/INCENP/DYNC1H1/CCNE1/NCAPD2/SMC4/TOP2A/UBE2C/RACGAP1/ZWINT/NTMT1/MAD2L2/CCNE2/NDC80/FBXO5/SMARCB1/CCNB1/ACTL6A/NCAPH2/CHMP1A/ESCO2/AURKB/OIP5/KIF11/TTK/RCC1/HASPIN/BRIP1/SMC1A/KATNB1/PTTG1/KIF18A/SKA2/HJURP/SKA1/CHAMP1/SKA3/SLC25A5/MAP1S/SPAG5/TACC3/NCAPG2/SM…
GO:0031589	cell-substrate adhesion	362	0.426342137920555	1.77456484964942	2.67564875739461e-08	5.70448315076531e-06	4.83212777344212e-06	3688	tags=38%, list=19%, signal=32%	ITGB6/LAMB3/MMP12/FN1/MMP14/ITGB4/PLAU/GREM1/ITGA11/EDIL3/COL5A3/FLNA/S100A10/ANTXR1/L1CAM/COL1A1/ADAMTS12/ACTN1/GCNT2/SPOCK1/EMILIN1/LYPD3/PDPN/ITGA3/P4HB/LIMCH1/NID2/COL3A1/MELTF/PTPRK/ITGA5/ITGB3/ITGAV/COL8A1/EGFL6/CALR/UNC13D/FERMT1/CSPG5/LAMC3/EFEMP2/ITGB1/ITGB5/VEGFA/EPHB3/FBLN1/THY1/TYRO3/EPDR1/SERPINE1/CORO1C/MSLN/LAMB2/SEMA3E/PDGFB/FGB/HAS2/CDH13/CIB1/RHOD/FBLN2/MDK/PRKCZ/ITGBL1/LAMC1/IT…
GO:0051983	regulation of chromosome segregation	128	0.551118930260297	2.04339243119349	2.80020482023884e-08	5.77745484846698e-06	4.89394030891997e-06	2463	tags=38%, list=13%, signal=33%	CDC20/CDT1/PLK1/KIF2C/DLGAP5/CDC6/MKI67/BUB1B/CDCA2/CDCA8/ZWILCH/BUB1/BIRC5/NCAPG/NCAPH/INCENP/SMC4/UBE2C/ZWINT/MAD2L2/NDC80/FBXO5/SMARCB1/CCNB1/ACTL6A/NCAPH2/AURKB/TTK/HASPIN/PTTG1/TACC3/NCAPG2/SMC2/DPF1/TRIP13/MAD2L1/SPC25/SMARCD2/CENPF/SMARCA4/ACTB/CSNK2A2/ANAPC15/ESPL1/ZW10/SPC24/NEK6/KAT5
GO:0007156	homophilic cell adhesion via plasma membrane adhesion molecules	169	0.516119190532967	1.99888310308493	3.6709367597321e-08	7.33728484851454e-06	6.21523404682274e-06	2902	tags=30%, list=15%, signal=26%	CDH1/CDH2/CDH3/DSG3/CEACAM5/L1CAM/FAT1/PCDHGC3/NECTIN1/PLXNB3/DSC3/CLSTN1/ROBO2/TENM3/PCDH10/ITGB1/CDH11/PLXNB2/CDH19/PCDHGB5/NPTN/MPZL2/IGSF21/PVR/CDH13/CELSR2/PCDH7/BSG/CEACAM6/CDH24/ROBO1/DSG2/CADM1/VSTM2L/PCDHGA12/NECTIN3/TRO/PCDHGB7/RET/FAT2/PCDHGA9/CDH15/PCDHA11/DSC2/PCDHA6/DCHS1/CELSR3/PCDHB10/PCDHGA10/CLSTN3/CDH23
GO:1905818	regulation of chromosome separation	109	0.565838430420479	2.06703169806973	4.25589754590975e-08	8.2487032435269e-06	6.98727421652233e-06	2401	tags=40%, list=13%, signal=35%	CDC20/CDT1/PLK1/DLGAP5/CDC6/BUB1B/CDCA8/ZWILCH/BUB1/BIRC5/NCAPG/NCAPH/INCENP/SMC4/UBE2C/ZWINT/MAD2L2/NDC80/FBXO5/SMARCB1/CCNB1/ACTL6A/NCAPH2/AURKB/TTK/HASPIN/PTTG1/TACC3/NCAPG2/SMC2/DPF1/TRIP13/MAD2L1/SPC25/SMARCD2/CENPF/SMARCA4/ACTB/CSNK2A2/ANAPC15/ESPL1/ZW10/SPC24/NEK6
GO:0002429	immune response-activating cell surface receptor signaling pathway	230	-0.453612684820684	-1.90924367448039	6.10071544309933e-08	1.08389377705731e-05	9.18139835837201e-06	2151	tags=27%, list=11%, signal=25%	GPLD1/CD8B/LCP2/PLCG2/HLA-DPB1/CD47/DUSP22/BTN3A1/KLHL6/CD28/TXK/RAB29/FOXP1/INPP5D/CTLA4/NFATC2/NFKBID/PRKCH/RC3H1/FYB1/BRAF/CEACAM1/IKBKB/MEF2C/UBASH3A/THEMIS/NCR3/BLNK/SLA2/PRKCB/GCSAM/PLA2G6/PTPRC/CD3G/CD38/BMX/LCK/BLK/IGLL5/TESPA1/CD247/FCRL3/ITK/LAX1/STAP1/BANK1/CD79B/ZAP70/CD22/SH2D1A/SKAP1/TRAT1/CD3D/CD8A/CR2/CD3E/CD19/BCL2/CCR7/GATA3/CD79A/MS4A1/BTNL9
GO:0002757	immune response-activating signal transduction	230	-0.453612684820684	-1.90924367448039	6.10071544309933e-08	1.08389377705731e-05	9.18139835837201e-06	2151	tags=27%, list=11%, signal=25%	GPLD1/CD8B/LCP2/PLCG2/HLA-DPB1/CD47/DUSP22/BTN3A1/KLHL6/CD28/TXK/RAB29/FOXP1/INPP5D/CTLA4/NFATC2/NFKBID/PRKCH/RC3H1/FYB1/BRAF/CEACAM1/IKBKB/MEF2C/UBASH3A/THEMIS/NCR3/BLNK/SLA2/PRKCB/GCSAM/PLA2G6/PTPRC/CD3G/CD38/BMX/LCK/BLK/IGLL5/TESPA1/CD247/FCRL3/ITK/LAX1/STAP1/BANK1/CD79B/ZAP70/CD22/SH2D1A/SKAP1/TRAT1/CD3D/CD8A/CR2/CD3E/CD19/BCL2/CCR7/GATA3/CD79A/MS4A1/BTNL9
GO:0000280	nuclear division	475	0.392141931967158	1.67891339943881	5.89805596753299e-08	1.08389377705731e-05	9.18139835837201e-06	3604	tags=30%, list=19%, signal=25%	CDC20/CCNB2/KIF23/CDT1/FLNA/SPHK1/PLK1/CDCA5/MYBL2/KIF2C/KIF4A/DLGAP5/ANLN/CDC6/MKI67/WNT5A/BUB1B/CDCA2/CDCA8/RAD51/ZWILCH/BUB1/BIRC5/CCNA1/RAD54L/LRP5/KIFC1/NCAPG/NCAPH/CHEK1/FANCA/PKMYT1/INCENP/LIF/CCNE1/TPX2/CALR/NCAPD2/SMC4/TOP2A/UBE2C/AURKA/RACGAP1/ZWINT/GPR3/MAD2L2/CCNE2/UBE2S/PRMT5/EPGN/TGFA/NDC80/FBXO5/SMARCB1/CCNB1/PDGFB/ACTL6A/NCAPH2/CHMP1A/ESCO2/AURKB/KIF11/TTK/RCC1/HASPIN/CDC25C/BRIP1…
GO:0022617	extracellular matrix disassembly	61	0.665830203380697	2.23926783806472	6.78869474339065e-08	1.14786417136712e-05	9.72327587970537e-06	2545	tags=56%, list=13%, signal=48%	MMP1/MMP13/MMP9/MMP12/MMP11/MMP14/MMP10/ADAM8/MMP7/CTSV/PDPN/MMP3/MELTF/ADAMTS4/PRSS2/MMP15/FSCN1/SH3PXD2B/FURIN/FAP/KLK4/CTSK/MMP2/LAMC1/MMP8/LRP1/DPP4/ADAM10/TGFB1/KLK7/ADAMTS5/WDR72/DDR2/KLK5
GO:0045839	negative regulation of mitotic nuclear division	56	0.670100561486988	2.23231797361941	6.99917177662879e-08	1.14786417136712e-05	9.72327587970537e-06	2730	tags=54%, list=14%, signal=46%	CDC20/CDT1/PLK1/BUB1B/CDCA8/ZWILCH/BUB1/BIRC5/CHEK1/INCENP/ZWINT/MAD2L2/NDC80/FBXO5/CCNB1/AURKB/TTK/HASPIN/TRIP13/MAD2L1/SPC25/BMP7/CENPF/TOM1L1/ANAPC15/AURKAIP1/ZW10/SPC24/BMP4/NUF2
GO:0050808	synapse organization	427	0.401005402084171	1.70789720172303	6.88060079832967e-08	1.14786417136712e-05	9.72327587970537e-06	4349	tags=37%, list=23%, signal=29%	GPC6/TNC/CDH1/THBS2/CDH2/CDC20/SLC1A1/SYNDIG1/FLNA/SEZ6L2/PTPRD/L1CAM/AGRN/SPTBN2/PCDHGC3/TANC2/ACTN1/SLITRK6/WNT5A/ITGA3/KIF1A/NECTIN1/DNER/HSPA8/IL1RAP/DLG5/CLSTN1/PTPRF/GPC4/WNT7B/ROBO2/ST8SIA2/ZNF365/COL4A5/LRRN1/NRP2/FLRT3/PFN2/LRP8/ERBB2/EPHB3/NGEF/FZD1/PLXNB2/EIF4G1/NRCAM/NPTN/MESD/LAMB2/SEMA3E/GDNF/DCTN1/SDF4/SRPX2/TUBA1A/DBN1/SLC7A11/IGSF21/LRFN4/APP/C5AR1/EGLN1/CHRNA1/PPFIBP1/SHISA6/NED…
GO:0006023	aminoglycan biosynthetic process	81	0.600732896254654	2.10101511945075	1.06508268604589e-07	1.70306721498738e-05	1.44262646975742e-05	4774	tags=67%, list=25%, signal=50%	CEMIP/B3GNT9/B3GNT7/CHPF/B3GNT3/GALNT5/GCNT2/CHST6/CHST3/HS6ST2/UST/CHSY3/CHST11/HS3ST3A1/CHSY1/CLTC/PDGFB/HAS2/IL1B/DSE/HS3ST2/B3GNT4/ST3GAL4/TGFB1/HAS3/EXT2/EXT1/AP2A1/HS3ST1/B3GAT3/GLCE/XYLT1/CHPF2/CHST14/B4GALT4/HEXA/PDGFRB/XYLT2/HS3ST6/HS6ST1/CHST13/CHST1/UGDH/HAS1/ST3GAL2/ANGPT1/DSEL/NDST1/HS3ST3B1/CSGALNACT1/NFKB1/NDST4/B3GNT8/ST3GAL6
GO:0022411	cellular component disassembly	474	0.389963730166904	1.66855632701166	1.18914076884647e-07	1.8550595994005e-05	1.57137549095065e-05	3532	tags=30%, list=19%, signal=25%	MMP1/MMP13/MMP9/MMP12/MMP11/MMP14/MMP10/DDIT4/ADAM8/TRPV4/PLK1/MMP7/KIF2C/CTSV/SPTBN2/MICAL2/PRKAA2/PDPN/MMP3/MELTF/ADAMTS4/PLIN3/PRSS2/HSPA8/DNAJC6/SNX7/MMP15/FSCN1/ASPH/SH3PXD2B/FURIN/ATG9A/FAP/KLK4/TPX2/SREBF2/CTSK/TOP2A/SREBF1/AURKA/MMP2/F2RL1/SMARCB1/DCTN1/CHMP1A/SSRP1/PRKCA/SNAI2/CKAP2/CIB1/HMGA1/TRIP4/BOK/LAMC1/KATNB1/KIF18A/APEH/TGFBR1/TWF2/MMP8/SLC25A5/MAP1S/EIF5A2/LRP1/CFL1/TFIP11/KIF18…
GO:0007088	regulation of mitotic nuclear division	118	0.548643500329735	2.0168694371267	1.26939270036237e-07	1.93310374083755e-05	1.63748476911407e-05	2360	tags=39%, list=12%, signal=34%	CDC20/CDT1/SPHK1/PLK1/DLGAP5/MKI67/BUB1B/CDCA2/CDCA8/ZWILCH/BUB1/BIRC5/LRP5/CHEK1/PKMYT1/INCENP/AURKA/ZWINT/MAD2L2/PRMT5/EPGN/TGFA/NDC80/FBXO5/CCNB1/PDGFB/AURKB/TTK/RCC1/HASPIN/CDC25C/IL1B/DAPK3/TRIP13/MAD2L1/SPC25/BMP7/CENPF/TOM1L1/ANAPC15/ESPL1/AURKAIP1/ZW10/NEK2/SPC24/BORA
GO:0051784	negative regulation of nuclear division	63	0.646903944216095	2.20812261198108	1.68843097340574e-07	2.38902313421016e-05	2.02368290572721e-05	2730	tags=49%, list=14%, signal=42%	CDC20/CDT1/PLK1/BUB1B/CDCA8/ZWILCH/BUB1/BIRC5/CHEK1/INCENP/LIF/ZWINT/MAD2L2/NDC80/FBXO5/CCNB1/AURKB/TTK/HASPIN/TRIP13/MAD2L1/SPC25/BMP7/CENPF/TOM1L1/ANAPC15/AURKAIP1/ZW10/SPC24/BMP4/NUF2
GO:0051783	regulation of nuclear division	144	0.521937864124864	1.98749408931381	1.68063199558409e-07	2.38902313421016e-05	2.02368290572721e-05	2360	tags=35%, list=12%, signal=31%	CDC20/CDT1/SPHK1/PLK1/DLGAP5/MKI67/WNT5A/BUB1B/CDCA2/CDCA8/ZWILCH/BUB1/BIRC5/LRP5/CHEK1/PKMYT1/INCENP/LIF/CALR/AURKA/ZWINT/GPR3/MAD2L2/PRMT5/EPGN/TGFA/NDC80/FBXO5/CCNB1/PDGFB/AURKB/TTK/RCC1/HASPIN/CDC25C/IL1B/DAPK3/TRIP13/MAD2L1/SPC25/BMP7/CENPF/TOM1L1/ANAPC15/ESPL1/AURKAIP1/ZW10/NEK2/SPC24/BORA
GO:1902850	microtubule cytoskeleton organization involved in mitosis	162	0.500622207698138	1.9289984017215	1.75553607423198e-07	2.38902313421016e-05	2.02368290572721e-05	2788	tags=33%, list=15%, signal=28%	CDC20/KIF23/FLNA/PLK1/MYBL2/KIF4A/DLGAP5/CDCA8/BIRC5/STIL/KIFC1/SUN2/SAPCD2/GJA1/INCENP/DYNC1H1/TPX2/CENPA/ITGB1/AURKA/RACGAP1/WDR62/CLTC/NDC80/CCNB1/DCTN1/GPSM2/CHMP1A/AURKB/KIF11/TTK/RCC1/SMC1A/KIF15/MAP1S/TACC3/MAD2L1/SPC25/NUDC/ESPL1/EML1/ZW10/NEK2/STMN1/BORA/NEK6/KAT5/DRG1/PLK2/RAB11A/MAP4/NUF2/FSD1
GO:0030217	T cell differentiation	293	-0.409364188432609	-1.75374875986541	1.73136756380892e-07	2.38902313421016e-05	2.02368290572721e-05	2481	tags=27%, list=13%, signal=24%	SEMA4A/EGR1/XBP1/IFNG/IL12B/ZEB1/SASH3/RORC/ITPKB/LEPR/BCL11B/CRTAM/ZC3H8/PHF10/SPN/TGFBR2/TNFSF18/CD1D/KIT/RPL22/SOX13/RIPK3/LMBR1L/METTL3/CD28/FOXP1/EGR3/CD46/SMARCE1/ZNF683/CTLA4/NFKBID/TSC1/IL18/RC3H1/TBX21/BRAF/WNT4/GPR89B/TOX/THEMIS/BMI1/JAK3/CCR2/RPS6/IL7R/FGL2/PTPRC/PCK1/CD3G/LY9/IL2RG/RHOH/LCK/EOMES/MYB/ZBTB16/TESPA1/ITK/GPR183/STAT5B/IRF4/KAT2A/ZAP70/CD3D/PLA2G2D/CD27/CD2/SLAMF6/CD8A/CD…
GO:0007346	regulation of mitotic cell cycle	484	0.376411228896577	1.61797143473768	1.67679575015952e-07	2.38902313421016e-05	2.02368290572721e-05	3614	tags=32%, list=19%, signal=27%	CDC20/CDT1/RRM2/SPHK1/PLK1/CDCA5/ORC1/INHBA/DLGAP5/ANLN/TICRR/CDC6/CLSPN/MKI67/GTSE1/BUB1B/CDCA2/TTLL12/CDCA8/IQGAP1/GAS1/ZWILCH/BUB1/BIRC5/STIL/LRP5/CDK4/MUC1/CDKN1A/E2F7/AKT1/CHEK1/PKMYT1/INCENP/EGFR/TIPIN/OVOL1/CDC25A/UBE2C/AURKA/RFWD3/BTG3/ZWINT/BLM/MAD2L2/PRMT5/NKX3-1/EPGN/TGFA/EIF4G1/DACT1/NDC80/FBXO5/SMARCB1/RRM1/CCNB1/PDGFB/ACTL6A/AURKB/PRKCA/CDK2AP2/TTK/RCC1/HASPIN/E2F1/CDC25C/AVEN/IL1B/…
GO:1901987	regulation of cell cycle phase transition	417	0.395524718548302	1.68106203777538	1.80702836921219e-07	2.40786530197524e-05	2.03964364393314e-05	2588	tags=26%, list=14%, signal=23%	CDC20/FAM83D/CDT1/RRM2/PLK1/CDCA5/ORC1/INHBA/DLGAP5/ANLN/TICRR/CDC45/CDC6/CLSPN/GTSE1/BUB1B/CDCA8/RAD51/ZWILCH/BUB1/BIRC5/SUSD2/STIL/CDK4/MUC1/CDKN1A/E2F7/AKT1/CHEK1/INCENP/EGFR/TIPIN/OVOL1/WDR76/CDC25A/UBE2C/AURKA/RFWD3/ZWINT/BLM/MAD2L2/NKX3-1/EIF4G1/DACT1/NDC80/FBXO5/SMARCB1/RRM1/CCNB1/ACTL6A/AURKB/CDK2AP2/TTK/HASPIN/E2F1/CDC25C/BRIP1/AVEN/APP/TP53BP1/TFDP1/GPNMB/PML/RBBP8/ACVR1/KIF14/DPF1/TIME…
GO:0044409	entry into host	157	0.503522117934996	1.94144354719634	2.02385754625673e-07	2.64175364609348e-05	2.23776472407807e-05	2391	tags=29%, list=13%, signal=26%	KRT6A/ITGB6/CXCL8/TFRC/CLDN1/CLEC5A/LDLR/ICAM1/LGALS1/P4HB/NECTIN1/ITGA5/ITGB3/FURIN/ITGAV/SLC7A1/EGFR/SMPD1/CXADR/ITGB1/ITGB5/LY6E/CTSB/NCAM1/VPS18/TYRO3/EPHA2/PVR/SERPINB3/WWP2/ITGA2/XPR1/TMPRSS4/SLC3A2/EFNB3/SRC/BSG/IFITM3/DPP4/SIGLEC1/TRIM59/DAG1/LAMP1/PTX3/CTSL/CDK1
GO:0007091	metaphase/anaphase transition of mitotic cell cycle	94	0.56856824746289	2.04131660051974	2.17410361288376e-07	2.78111334160091e-05	2.35581290431847e-05	2401	tags=38%, list=13%, signal=34%	CDC20/CDT1/PLK1/DLGAP5/CDC6/BUB1B/CDCA8/ZWILCH/BUB1/BIRC5/INCENP/UBE2C/ZWINT/MAD2L2/NDC80/FBXO5/SMARCB1/CCNB1/ACTL6A/AURKB/TTK/HASPIN/TACC3/DPF1/TRIP13/MAD2L1/SPC25/SMARCD2/CENPF/SMARCA4/ACTB/ANAPC15/ESPL1/ZW10/SPC24/NEK6
GO:0046631	alpha-beta T cell activation	169	-0.479324331963206	-1.96272012479315	2.27272191904524e-07	2.84122039807997e-05	2.4067281177245e-05	3149	tags=36%, list=17%, signal=30%	LEF1/IL18R1/IL6/IRF1/BATF/CARD11/CD160/WDFY4/NDFIP1/SEMA4A/IFNG/IL12B/SASH3/RORC/ITPKB/BCL11B/CRTAM/SPN/TGFBR2/TNFSF18/RPL22/JAK2/PRKCQ/CD28/FOXP1/TNFRSF14/ZNF683/NFKBID/IL18/RC3H1/TBX21/BRAF/XCL1/TOX/EBI3/JAK3/CCR2/RASAL3/PTPRC/CD3G/LY9/IL2RG/NKG7/AGER/EOMES/MYB/ZBTB16/CD247/ITK/GPR183/IRF4/ZAP70/CD3D/PLA2G2D/SLAMF6/CD3E/GPR18/BCL2/GATA3/CCL19
GO:0046651	lymphocyte proliferation	300	-0.400137582765421	-1.71568905961058	2.30993528299185e-07	2.84122039807997e-05	2.4067281177245e-05	2248	tags=24%, list=12%, signal=22%	IL12B/VAV3/ATM/SASH3/CRTAM/HLA-DPB1/SPN/TGFBR2/TNFSF18/CD1D/TNFRSF1B/RIPK3/BTN3A1/JAK2/PRKCQ/LMBR1L/PIK3CG/CD28/TNFRSF14/CD46/ZP3/INPP5D/PRLR/CTLA4/NFATC2/TSPAN32/IL18/RC3H1/IGF1/WNT4/XCL1/DHPS/MEF2C/EBI3/BMI1/JAK3/CD6/CCR2/IRS2/RPS6/DOCK8/IL7R/RASAL3/GPAM/TNFRSF13B/PTPRC/CD38/CCL5/SLAMF1/TACR1/AGER/BLK/FCRL3/GPR183/STAT5B/GAPT/MZB1/ZAP70/TNFRSF13C/CD22/CD40LG/PLA2G2D/PDE5A/CR2/IL6ST/CD3E/CD19/BC…
GO:0044772	mitotic cell cycle phase transition	441	0.390204487563059	1.66530612361885	2.50622339039579e-07	3.02449147263613e-05	2.56197255022187e-05	2588	tags=25%, list=14%, signal=22%	CDC20/CCNB2/BCAT1/CDT1/RRM2/PLK1/CDCA5/ORC1/INHBA/DLGAP5/FOXM1/ANLN/TICRR/CDC6/CLSPN/CCNJL/GTSE1/BUB1B/CDCA8/ZWILCH/CCNO/BUB1/BIRC5/CCNA1/STIL/CCNA2/CDK4/MUC1/CDKN1A/E2F7/AKT1/CHEK1/CDKN3/PKMYT1/INCENP/CCNE1/EGFR/CDC25A/UBE2C/ITGB1/AURKA/RFWD3/ZWINT/BLM/MAD2L2/CCNE2/UBE2S/EIF4G1/DACT1/NDC80/FBXO5/SMARCB1/RRM1/CCNB1/ACTL6A/AURKB/MELK/CDK2AP2/USP37/TTK/RCC1/HASPIN/E2F1/CDC25C/AVEN/APP/TFDP1/GPNMB/P…
GO:0051960	regulation of nervous system development	445	0.386432895892256	1.64944881537143	2.61261901122166e-07	3.09450207329144e-05	2.62127681301323e-05	3227	tags=28%, list=17%, signal=24%	SPP1/CDH1/FN1/THBS2/SYNDIG1/LDLR/ANXA2/SEMA4B/HES2/S100A10/SLC7A5/PTPRD/L1CAM/LPAR3/AGRN/SLITRK6/MME/WNT5A/SOX11/TYMP/SEMA7A/RTN4R/PLXNB3/WNT2/NR1D1/IL1RAP/DLG5/CLSTN1/AKT1/SPINT1/ROBO2/ST8SIA2/ZNF365/LIF/LRRN1/FLRT3/LRP8/NOG/MAP2K1/ITGB1/VEGFA/EPHB3/WDR62/PRMT5/PLXNB2/LHX2/THY1/HLTF/TENM4/DRAXIN/NPTN/PLXNA1/SEMA3E/SRPX2/SEMA3B/DBN1/SEMA3D/KDM4A/E2F1/IL1B/MDK/ASPM/DOCK7/TWF2/PLXNA2/CYFIP1/EFNB3/N…
GO:0098813	nuclear chromosome segregation	312	0.416756597978051	1.72325866503279	2.94901649945567e-07	3.4294380964579e-05	2.90499290386571e-05	3727	tags=34%, list=20%, signal=28%	CDC20/FAM83D/KIF23/CDT1/PLK1/CDCA5/KIF2C/KIF4A/DLGAP5/CDC6/ECT2/BUB1B/CDCA8/FEN1/ZWILCH/BUB1/BIRC5/KNL1/KIFC1/NCAPG/NCAPH/INCENP/DYNC1H1/CCNE1/NCAPD2/SMC4/TOP2A/UBE2C/RACGAP1/ZWINT/MAD2L2/CCNE2/NDC80/FBXO5/SMARCB1/CCNB1/ACTL6A/NCAPH2/CHMP1A/ESCO2/AURKB/KIF11/TTK/HASPIN/BRIP1/SMC1A/KATNB1/PTTG1/KIF18A/CHAMP1/MAP1S/SPAG5/TACC3/NCAPG2/SMC2/KIF14/DPF1/KIF18B/TRIP13/MAD2L1/SPC25/SMARCD2/CENPF/SMARCA4/…
GO:0035987	endodermal cell differentiation	49	0.687805594614293	2.21622872727311	3.1427012414783e-07	3.5392106151848e-05	2.99797851228666e-05	1582	tags=45%, list=8%, signal=41%	COL11A1/MMP9/LAMB3/FN1/MMP14/COL7A1/COL12A1/COL5A1/INHBA/COL5A2/COL6A1/MMP15/ITGA5/ITGAV/COL8A1/MAP2K1/ITGB5/MMP2/LEO1/COL4A2/MMP8/ITGB2
GO:0051985	negative regulation of chromosome segregation	52	0.667011116327511	2.17923789682196	3.2965813987236e-07	3.5392106151848e-05	2.99797851228666e-05	2326	tags=48%, list=12%, signal=42%	CDC20/CDT1/PLK1/BUB1B/CDCA8/ZWILCH/BUB1/BIRC5/INCENP/ZWINT/MAD2L2/NDC80/FBXO5/CCNB1/AURKB/TTK/HASPIN/PTTG1/TRIP13/MAD2L1/SPC25/CENPF/ANAPC15/ZW10/SPC24
GO:1905819	negative regulation of chromosome separation	52	0.667011116327511	2.17923789682196	3.2965813987236e-07	3.5392106151848e-05	2.99797851228666e-05	2326	tags=48%, list=12%, signal=42%	CDC20/CDT1/PLK1/BUB1B/CDCA8/ZWILCH/BUB1/BIRC5/INCENP/ZWINT/MAD2L2/NDC80/FBXO5/CCNB1/AURKB/TTK/HASPIN/PTTG1/TRIP13/MAD2L1/SPC25/CENPF/ANAPC15/ZW10/SPC24
GO:0050853	B cell receptor signaling pathway	56	-0.64556076286574	-2.15748249844283	3.27227485455562e-07	3.5392106151848e-05	2.99797851228666e-05	2486	tags=50%, list=13%, signal=44%	BTK/VAV3/PLCG2/KLHL6/FOXP1/CTLA4/NFATC2/PRKCH/MEF2C/BLNK/PRKCB/GCSAM/PTPRC/CD38/BMX/LCK/BLK/IGLL5/FCRL3/ITK/STAP1/BANK1/CD79B/CD22/CD19/BCL2/CD79A/MS4A1
GO:0052547	regulation of peptidase activity	433	0.386507113811744	1.6464439879453	3.32008500486379e-07	3.5392106151848e-05	2.99797851228666e-05	2908	tags=26%, list=15%, signal=22%	MMP9/S100A9/FN1/EGLN3/S100A8/SLPI/PLAUR/SFN/PI3/SLC1A1/CD109/ECM1/SERPINA1/CST6/SERPINB5/COL7A1/GAPDH/ANXA2/ANTXR1/GPI/C4A/SPOCK1/SERPINB7/PCSK1N/CTSD/SERPINB8/SERPINH1/SPINK1/MAGEA3/BIRC5/SERPINA11/ASPH/LTF/FURIN/SPINT2/DHCR24/AKT1/SPINT1/MAP3K5/RARRES1/EFNA3/PERP/IFI6/ANXA8/RPS6KA1/FADD/C4B/SERPINB4/VEGFA/CSTB/FBLN1/NKX3-1/CTSB/AGT/ANXA8L1/NOL3/SERPINE1/RCN3/SERPINA6/PCOLCE/BCL2L10/DAP/SERPINB3…
GO:0007369	gastrulation	190	0.473849438394291	1.85960675477085	3.58102814069757e-07	3.75479606359043e-05	3.18059565835555e-05	2640	tags=31%, list=14%, signal=27%	COL11A1/MMP9/LAMB3/FN1/MMP14/ITGB4/APLN/COL7A1/COL12A1/COL5A1/GPI/INHBA/WNT5B/WNT5A/ITGA3/COL5A2/WLS/COL6A1/MMP15/ITGA5/ITGB3/ITGAV/LRP5/COL8A1/GJA1/NOG/MAP2K1/ITGB1/ITGB5/AHDC1/HOXA11/IL1RN/MMP2/TENM4/EPHA2/SNAI1/LEO1/COL4A2/AMOT/ITGA2/MMP8/ACVR1/MESP2/ITGB2/BMP7/DUSP4/MAP2K5/DKK1/EXT2/DAG1/EXT1/SIX2/POU5F1/PHLDB2/SOX2/MEGF8/FOXC2/BMP4
GO:0051701	biological process involved in interaction with host	201	0.464302849619278	1.84080686391703	3.95359279418832e-07	4.01383801771881e-05	3.40002374464282e-05	2925	tags=30%, list=15%, signal=26%	KRT6A/ITGB6/CXCL8/TFRC/CLDN1/CLEC5A/LRRC15/LDLR/ICAM1/LGALS1/P4HB/NECTIN1/ITGA5/ITGB3/LTF/FURIN/ITGAV/SLC7A1/EGFR/SMPD1/PC/CXADR/ITGB1/ITGB5/LY6E/CTSB/NCAM1/VPS18/TYRO3/INHBB/EPHA2/CHMP1A/PVR/SERPINB3/WWP2/ITGA2/XPR1/ALYREF/TMPRSS4/SLC3A2/EFNB3/SRC/BSG/IFITM3/DPP4/SIGLEC1/TRIM59/TCP1/DAG1/LAMP1/PTX3/CTSL/PGLYRP3/CDK1/DDB1/ANPEP/SLC52A2/THOC3/CLDN9/SLC1A5
GO:0097485	neuron projection guidance	237	0.450393409631089	1.80959206631591	3.94878094516477e-07	4.01383801771881e-05	3.40002374464282e-05	3635	tags=36%, list=19%, signal=30%	LAMC2/SEMA4B/NEO1/L1CAM/UNC5B/WNT5A/NECTIN1/SEMA7A/EPHB4/DLX5/PLXNB3/ROBO2/ETV1/EFNA3/CNTN1/DPYSL4/NRP2/FLRT3/NOG/ERBB2/VEGFA/EPHB3/PLXNB2/LHX2/NIBAN2/NCAM1/DRAXIN/NRCAM/NPTN/LAMB2/PLXNA1/SEMA3E/GDNF/EPHA2/CHN1/SEMA3B/LAMA1/SEMA3D/FOXD1/APP/FEZ1/EFNA4/ECE1/PLXNA2/NOTCH2/CYFIP1/EFNB3/BSG/GAP43/BMP7/ROBO1/BMPR1B/VSTM2L/NOTCH3/DAG1/RET/LAMA5/EXT1/ANOS1/DPYSL5/SEMA4F/TUBB3/CDK5R2/CRMP1/NRXN3/UNC5A/ME…
GO:0006024	glycosaminoglycan biosynthetic process	77	0.597816018590614	2.0793958604138	4.13236052198567e-07	4.12801759041909e-05	3.49674246040075e-05	4661	tags=66%, list=24%, signal=50%	CEMIP/B3GNT7/CHPF/B3GNT3/GALNT5/GCNT2/CHST6/CHST3/HS6ST2/UST/CHSY3/CHST11/HS3ST3A1/CHSY1/CLTC/PDGFB/HAS2/IL1B/DSE/HS3ST2/B3GNT4/ST3GAL4/TGFB1/HAS3/EXT2/EXT1/AP2A1/HS3ST1/B3GAT3/GLCE/XYLT1/CHPF2/CHST14/B4GALT4/HEXA/PDGFRB/XYLT2/HS3ST6/HS6ST1/CHST13/CHST1/UGDH/HAS1/ST3GAL2/ANGPT1/DSEL/NDST1/HS3ST3B1/CSGALNACT1/NFKB1/NDST4
GO:0051306	mitotic sister chromatid separation	99	0.566248224349536	2.04590770094729	4.19513982766168e-07	4.12801759041909e-05	3.49674246040075e-05	2730	tags=40%, list=14%, signal=35%	CDC20/CDT1/PLK1/DLGAP5/CDC6/BUB1B/CDCA8/ZWILCH/BUB1/BIRC5/INCENP/UBE2C/ZWINT/MAD2L2/NDC80/FBXO5/SMARCB1/CCNB1/ACTL6A/NCAPH2/AURKB/TTK/HASPIN/PTTG1/TACC3/DPF1/TRIP13/MAD2L1/SPC25/SMARCD2/CENPF/SMARCA4/ACTB/ANAPC15/ESPL1/ZW10/SPC24/NEK6/PPP2R1A/NUF2
GO:0042100	B cell proliferation	103	-0.541196291962714	-2.03766014290551	4.26398703972426e-07	4.13219107667824e-05	3.50027771825531e-05	1392	tags=25%, list=7%, signal=24%	INPP5D/PRLR/CTLA4/NFATC2/RC3H1/MEF2C/BMI1/IRS2/IL7R/TNFRSF13B/PTPRC/CD38/BLK/FCRL3/GPR183/GAPT/MZB1/TNFRSF13C/CD22/CD40LG/CR2/CD19/BCL2/IKZF3/CD79A/MS4A1
GO:0051304	chromosome separation	133	0.518237861329562	1.94271260978579	4.40806285108426e-07	4.20805522321417e-05	3.56454037620278e-05	2401	tags=35%, list=13%, signal=30%	CDC20/CDT1/PLK1/DLGAP5/CDC6/BUB1B/CDCA8/ZWILCH/BUB1/BIRC5/NCAPG/NCAPH/INCENP/SMC4/TOP2A/UBE2C/ZWINT/MAD2L2/NDC80/FBXO5/SMARCB1/CCNB1/ACTL6A/NCAPH2/AURKB/TTK/HASPIN/PTTG1/TACC3/NCAPG2/SMC2/DPF1/TRIP13/MAD2L1/SPC25/SMARCD2/CENPF/SMARCA4/ACTB/CSNK2A2/EME1/ANAPC15/ESPL1/ZW10/SPC24/NEK6
GO:0010965	regulation of mitotic sister chromatid separation	96	0.570324706493441	2.04840398130408	4.52978225630749e-07	4.26065989872687e-05	3.60910050668958e-05	2401	tags=39%, list=13%, signal=34%	CDC20/CDT1/PLK1/DLGAP5/CDC6/BUB1B/CDCA8/ZWILCH/BUB1/BIRC5/INCENP/UBE2C/ZWINT/MAD2L2/NDC80/FBXO5/SMARCB1/CCNB1/ACTL6A/AURKB/TTK/HASPIN/PTTG1/TACC3/DPF1/TRIP13/MAD2L1/SPC25/SMARCD2/CENPF/SMARCA4/ACTB/ANAPC15/ESPL1/ZW10/SPC24/NEK6
GO:0007411	axon guidance	236	0.446892593417481	1.79640679332955	4.62918686153458e-07	4.29105495164858e-05	3.6348474105749e-05	3635	tags=36%, list=19%, signal=30%	LAMC2/SEMA4B/NEO1/L1CAM/UNC5B/WNT5A/NECTIN1/SEMA7A/EPHB4/DLX5/PLXNB3/ROBO2/ETV1/EFNA3/CNTN1/NRP2/FLRT3/NOG/ERBB2/VEGFA/EPHB3/PLXNB2/LHX2/NIBAN2/NCAM1/DRAXIN/NRCAM/NPTN/LAMB2/PLXNA1/SEMA3E/GDNF/EPHA2/CHN1/SEMA3B/LAMA1/SEMA3D/FOXD1/APP/FEZ1/EFNA4/ECE1/PLXNA2/NOTCH2/CYFIP1/EFNB3/BSG/GAP43/BMP7/ROBO1/BMPR1B/VSTM2L/NOTCH3/DAG1/RET/LAMA5/EXT1/ANOS1/DPYSL5/SEMA4F/TUBB3/CDK5R2/CRMP1/NRXN3/UNC5A/MEGF8/SMO…
GO:0032943	mononuclear cell proliferation	307	-0.392507319877229	-1.68491278406291	4.81526768602107e-07	4.39977887425582e-05	3.72694477893992e-05	2248	tags=24%, list=12%, signal=21%	IL12B/VAV3/ATM/SASH3/CRTAM/HLA-DPB1/SPN/TGFBR2/TNFSF18/CD1D/TNFRSF1B/RIPK3/BTN3A1/JAK2/PRKCQ/LMBR1L/PIK3CG/CD28/TNFRSF14/CD46/ZP3/INPP5D/PRLR/CTLA4/NFATC2/TSPAN32/IL18/RC3H1/IGF1/WNT4/XCL1/DHPS/MEF2C/EBI3/BMI1/JAK3/CD6/CCR2/IRS2/RPS6/DOCK8/IL7R/RASAL3/GPAM/TNFRSF13B/PTPRC/CD38/CCL5/SLAMF1/TACR1/AGER/BLK/FCRL3/GPR183/STAT5B/GAPT/MZB1/ZAP70/TNFRSF13C/CD22/CD40LG/PLA2G2D/PDE5A/CR2/IL6ST/CD3E/CD19/BC…
GO:0044403	biological process involved in symbiotic interaction	303	0.416808669211995	1.71668291133872	5.8074372210246e-07	5.23160119234835e-05	4.43156106399015e-05	4161	tags=36%, list=22%, signal=28%	KRT6A/ITGB6/CXCL8/TFRC/FN1/TREM1/CLDN1/CLEC5A/GAPDH/LRRC15/LDLR/ICAM1/LGALS1/P4HB/NECTIN1/PPIB/HSPA8/ITGA5/ITGB3/LTF/FURIN/ITGAV/SLC7A1/IGF2R/EGFR/SMPD1/PC/CXADR/ITGB1/ITGB5/LY6E/DCD/CTSB/NCAM1/VPS18/TYRO3/F2RL1/INHBB/SMARCB1/EPHA2/CHMP1A/PSMC3/PVR/SERPINB3/WWP2/CAMP/ITGA2/XPR1/CCNK/ALYREF/TMPRSS4/SLC3A2/CFL1/EFNB3/ZBED1/FASN/SRC/BSG/IFITM3/CCL8/DPP4/SMARCA4/SIGLEC1/TRIM59/TCP1/DAG1/LAMP1/SPRR2A/…
GO:0007052	mitotic spindle organization	132	0.51823297426404	1.93877743995478	6.53220200338718e-07	5.80277277967561e-05	4.91538650751956e-05	2908	tags=35%, list=15%, signal=30%	CDC20/KIF23/FLNA/PLK1/MYBL2/KIF4A/DLGAP5/CDCA8/BIRC5/STIL/KIFC1/SUN2/INCENP/DYNC1H1/TPX2/AURKA/RACGAP1/WDR62/CLTC/NDC80/CCNB1/DCTN1/GPSM2/CHMP1A/AURKB/KIF11/TTK/RCC1/SMC1A/KIF15/MAP1S/TACC3/SPC25/NUDC/EML1/NEK2/STMN1/BORA/NEK6/DRG1/PLK2/RAB11A/MAP4/NUF2/FSD1/VCP
GO:0009185	ribonucleoside diphosphate metabolic process	112	0.535733462459763	1.96473285648502	6.6781714959517e-07	5.85117601206947e-05	4.9563876985816e-05	2150	tags=30%, list=11%, signal=27%	PKM/PFKP/ENO1/DDIT4/ENO2/PGK1/RRM2/GAPDH/LDHA/HK3/GPI/PGAM1/ALDOC/PGM1/AK4/PRKAA2/TPI1/ALDOA/NT5E/SLC2A6/PFKL/ENTPD2/RRM1/APP/AK5/MAGI3/HK1/CAD/GALK1/OGDHL/HIF1A/CASK/OGDH/HK2
GO:0030071	regulation of mitotic metaphase/anaphase transition	91	0.572323989440199	2.05484996771177	6.83348742810892e-07	5.90634940407901e-05	5.0031237258146e-05	2401	tags=38%, list=13%, signal=34%	CDC20/CDT1/PLK1/DLGAP5/CDC6/BUB1B/CDCA8/ZWILCH/BUB1/BIRC5/INCENP/UBE2C/ZWINT/MAD2L2/NDC80/FBXO5/SMARCB1/CCNB1/ACTL6A/AURKB/TTK/HASPIN/DPF1/TRIP13/MAD2L1/SPC25/SMARCD2/CENPF/SMARCA4/ACTB/ANAPC15/ESPL1/ZW10/SPC24/NEK6
GO:0051249	regulation of lymphocyte activation	492	-0.347411277650213	-1.5732316898064	7.32555184791172e-07	6.24723061589911e-05	5.29187584016865e-05	2917	tags=27%, list=15%, signal=23%	TMIGD2/LAG3/TNFSF14/IRF1/IGLL1/CCDC88B/TNFAIP8L2/HLA-DOA/BATF/CARD11/CD160/ID2/HLA-DMA/NDFIP1/BTK/XBP1/TNFAIP3/IFNG/IL12B/VAV3/ZEB1/ATM/SASH3/ITPKB/SAMSN1/CRTAM/ZC3H8/PHF10/HLA-DPB1/CD47/SPN/TGFBR2/TNFSF18/CD1D/PGLYRP2/DUSP22/EXOSC3/SOX13/TNFRSF1B/RIPK3/JAK2/PRKCQ/ICOS/METTL3/SFRP1/CD28/EGR3/TNFRSF14/CD46/ZP3/HLA-DOB/SMARCE1/INPP5D/ZNF683/PRLR/CTLA4/NFATC2/NFKBID/TSPAN32/IL18/RC3H1/TBX21/IGF1/BRA…
GO:0051216	cartilage development	198	0.463686464910575	1.83738228813022	8.31327241249177e-07	6.99627504609176e-05	5.92637300652287e-05	2644	tags=33%, list=14%, signal=29%	MMP13/COL11A1/TGFBI/LOXL2/GREM1/BMP8B/ECM1/STC1/SULF1/RFLNA/TRPV4/EPYC/COL1A1/ADAMTS12/NKX3-2/BMP1/WNT5B/WNT5A/CHI3L1/COL3A1/COMP/ADAMTS7/BGN/SERPINH1/BMP8A/WNT7B/HYAL3/PRKG2/CTSK/NOG/EVC/CHST11/HOXA11/SLC39A14/GLG1/CHSY1/ESRRA/TYMS/SNAI2/SNAI1/WNT9A/SULF2/LTBP3/MDK/TGFBR1/PITX1/CHRDL2/RFLNB/TIMP1/BMP7/DLX2/BMPR1B/RUNX2/TGFB1/CCN4/EXT2/HIF1A/EXT1/SIX2/BMP2/GDF5/PTHLH/COL11A2/PRRX1/BMP4/CCN2
GO:0052548	regulation of endopeptidase activity	404	0.384256711124118	1.62847046856982	9.3446180481606e-07	7.6625867994917e-05	6.49078935140116e-05	2742	tags=24%, list=14%, signal=21%	MMP9/S100A9/EGLN3/S100A8/SLPI/PLAUR/SFN/PI3/SLC1A1/CD109/SERPINA1/CST6/SERPINB5/COL7A1/GAPDH/ANXA2/GPI/C4A/SPOCK1/SERPINB7/PCSK1N/CTSD/SERPINB8/SERPINH1/SPINK1/MAGEA3/BIRC5/SERPINA11/ASPH/LTF/FURIN/SPINT2/DHCR24/AKT1/SPINT1/MAP3K5/RARRES1/EFNA3/PERP/IFI6/ANXA8/RPS6KA1/FADD/C4B/SERPINB4/VEGFA/CSTB/NKX3-1/AGT/ANXA8L1/NOL3/SERPINE1/SERPINA6/BCL2L10/DAP/SERPINB3/TIMP2/APP/XDH/APLP2/COL6A3/BOK/PTTG1/S…
GO:1903131	mononuclear cell differentiation	467	-0.357102497564281	-1.61264918272712	9.30980221111601e-07	7.6625867994917e-05	6.49078935140116e-05	2248	tags=23%, list=12%, signal=21%	IL12B/ZEB1/ATM/SASH3/RORC/ITPKB/LYL1/PRTN3/LEPR/BCL11B/CRTAM/PLCG2/ZC3H8/PHF10/HDAC5/DHRS2/SPN/TGFBR2/TNFSF18/CD1D/KIT/RPL22/PGLYRP2/SOX13/HHEX/RIPK3/LMBR1L/METTL3/SFRP1/CD28/FOXP1/EGR3/CD46/IRF8/TPD52/SMARCE1/INPP5D/PBX1/ZNF683/CTLA4/NFKBID/IRF2BP2/TSC1/IL18/RC3H1/TBX21/BRAF/WNT4/GPR89B/TOX/FOS/DOCK10/THEMIS/BMI1/BLNK/JAK3/CCR2/IKZF1/RPS6/IL7R/MFNG/FGL2/PTPRC/PCK1/CD3G/LY9/IL2RG/PAX5/RHOH/SLAMF1…
GO:0098742	cell-cell adhesion via plasma-membrane adhesion molecules	279	0.423177902732354	1.7299856148298	9.98986263048564e-07	7.88829152896125e-05	6.68197829228195e-05	2965	tags=30%, list=16%, signal=25%	GPC6/CDH1/CDH2/CDH3/CLDN1/DSG3/CEACAM5/ICAM1/PTPRD/L1CAM/FAT1/PCDHGC3/TGFB2/NECTIN1/PLXNB3/SCARF2/ITGA5/IL1RAP/DSC3/CLSTN1/PTPRF/GPC4/ROBO2/TENM3/FLRT3/PCDH10/CXADR/FGFRL1/ITGB1/CDH11/PLXNB2/CDH19/IL1RN/PCDHGB5/TENM4/NPTN/MPZL2/FXYD5/IGSF21/PVR/CDH13/LRFN4/CELSR2/PCDH7/CLDN14/ACVR1/ITGB2/BSG/CEACAM6/CDH24/ROBO1/LRFN3/DSG2/CADM1/VSTM2L/MAP2K5/PCDHGA12/NECTIN3/TRO/PCDHGB7/RET/FAT2/BMP2/PCDHGA9/CDH1…
GO:0002764	immune response-regulating signaling pathway	413	-0.361881427104335	-1.61806772882191	9.92573065200049e-07	7.88829152896125e-05	6.68197829228195e-05	3112	tags=26%, list=16%, signal=22%	SCIMP/LRRC19/FYN/APPL2/SLC39A10/LILRA4/HSPA1B/CTSS/LRRC14/NR4A3/IRF1/IGLL1/CARD11/CD160/PUM2/PTK2/BTK/CD226/TNFAIP3/NOP53/HSPA1A/SLC15A2/MAP3K1/VAV3/GPLD1/CD8B/LCP2/PLCG2/HLA-DPB1/RNF135/ZCCHC3/CD47/KIT/NFKBIA/DUSP22/BTN3A1/PRKCQ/KLHL6/DHX58/CD28/TXK/RAB29/FOXP1/CD200R1/INPP5D/CTLA4/NFATC2/NFKBID/PRKCH/RC3H1/FYB1/NLRP1/GFI1/BRAF/MS4A2/CEACAM1/IKBKB/MEF2C/TLR5/UBASH3A/THEMIS/CAV1/NCR3/BLNK/SLA2/PR…
GO:0050907	detection of chemical stimulus involved in sensory perception	430	-0.360930439630189	-1.61389249670863	9.94602433269196e-07	7.88829152896125e-05	6.68197829228195e-05	8751	tags=31%, list=46%, signal=17%	OR8D1/OR4K1/OR52E5/OR5H2/OR1E1/OR8B12/OR2L5/OR1L1/OR52N1/OR10Q1/OR2A25/OR10D3/OR2A4/OR3A2/OR2L2/OR8B3/OR9A4/TAS2R7/OR2AG1/OR8B4/OR8B8/OR5B21/OR6S1/OR2A12/OR4D1/OR52E4/OR1B1/OR5AU1/OR52B2/OR13J1/OR1L3/OR52W1/OR10A4/OR5H6/OR2L8/OR52I1/OR2AJ1/OR2A14/OR51M1/OR8D2/OR52K2/OR1N1/OR6A2/OR4B1/OR2K2/OR2L3/OR1Q1/OR10A5/OR51B4/OR10A2/PKD1L3/OR2D3/OR51B2/OR2H2/TAS2R9/TAS2R8/OR2AK2/OR6V1/OR11L1/OR52N2/OR1K1/OR…
GO:0045058	T cell selection	51	-0.648738123723181	-2.15564879024389	1.0983042926479e-06	8.56677348265365e-05	7.25670371535143e-05	3287	tags=51%, list=17%, signal=42%	CD74/IL6/BATF/CARD11/IL12B/ITPKB/BCL11B/SPN/TNFSF18/CD1D/CD28/TBX21/BRAF/TOX/THEMIS/PTPRC/CD3G/LY9/IRF4/ZAP70/CD3D/SLAMF6/CD3E/BCL2/CCR7/GATA3
GO:0000075	cell cycle checkpoint signaling	184	0.466515524519907	1.82233028168732	1.12142230629724e-06	8.6417073145508e-05	7.32017832658453e-05	2896	tags=33%, list=15%, signal=28%	CDC20/CDT1/PLK1/ORC1/TICRR/CDC45/CDC6/CLSPN/GTSE1/BUB1B/CDCA8/RAD51/ZWILCH/BUB1/BIRC5/MUC1/CDKN1A/CHEK1/INCENP/TIPIN/WDR76/RFWD3/ZWINT/BLM/MAD2L2/NDC80/CCNB1/AURKB/TTK/HASPIN/E2F1/BRIP1/TP53BP1/PML/RBBP8/TIMELESS/TRIP13/MAD2L1/SPC25/CENPF/BRCA2/FEM1B/EME1/ANAPC15/PBK/MDC1/H2AX/ZW10/CDK2/MAP3K20/DTL/SPC24/NAE1/CDK1/MSH2/PLK2/FANCD2/NUF2/PRPF19/ZFYVE19
GO:0001890	placenta development	149	0.49221021367062	1.88274501191958	1.19143827642681e-06	9.07195144764984e-05	7.68462757991075e-05	2419	tags=28%, list=13%, signal=25%	SPP1/PHLDA2/GJB2/ADM/STC1/GJB3/ST14/MME/FOSL1/GJB5/VDR/E2F8/MDFI/WNT2/SPINT2/CYP27B1/WNT7B/E2F7/AKT1/SPINT1/LIF/EGFR/ADAM19/MAP2K1/CTSB/MED1/PDGFB/RTCB/DLX3/SNAI1/EGLN1/PLCD3/NOTCH2/BSG/BMP7/HIF1A/CCDC134/CCNF/PLK4/NSDHL/HTRA1/TRIM28
GO:0006260	DNA replication	285	0.421939535730608	1.73310283356104	1.2224755646278e-06	9.19876907218751e-05	7.79205167942943e-05	3702	tags=34%, list=19%, signal=28%	MCM2/CDT1/RRM2/ORC1/FAM111B/TICRR/CDC45/CDC6/POLG/E2F8/RAD51/FEN1/GINS2/MCM10/CCNA2/E2F7/RECQL/CHEK1/ZNF365/CCNE1/PCLAF/EGFR/MCM6/TIPIN/BCAR3/GINS3/MCM5/RFWD3/BLM/CCNE2/MCM4/FBXO5/RRM1/ACTL6A/ESCO2/SSRP1/USP37/WDHD1/HMGA1/POLD1/ALYREF/RBBP8/TIMELESS/ORC6/SIN3A/CARM1/CDC7/MCM7/MCM3/BRCA2/PIF1/EME1/ZPR1/RFC4/PRIM1/CDK2AP1/CHAF1B/RBBP4/RPA1/CDK2/DTL/POLD2/GMNN/TFPT/CDK1/CHAF1A/POLQ/TNFAIP1/WDR18/PCN…
GO:0034329	cell junction assembly	423	0.381691791497237	1.623913939298	1.25027094026266e-06	9.29852666734883e-05	7.87655389171594e-05	3045	tags=28%, list=16%, signal=24%	GJB2/GPC6/CDH1/FN1/THBS2/MMP14/CDH2/ITGB4/GREM1/SYNDIG1/CLDN1/TRPV4/S100A10/PTPRD/AGRN/SPTBN2/POF1B/ACTN1/SLITRK6/WNT5A/ECT2/LIMCH1/NECTIN1/DNER/PTPRK/FSCN1/LSR/ITGA5/IL1RAP/DLG5/ITGB3/CLSTN1/GPC4/ROBO2/GJA1/ST8SIA2/LRRN1/FLRT3/GJB6/PKP3/VEGFA/EPHB3/CDH11/FZD1/PLXNB2/THY1/CDH19/AGT/EIF4G1/NRCAM/NPTN/CORO1C/TLN2/EPHA2/SRPX2/PRKCA/SNAI2/SNAI1/RHOD/LRFN4/IL1B/APP/LAMC1/ITGA6/CLDN14/ITGA2/DAPK3/PKP1/…
GO:0031577	spindle checkpoint signaling	47	0.670476907600442	2.1549898141208	1.33613471556234e-06	9.82289383992728e-05	8.32073246339911e-05	2326	tags=49%, list=12%, signal=43%	CDC20/CDT1/PLK1/BUB1B/CDCA8/ZWILCH/BUB1/BIRC5/INCENP/ZWINT/MAD2L2/NDC80/CCNB1/AURKB/TTK/HASPIN/TRIP13/MAD2L1/SPC25/CENPF/ANAPC15/ZW10/SPC24
GO:0033047	regulation of mitotic sister chromatid segregation	55	0.645159309058005	2.14570876509741	1.42571688634889e-06	0.000103623695512358	8.77770910770063e-05	2730	tags=49%, list=14%, signal=42%	CDC20/CDT1/PLK1/BUB1B/CDCA8/ZWILCH/BUB1/BIRC5/INCENP/ZWINT/MAD2L2/NDC80/FBXO5/CCNB1/AURKB/TTK/HASPIN/PTTG1/TRIP13/MAD2L1/SPC25/CENPF/ANAPC15/ZW10/SPC24/KAT5/NUF2
GO:0045841	negative regulation of mitotic metaphase/anaphase transition	48	0.66779760019489	2.14522624858091	1.50924424400777e-06	0.000107705262397729	9.12344862843737e-05	2326	tags=50%, list=12%, signal=44%	CDC20/CDT1/PLK1/BUB1B/CDCA8/ZWILCH/BUB1/BIRC5/INCENP/ZWINT/MAD2L2/NDC80/FBXO5/CCNB1/AURKB/TTK/HASPIN/TRIP13/MAD2L1/SPC25/CENPF/ANAPC15/ZW10/SPC24
GO:0010948	negative regulation of cell cycle process	291	0.417033626420093	1.71270488109701	1.51555247276354e-06	0.000107705262397729	9.12344862843737e-05	2730	tags=29%, list=14%, signal=25%	CDC20/CDT1/PLK1/ORC1/INHBA/TICRR/CDC45/CDC6/CLSPN/GTSE1/BUB1B/CDCA8/E2F8/RAD51/ZWILCH/BUB1/BIRC5/SUSD2/MUC1/CDKN1A/E2F7/CHEK1/INCENP/LIF/TIPIN/OVOL1/WDR76/RFWD3/ZWINT/BLM/MAD2L2/NKX3-1/DACT1/NDC80/FBXO5/CCNB1/AURKB/CDK2AP2/TTK/HASPIN/E2F1/BRIP1/AVEN/TP53BP1/PTTG1/GPNMB/PML/RBBP8/ACVR1/HLA-G/TIMELESS/TRIP13/MAD2L1/SPC25/BMP7/CENPF/BRCA2/FEM1B/TOM1L1/EME1/ANAPC15/PBK/ESPL1/MDC1/H2AX/AURKAIP1/ZW10/A…
GO:0007492	endoderm development	83	0.572228544016901	2.00569123979469	1.68516303830748e-06	0.000117155465141463	9.923952126051e-05	3204	tags=43%, list=17%, signal=36%	COL11A1/MMP9/LAMB3/FN1/MMP14/COL7A1/COL12A1/COL5A1/INHBA/COL5A2/COL6A1/MMP15/ITGA5/ITGAV/COL8A1/NOG/MAP2K1/ITGB5/MMP2/LEO1/COL4A2/LAMC1/MMP8/ITGB2/DUSP4/DKK1/EXT1/PELO/POU5F1/SOX2/BMP4/TBX20/CTNNB1/LHX1/HSBP1/NOTCH1
GO:0044000	movement in host	181	0.473010406609381	1.84573780724569	1.67511677170812e-06	0.000117155465141463	9.923952126051e-05	2567	tags=28%, list=13%, signal=24%	KRT6A/ITGB6/CXCL8/TFRC/CLDN1/CLEC5A/LDLR/ICAM1/LGALS1/P4HB/NECTIN1/ITGA5/ITGB3/FURIN/ITGAV/SLC7A1/EGFR/SMPD1/PC/CXADR/ITGB1/ITGB5/LY6E/CTSB/NCAM1/VPS18/TYRO3/EPHA2/CHMP1A/PVR/SERPINB3/WWP2/ITGA2/XPR1/TMPRSS4/SLC3A2/EFNB3/SRC/BSG/IFITM3/DPP4/SIGLEC1/TRIM59/DAG1/LAMP1/PTX3/CTSL/CDK1/DDB1/ANPEP
GO:0033046	negative regulation of sister chromatid segregation	50	0.667564812450318	2.16095959629724	1.84350325242635e-06	0.000118468326552192	0.000100351613963354	2326	tags=50%, list=12%, signal=44%	CDC20/CDT1/PLK1/BUB1B/CDCA8/ZWILCH/BUB1/BIRC5/INCENP/ZWINT/MAD2L2/NDC80/FBXO5/CCNB1/AURKB/TTK/HASPIN/PTTG1/TRIP13/MAD2L1/SPC25/CENPF/ANAPC15/ZW10/SPC24
GO:0033048	negative regulation of mitotic sister chromatid segregation	50	0.667564812450318	2.16095959629724	1.84350325242635e-06	0.000118468326552192	0.000100351613963354	2326	tags=50%, list=12%, signal=44%	CDC20/CDT1/PLK1/BUB1B/CDCA8/ZWILCH/BUB1/BIRC5/INCENP/ZWINT/MAD2L2/NDC80/FBXO5/CCNB1/AURKB/TTK/HASPIN/PTTG1/TRIP13/MAD2L1/SPC25/CENPF/ANAPC15/ZW10/SPC24
GO:2000816	negative regulation of mitotic sister chromatid separation	50	0.667564812450318	2.16095959629724	1.84350325242635e-06	0.000118468326552192	0.000100351613963354	2326	tags=50%, list=12%, signal=44%	CDC20/CDT1/PLK1/BUB1B/CDCA8/ZWILCH/BUB1/BIRC5/INCENP/ZWINT/MAD2L2/NDC80/FBXO5/CCNB1/AURKB/TTK/HASPIN/PTTG1/TRIP13/MAD2L1/SPC25/CENPF/ANAPC15/ZW10/SPC24
GO:1902100	negative regulation of metaphase/anaphase transition of cell cycle	50	0.66722606792625	2.1598630537349	1.8761307843131e-06	0.000118468326552192	0.000100351613963354	2326	tags=48%, list=12%, signal=42%	CDC20/CDT1/PLK1/BUB1B/CDCA8/ZWILCH/BUB1/BIRC5/INCENP/ZWINT/MAD2L2/NDC80/FBXO5/CCNB1/AURKB/TTK/HASPIN/TRIP13/MAD2L1/SPC25/CENPF/ANAPC15/ZW10/SPC24
GO:0007094	mitotic spindle assembly checkpoint signaling	46	0.670976940083562	2.15599156775603	1.92631425288118e-06	0.000118468326552192	0.000100351613963354	2326	tags=50%, list=12%, signal=44%	CDC20/CDT1/PLK1/BUB1B/CDCA8/ZWILCH/BUB1/BIRC5/INCENP/ZWINT/MAD2L2/NDC80/CCNB1/AURKB/TTK/HASPIN/TRIP13/MAD2L1/SPC25/CENPF/ANAPC15/ZW10/SPC24
GO:0071173	spindle assembly checkpoint signaling	46	0.670976940083562	2.15599156775603	1.92631425288118e-06	0.000118468326552192	0.000100351613963354	2326	tags=50%, list=12%, signal=44%	CDC20/CDT1/PLK1/BUB1B/CDCA8/ZWILCH/BUB1/BIRC5/INCENP/ZWINT/MAD2L2/NDC80/CCNB1/AURKB/TTK/HASPIN/TRIP13/MAD2L1/SPC25/CENPF/ANAPC15/ZW10/SPC24
GO:0071174	mitotic spindle checkpoint signaling	46	0.670976940083562	2.15599156775603	1.92631425288118e-06	0.000118468326552192	0.000100351613963354	2326	tags=50%, list=12%, signal=44%	CDC20/CDT1/PLK1/BUB1B/CDCA8/ZWILCH/BUB1/BIRC5/INCENP/ZWINT/MAD2L2/NDC80/CCNB1/AURKB/TTK/HASPIN/TRIP13/MAD2L1/SPC25/CENPF/ANAPC15/ZW10/SPC24
GO:0007051	spindle organization	193	0.45077686044952	1.77594289191178	1.778431957463e-06	0.000118468326552192	0.000100351613963354	2908	tags=34%, list=15%, signal=29%	CDC20/CCNB2/KIF23/FLNA/PLK1/MYBL2/KIF4A/DLGAP5/CDCA8/AUNIP/BIRC5/STIL/KIFC1/SUN2/INCENP/DYNC1H1/TPX2/MYH9/AURKA/RACGAP1/NTMT1/WDR62/CLTC/NDC80/FBXO5/SAC3D1/CCNB1/DCTN1/GPSM2/CHMP1A/AURKB/KIF11/TTK/RCC1/SMC1A/ASPM/LIMK2/KIF15/MAP1S/SPAG5/TUBB/TACC3/SPC25/HAUS2/NUDC/ESPL1/EML1/NEK2/TUBGCP4/STMN1/KNSTRN/BORA/NEK6/TUBGCP5/TRIM36/DRG1/PLK2/RAB11A/MAP4/PPP2R1A/HAUS8/NUF2/FSD1/EZR/VCP
GO:0010466	negative regulation of peptidase activity	245	0.429359536645791	1.73111102133854	1.81593578043331e-06	0.000118468326552192	0.000100351613963354	2124	tags=26%, list=11%, signal=23%	MMP9/SLPI/PLAUR/SFN/PI3/CD109/ECM1/SERPINA1/CST6/SERPINB5/COL7A1/GAPDH/ANXA2/GPI/C4A/SPOCK1/SERPINB7/PCSK1N/SERPINB8/SERPINH1/SPINK1/MAGEA3/BIRC5/SERPINA11/LTF/FURIN/SPINT2/DHCR24/AKT1/SPINT1/RARRES1/IFI6/ANXA8/RPS6KA1/C4B/SERPINB4/VEGFA/CSTB/CTSB/AGT/ANXA8L1/NOL3/SERPINE1/SERPINA6/SERPINB3/TIMP2/APP/APLP2/COL6A3/PTTG1/SERPINA12/PRDX5/LRP1/SERPINB2/SRC/ITIH6/TIMP1/WFDC2/MAP2K5/MT3/SPINK6/ANOS1/GP…
GO:1901988	negative regulation of cell cycle phase transition	247	0.427537209252025	1.7221395906817	1.8663429596985e-06	0.000118468326552192	0.000100351613963354	2544	tags=28%, list=13%, signal=25%	CDC20/CDT1/PLK1/ORC1/INHBA/TICRR/CDC45/CDC6/CLSPN/GTSE1/BUB1B/CDCA8/RAD51/ZWILCH/BUB1/BIRC5/SUSD2/MUC1/CDKN1A/E2F7/CHEK1/INCENP/TIPIN/OVOL1/WDR76/RFWD3/ZWINT/BLM/MAD2L2/NKX3-1/DACT1/NDC80/FBXO5/CCNB1/AURKB/CDK2AP2/TTK/HASPIN/E2F1/BRIP1/AVEN/TP53BP1/GPNMB/PML/RBBP8/ACVR1/TIMELESS/TRIP13/MAD2L1/SPC25/CENPF/BRCA2/FEM1B/EME1/ANAPC15/PBK/MDC1/H2AX/ZW10/ATF5/CDK2/MAP3K20/DTL/SPC24/NAE1/CDK1/TFDP3/MSH2/…
GO:0061448	connective tissue development	270	0.418564400554813	1.704917518551	1.79792649996621e-06	0.000118468326552192	0.000100351613963354	2224	tags=28%, list=12%, signal=25%	MMP13/COL11A1/TGFBI/LOXL2/GREM1/BMP8B/ECM1/STC1/SULF1/RFLNA/TRPV4/EPYC/COL5A1/WT1/COL1A1/ADAMTS12/LOX/NKX3-2/BMP1/WNT5B/WNT5A/SERPINB7/CHI3L1/COL3A1/COMP/ADAMTS7/BGN/SERPINH1/BMP8A/SH3PXD2B/ITGB3/LRP5/CDK4/WNT7B/HYAL3/PRKG2/CTSK/NOG/EVC/CHST11/HOXA11/SLC39A14/GLG1/CHSY1/PPARGC1A/PDGFB/ESRRA/TYMS/SNAI2/SNAI1/WNT9A/SULF2/LTBP3/OXCT1/FOXD1/MDK/TGFBR1/PITX1/CHRDL2/RFLNB/HRAS/TIMP1/BMP7/ACTA2/DLX2/BMP…
GO:1901990	regulation of mitotic cell cycle phase transition	323	0.407467226136063	1.69106386119773	1.87144032162355e-06	0.000118468326552192	0.000100351613963354	2588	tags=26%, list=14%, signal=23%	CDC20/CDT1/RRM2/PLK1/CDCA5/ORC1/INHBA/DLGAP5/ANLN/TICRR/CDC6/CLSPN/GTSE1/BUB1B/CDCA8/ZWILCH/BUB1/BIRC5/STIL/CDK4/MUC1/CDKN1A/E2F7/AKT1/CHEK1/INCENP/EGFR/CDC25A/UBE2C/AURKA/RFWD3/ZWINT/BLM/MAD2L2/EIF4G1/DACT1/NDC80/FBXO5/SMARCB1/RRM1/CCNB1/ACTL6A/AURKB/CDK2AP2/TTK/HASPIN/E2F1/CDC25C/AVEN/APP/TFDP1/GPNMB/PML/RBBP8/ACVR1/KIF14/DPF1/TRIP13/MAD2L1/SPC25/SIN3A/SMARCD2/CENPF/CDKN2A/CDC7/SMARCA4/CDC25B/A…
GO:0031638	zymogen activation	66	0.605606634641937	2.06586588718507	2.06518697596544e-06	0.000125799389507381	0.000106561577596934	1793	tags=33%, list=9%, signal=30%	MMP14/PLAUR/PLAU/ENO1/PGK1/ANXA2/S100A10/MELTF/PLAT/ASPH/FURIN/DHCR24/PERP/FADD/F12/SERPINE1/FGB/CTSZ/C1R/PRSS12/FGG/LGMN
GO:0050863	regulation of T cell activation	368	-0.363801108780972	-1.60220666946531	2.08560383991628e-06	0.000125844548680232	0.000106599830824718	2917	tags=28%, list=15%, signal=24%	TMIGD2/LAG3/TNFSF14/IRF1/CCDC88B/TNFAIP8L2/HLA-DOA/BATF/CARD11/CD160/HLA-DMA/NDFIP1/XBP1/IFNG/IL12B/ZEB1/SASH3/ITPKB/CRTAM/ZC3H8/PHF10/HLA-DPB1/CD47/SPN/TGFBR2/TNFSF18/CD1D/DUSP22/SOX13/TNFRSF1B/RIPK3/JAK2/PRKCQ/ICOS/METTL3/CD28/EGR3/TNFRSF14/CD46/ZP3/HLA-DOB/SMARCE1/ZNF683/CTLA4/NFKBID/TSPAN32/IL18/RC3H1/TBX21/IGF1/BRAF/CEACAM1/XCL1/DHPS/TOX/EBI3/BMI1/CAV1/JAK3/CD6/CCR2/MAP3K8/DOCK8/IL7R/RASAL3/…
GO:0010951	negative regulation of endopeptidase activity	236	0.435785462901632	1.75175864966603	2.38389386436275e-06	0.000142498926695927	0.000120707345989917	3329	tags=33%, list=17%, signal=28%	MMP9/SLPI/PLAUR/SFN/PI3/CD109/SERPINA1/CST6/SERPINB5/COL7A1/GAPDH/ANXA2/GPI/C4A/SPOCK1/SERPINB7/PCSK1N/SERPINB8/SERPINH1/SPINK1/MAGEA3/BIRC5/SERPINA11/LTF/FURIN/SPINT2/DHCR24/AKT1/SPINT1/RARRES1/IFI6/ANXA8/RPS6KA1/C4B/SERPINB4/VEGFA/CSTB/AGT/ANXA8L1/NOL3/SERPINE1/SERPINA6/SERPINB3/TIMP2/APP/APLP2/COL6A3/PTTG1/SERPINA12/PRDX5/SERPINB2/SRC/ITIH6/TIMP1/WFDC2/MAP2K5/MT3/SPINK6/ANOS1/GPX1/A2ML1/LCN1/I…
GO:0001706	endoderm formation	58	0.629997610430373	2.1063350848062	2.44027818132655e-06	0.000144518696738561	0.000122418243657775	1998	tags=43%, list=10%, signal=39%	COL11A1/MMP9/LAMB3/FN1/MMP14/COL7A1/COL12A1/COL5A1/INHBA/COL5A2/COL6A1/MMP15/ITGA5/ITGAV/COL8A1/NOG/MAP2K1/ITGB5/MMP2/LEO1/COL4A2/MMP8/ITGB2/DUSP4/DKK1
GO:0070661	leukocyte proliferation	341	-0.372478892017223	-1.62063451510596	2.47634037990011e-06	0.000145308927246249	0.000123087628540279	3296	tags=29%, list=17%, signal=24%	ARG1/CD74/AHR/IFNK/LEF1/FYN/IL6/CORO1A/SLC39A10/TMIGD2/TNFSF14/IRF1/CCDC88B/PURA/CARD11/NDFIP1/ENPP3/PTK2/BTK/TNFAIP3/CSF2RA/IL12B/VAV3/ATM/SASH3/CRTAM/HLA-DPB1/SPN/TGFBR2/TNFSF18/CD1D/KIT/TNFRSF1B/HHEX/RIPK3/BTN3A1/JAK2/PRKCQ/LMBR1L/PIK3CG/CD28/TNFRSF14/CD46/ZP3/INPP5D/PRLR/CTLA4/NFATC2/TSPAN32/IL18/RC3H1/CSF2RB/IGF1/WNT4/XCL1/DHPS/MEF2C/EBI3/BMI1/JAK3/CD6/CLU/CCR2/IRS2/RPS6/DOCK8/IL7R/RASAL3/GP…
GO:2001251	negative regulation of chromosome organization	96	0.551178343387069	1.97963703859924	2.53717549069068e-06	0.000147251518543946	0.000124733149986125	2491	tags=32%, list=13%, signal=28%	MCM2/CDC20/CDT1/PLK1/BUB1B/CDCA8/ZWILCH/BUB1/BIRC5/INCENP/TOP2A/ZWINT/MAD2L2/NDC80/FBXO5/CCNB1/AURKB/TTK/HASPIN/PTTG1/SRC/TRIP13/MAD2L1/SPC25/CENPF/PIF1/ANAPC15/ESPL1/ZW10/SPC24/ACD
GO:0009135	purine nucleoside diphosphate metabolic process	102	0.536833593067568	1.94897313897914	2.57851314523483e-06	0.000147251518543946	0.000124733149986125	2150	tags=30%, list=11%, signal=27%	PKM/PFKP/ENO1/DDIT4/ENO2/PGK1/GAPDH/LDHA/HK3/GPI/PGAM1/ALDOC/PGM1/AK4/PRKAA2/TPI1/ALDOA/NT5E/SLC2A6/PFKL/ENTPD2/APP/AK5/MAGI3/HK1/GALK1/OGDHL/HIF1A/CASK/OGDH/HK2
GO:0009179	purine ribonucleoside diphosphate metabolic process	102	0.536833593067568	1.94897313897914	2.57851314523483e-06	0.000147251518543946	0.000124733149986125	2150	tags=30%, list=11%, signal=27%	PKM/PFKP/ENO1/DDIT4/ENO2/PGK1/GAPDH/LDHA/HK3/GPI/PGAM1/ALDOC/PGM1/AK4/PRKAA2/TPI1/ALDOA/NT5E/SLC2A6/PFKL/ENTPD2/APP/AK5/MAGI3/HK1/GALK1/OGDHL/HIF1A/CASK/OGDH/HK2
GO:0090068	positive regulation of cell cycle process	247	0.423485657076926	1.70581975172158	2.67652458131795e-06	0.000151496028514244	0.000128328570284523	2644	tags=27%, list=14%, signal=23%	FAM83D/KIF23/CDT1/RRM2/SPHK1/CDCA5/DLGAP5/CDC6/WNT5A/ECT2/CDCA8/E2F8/FEN1/BIRC5/STIL/LRP5/CDK4/NCAPG/E2F7/NCAPH/AKT1/INCENP/DYNC1H1/EGFR/SMC4/CDC25A/UBE2C/AURKA/RACGAP1/EPGN/MED1/TGFA/EIF4G1/NDC80/FBXO5/RRM1/CCNB1/PDGFB/GPSM2/NCAPH2/AURKB/CDC25C/IL1B/APP/TFDP1/SPAG5/NCAPG2/SMC2/KIF14/MAD2L1/SIN3A/CDC7/CDC25B/PBK/ESPL1/ADAM17/RANBP1/TMOD3/MAP3K20/DTL/PLK4/CDK1/KAT5/DDR2/RAB11A/CCN2
GO:0046916	cellular transition metal ion homeostasis	112	0.520405336733855	1.90851894723292	3.1703148304244e-06	0.000177871347854338	0.000150670456437621	2096	tags=32%, list=11%, signal=29%	S100A9/CP/TFRC/S100A8/MT1G/SLC1A1/SLC11A1/MT2A/LCN2/SLC22A17/HEPH/MT1E/MT1F/ATP6V0D1/MT1H/FTH1/FTL/SLC39A7/SLC39A14/MT1X/SLC39A8/TTC7A/IREB2/APP/ANKRD9/EGLN1/HMOX1/ERFE/CYB561/ATP13A2/HEPHL1/FRRS1/MT3/HIF1A/TFR2/SLC31A1
GO:0034446	substrate adhesion-dependent cell spreading	111	0.533735339279104	1.95888181523665	3.38983759030227e-06	0.000188533923718029	0.000159702462949984	3511	tags=43%, list=18%, signal=35%	LAMB3/FN1/FLNA/S100A10/ANTXR1/PDPN/P4HB/MELTF/ITGB3/ITGAV/CALR/UNC13D/CSPG5/LAMC3/EPHB3/FBLN1/TYRO3/CORO1C/LAMB2/FGB/HAS2/CIB1/MDK/LAMC1/ACTN4/LIMS1/SRC/KIF14/FGG/PKP2/PARVA/DOCK5/RAC3/FERMT2/LAMA5/ARPC2/PXN/TACSTD2/NTN4/NTNG1/EFNA5/MEGF9/AKIP1/RCC2/AXL/NTNG2/FZD7/BVES
GO:0006007	glucose catabolic process	23	0.777499741923366	2.15495586976869	3.85103872207739e-06	0.000212338307469026	0.000179866572618261	834	tags=39%, list=4%, signal=37%	PKM/PFKP/ENO1/ENO2/PGK1/HK3/TPI1/LRP5/PFKL
GO:0042060	wound healing	431	0.371866612650931	1.58401622059434	4.0897530095196e-06	0.000223573164520405	0.000189383344489405	3499	tags=32%, list=18%, signal=27%	KRT6A/ITGB6/MMP12/FN1/S100A8/PLAUR/PLAU/CDH3/CD109/SERPINA1/CLDN1/FLNA/TNFRSF12A/ANXA2/SLC11A1/COL5A1/S100A10/SDC1/COL1A1/PTK7/PPL/LOX/EMILIN1/WNT5B/WNT5A/TPM1/PDPN/TGFB2/COL3A1/COMP/PLAT/ITGA5/ITGB3/CDKN1A/MAP3K5/FAP/TAFA5/MYH9/FERMT1/SMPD1/NOG/EMILIN2/ITGB1/ANXA8/ERBB2/ENTPD2/VEGFA/F13A1/FBLN1/CNN2/F12/TYRO3/F2RL1/TGFA/SERPINE1/PDGFB/UBASH3B/CHMP1A/FGB/PRKCA/PAPSS2/SLC7A11/ARHGEF19/HMOX1/TGFBR1…
GO:0046718	viral entry into host cell	150	0.478148398618857	1.82904808002528	4.37049417530732e-06	0.000236895599536149	0.000200668452455903	2391	tags=29%, list=13%, signal=25%	ITGB6/TFRC/CLDN1/CLEC5A/LDLR/ICAM1/LGALS1/P4HB/NECTIN1/ITGA5/ITGB3/FURIN/ITGAV/SLC7A1/EGFR/SMPD1/CXADR/ITGB1/ITGB5/LY6E/CTSB/NCAM1/VPS18/TYRO3/EPHA2/PVR/SERPINB3/WWP2/ITGA2/XPR1/TMPRSS4/SLC3A2/EFNB3/BSG/IFITM3/DPP4/SIGLEC1/TRIM59/DAG1/LAMP1/PTX3/CTSL/CDK1
GO:1902099	regulation of metaphase/anaphase transition of cell cycle	94	0.535246299291964	1.92168162922738	4.41157638487577e-06	0.000237112962669457	0.000200852575435255	2401	tags=37%, list=13%, signal=33%	CDC20/CDT1/PLK1/DLGAP5/CDC6/BUB1B/CDCA8/ZWILCH/BUB1/BIRC5/INCENP/UBE2C/ZWINT/MAD2L2/NDC80/FBXO5/SMARCB1/CCNB1/ACTL6A/AURKB/TTK/HASPIN/DPF1/TRIP13/MAD2L1/SPC25/SMARCD2/CENPF/SMARCA4/ACTB/ANAPC15/ESPL1/ZW10/SPC24/NEK6
GO:0016032	viral process	411	0.367823165969697	1.5618383833649	4.61003718822728e-06	0.000245714982132514	0.000208139135156191	4370	tags=34%, list=23%, signal=27%	ITGB6/CXCL8/TFRC/SLPI/CLDN1/CLEC5A/LRRC15/LDLR/ICAM1/LGALS1/KPNA2/P4HB/NECTIN1/PPIB/HSPA8/ITGA5/PARD6A/ITGB3/LTF/FURIN/ITGAV/ISG15/APOBEC3B/SLC7A1/IGF2R/EGFR/SMPD1/PC/TOP2A/CXADR/ITGB1/ITGB5/LY6E/CTSB/NCAM1/VPS18/RAB1B/TYRO3/RSAD2/SMARCB1/EPHA2/CHMP1A/PSMC3/PCBP1/PVR/RCC1/ST6GALNAC2/SERPINB3/WWP2/MAN1B1/RAB43/ITGA2/XPR1/CCNK/TMPRSS4/NEDD4/SLC3A2/CFL1/EFNB3/OAS3/ZBED1/ST3GAL4/MGAT5/BSG/IFITM3/CCL8…
GO:0042476	odontogenesis	134	0.493330399021073	1.85246348227008	4.74574333509214e-06	0.000250857639431813	0.000212495354029746	3091	tags=37%, list=16%, signal=31%	ITGB6/ADM/SLC7A5/SDC1/COL1A1/INHBA/FAM20C/COL1A2/PAM/ANKH/TGFB2/WLS/NECTIN1/KLK4/SLC4A2/AQP5/SP6/PERP/FST/SERPINE1/TNFRSF11B/DLX3/PHEX/ASPN/SOSTDC1/RELT/SRC/BSG/BMP7/DLX2/RUNX2/ANKRD11/LAMA5/ADAMTS5/HDAC2/BMP2/WDR72/CTNNA1/WNT6/HTRA1/TNFSF11/KLK5/SMO/BMP4/LRP4/PITX2/CTNNB1/STIM1/ID3
GO:0019058	viral life cycle	312	0.392939042898228	1.62477478170538	4.86731741129244e-06	0.000255175099693659	0.000216152568730994	4050	tags=33%, list=21%, signal=26%	ITGB6/CXCL8/TFRC/SLPI/CLDN1/CLEC5A/LRRC15/LDLR/ICAM1/LGALS1/KPNA2/P4HB/NECTIN1/PPIB/HSPA8/ITGA5/ITGB3/LTF/FURIN/ITGAV/ISG15/APOBEC3B/SLC7A1/EGFR/SMPD1/PC/TOP2A/CXADR/ITGB1/ITGB5/LY6E/CTSB/NCAM1/VPS18/RAB1B/TYRO3/RSAD2/SMARCB1/EPHA2/CHMP1A/PCBP1/PVR/SERPINB3/WWP2/RAB43/ITGA2/XPR1/CCNK/TMPRSS4/NEDD4/SLC3A2/EFNB3/OAS3/ZBED1/BSG/IFITM3/CCL8/DPP4/SIGLEC1/TRIM59/DAG1/LAMP1/PTX3/TNIP1/CTSL/CDK1/TRIM28/D…
GO:0044784	metaphase/anaphase transition of cell cycle	97	0.532604286952938	1.9126537760344	5.23242331917178e-06	0.000272086012596932	0.000230477388307892	2401	tags=37%, list=13%, signal=33%	CDC20/CDT1/PLK1/DLGAP5/CDC6/BUB1B/CDCA8/ZWILCH/BUB1/BIRC5/INCENP/UBE2C/ZWINT/MAD2L2/NDC80/FBXO5/SMARCB1/CCNB1/ACTL6A/AURKB/TTK/HASPIN/TACC3/DPF1/TRIP13/MAD2L1/SPC25/SMARCD2/CENPF/SMARCA4/ACTB/ANAPC15/ESPL1/ZW10/SPC24/NEK6
GO:1903037	regulation of leukocyte cell-cell adhesion	361	-0.362605462916688	-1.59687747393056	5.47533278300092e-06	0.000282421197419951	0.00023923206989903	2917	tags=28%, list=15%, signal=24%	TMIGD2/LAG3/NR4A3/TNFSF14/IRF1/CCDC88B/TNFAIP8L2/HLA-DOA/CARD11/CD160/ETS1/HLA-DMA/MIA3/CCL28/NDFIP1/XBP1/IFNG/IL12B/CD44/SASH3/ITPKB/CRTAM/ZC3H8/PHF10/HLA-DPB1/CXCL12/CD47/SPN/TGFBR2/TNFSF18/CD1D/DUSP22/SOX13/JAK2/PRKCQ/ICOS/CD28/EGR3/TNFRSF14/CD46/ZP3/HLA-DOB/SMARCE1/CTLA4/NFKBID/TSPAN32/ZDHHC21/IL18/GP1BA/RC3H1/TBX21/IGF1/CEACAM1/XCL1/DHPS/EBI3/BMI1/CAV1/JAK3/CD6/CCR2/MAP3K8/DOCK8/IL7R/RASAL3/…
GO:0007093	mitotic cell cycle checkpoint signaling	139	0.487045041748594	1.84849027906949	6.06072350459778e-06	0.000310115100283259	0.000262690895816124	2730	tags=35%, list=14%, signal=30%	CDC20/CDT1/PLK1/ORC1/TICRR/CDC6/CLSPN/GTSE1/BUB1B/CDCA8/ZWILCH/BUB1/BIRC5/MUC1/CDKN1A/CHEK1/INCENP/TIPIN/RFWD3/ZWINT/BLM/MAD2L2/NDC80/CCNB1/AURKB/TTK/HASPIN/PML/RBBP8/TRIP13/MAD2L1/SPC25/CENPF/EME1/ANAPC15/PBK/MDC1/ZW10/CDK2/MAP3K20/DTL/SPC24/NAE1/CDK1/MSH2/PLK2/FANCD2/NUF2
GO:0006270	DNA replication initiation	38	0.690089046397347	2.11642393025855	6.61322912367281e-06	0.000333056799015837	0.000282124246162818	2327	tags=50%, list=12%, signal=44%	MCM2/CDT1/ORC1/TICRR/CDC45/CDC6/MCM10/CCNE1/MCM6/GINS3/MCM5/CCNE2/MCM4/ORC6/MCM7/MCM3/PRIM1/CDK2/GMNN
GO:0003341	cilium movement	185	-0.4281712775925	-1.76089305137096	6.59538748557595e-06	0.000333056799015837	0.000282124246162818	3738	tags=29%, list=20%, signal=23%	ADCY10/QRICH2/SLC9B1/BBS1/CFAP157/ARMC12/KIF27/TAC4/CFAP46/NME8/TEKT2/CFAP45/DNAI4/UBE2B/SPAG17/DNAAF4/TEKT5/TSSK4/CABYR/CCDC40/CFAP53/DNAAF1/CELF3/VPS13A/DNAI1/SLC9C1/SPEF1/DNAH5/CATSPERE/CCDC65/OFD1/DNHD1/SEPTIN4/TTLL9/RFX3/TTC21A/CFAP298/CATSPER2/NPHP3/CFAP43/NEK10/STK36/CFAP70/ATP1A4/DNAH1/SPEF2/CFAP91/TACR1/CFAP44/NEURL1/CFAP69/TTLL3/NME5
GO:0010976	positive regulation of neuron projection development	151	0.46559980817478	1.78148828514048	7.02791364261952e-06	0.000351176059829644	0.000297472627619759	2476	tags=28%, list=13%, signal=24%	S100A9/FLNA/PTK7/WNT5A/ITGA3/P3H1/EPO/PLXNB3/CNTN1/TENM3/PRKD1/LRP8/NDRG4/VEGFA/DPYSL3/FZD1/PLXNB2/VLDLR/AGT/NPTN/STK24/HSPA5/DBN1/ARSB/ROR2/MDK/FEZ1/KATNB1/ITGA6/TWF2/CYFIP1/BMP7/GRN/ROR1/EHD1/RET/PLA2G3/ITPKA/CAMK2B/NDNF/ATP8A2/FES
GO:0016485	protein processing	247	0.414414638005573	1.66928126867835	7.30551251727727e-06	0.000362217504345003	0.000306825564475121	2997	tags=28%, list=16%, signal=24%	MMP14/PLAUR/PLAU/ENO1/ADAM8/PGK1/CHAC1/ANXA2/S100A10/ADAMTS2/ERO1A/MME/BMP1/KLK6/COMP/SCG5/MELTF/PCSK1N/GAS1/MAGEA3/PLAT/ASPH/PCSK9/FURIN/DHCR24/CORIN/MYH9/PERP/ADAM19/FADD/F12/CAPN2/GLG1/NOL3/SERPINE1/FGB/CTSZ/PCSK6/C1R/PHEX/TMEM208/ECE1/BACE2/TMPRSS4/PRSS12/SRC/FGG/LGMN/ACE/DPP4/ADAM10/TLL2/ADAM17/AFG3L2/CTSL/MBTPS1/SEC11A/BAK1/CPLANE2/SPON1/BCL2L12/DYNC2H1/THBS1/BACE1/BAG2/NKD2/MYRF/ECEL1
GO:0045861	negative regulation of proteolysis	332	0.389308891725645	1.61958197723867	7.46141433852552e-06	0.000367101585455456	0.000310962749800736	2124	tags=22%, list=11%, signal=20%	MMP9/SLPI/PLAUR/PLAU/SFN/PI3/CD109/ECM1/SERPINA1/CST6/SERPINB5/COL7A1/CHAC1/GAPDH/ANXA2/GPI/C4A/SPOCK1/SERPINB7/PCSK1N/SERPINB8/SERPINH1/GAS1/SPINK1/MAGEA3/PLAT/BIRC5/SERPINA11/LTF/FURIN/SPINT2/DHCR24/AKT1/SPINT1/RARRES1/IFI6/ANXA8/RPS6KA1/C4B/SERPINB4/VEGFA/CSTB/CTSB/GLG1/AGT/ANXA8L1/NOL3/SERPINE1/SERPINA6/SERPINB3/TIMP2/CTSZ/APP/APLP2/COL6A3/PTTG1/SERPINA12/PRDX5/PML/LRP1/SERPINB2/SRC/ITIH6/TIM…
GO:0046031	ADP metabolic process	90	0.548303162669989	1.95299492460834	7.55891133881186e-06	0.000369059518496494	0.000312621266861106	2150	tags=31%, list=11%, signal=28%	PKM/PFKP/ENO1/DDIT4/ENO2/PGK1/GAPDH/LDHA/HK3/GPI/PGAM1/ALDOC/PGM1/AK4/PRKAA2/TPI1/ALDOA/NT5E/SLC2A6/PFKL/APP/AK5/HK1/GALK1/OGDHL/HIF1A/OGDH/HK2
GO:0061620	glycolytic process through glucose-6-phosphate	17	0.832251596831351	2.13009420893309	7.66605068538983e-06	0.000371455001392071	0.00031465042167226	2150	tags=65%, list=11%, signal=57%	PKM/PFKP/ENO1/ENO2/PGK1/HK3/TPI1/PFKL/HK1/GALK1/HK2
GO:0033045	regulation of sister chromatid segregation	105	0.520255993364072	1.89084486799296	8.15156261067535e-06	0.000392010484645711	0.000332062467409149	2463	tags=36%, list=13%, signal=32%	CDC20/CDT1/PLK1/DLGAP5/CDC6/BUB1B/CDCA8/ZWILCH/BUB1/BIRC5/INCENP/UBE2C/ZWINT/MAD2L2/NDC80/FBXO5/SMARCB1/CCNB1/ACTL6A/AURKB/TTK/HASPIN/PTTG1/TACC3/DPF1/TRIP13/MAD2L1/SPC25/SMARCD2/CENPF/SMARCA4/ACTB/ANAPC15/ESPL1/ZW10/SPC24/NEK6/KAT5
GO:0055076	transition metal ion homeostasis	139	0.484196842182867	1.83768045911692	8.29665780261592e-06	0.00039601062168307	0.000335450885389349	2132	tags=29%, list=11%, signal=26%	S100A9/CP/TFRC/S100A8/MT1G/SLC1A1/SLC11A1/NEO1/MT2A/LCN2/SLC22A17/STEAP3/HEPH/MT1E/MELTF/MT1F/ATP6V0D1/MT1H/LTF/FTH1/FTL/SLC39A7/SLC39A14/MT1X/SLC39A8/TTC7A/IREB2/APP/ANKRD9/EGLN1/HMOX1/ERFE/CYB561/ATP13A2/HEPHL1/FRRS1/MT3/HIF1A/TFR2/SLC31A1/BOLA3
GO:0061615	glycolytic process through fructose-6-phosphate	18	0.829094229589527	2.17185816815441	8.61632458097106e-06	0.000408222311258451	0.000345795108134565	2150	tags=61%, list=11%, signal=54%	PKM/PFKP/ENO1/ENO2/PGK1/HK3/TPI1/PFKL/HK1/GALK1/HK2
GO:0051604	protein maturation	331	0.386723434883473	1.60708317130127	8.73313059872126e-06	0.000410713994922215	0.000347905752257108	3355	tags=28%, list=18%, signal=24%	FN1/MMP14/PLAUR/PLAU/ENO1/ADAM8/PGK1/CHAC1/FLNA/ANXA2/S100A10/ADAMTS2/ERO1A/MME/BMP1/KLK6/COMP/SCG5/MELTF/PCSK1N/SERPINH1/GAS1/MAGEA3/PLAT/ASPH/PCSK9/FURIN/DHCR24/GALNT2/CORIN/CALR/MYH9/PERP/ADAM19/FADD/F13A1/FBLN1/F12/CAPN2/GLG1/NOL3/SERPINE1/FGB/LMF2/CTSZ/PCSK6/C1R/PHEX/TMEM208/ECE1/BACE2/TMPRSS4/PRSS12/SRC/FGG/LGMN/STUB1/ACE/DPP4/ADAM10/DOHH/NAA50/TLL2/DNAJB11/TFR2/ADAM17/BOLA3/TSPAN17/AFG3L2/…
GO:0006096	glycolytic process	81	0.548927659985479	1.91983046093304	9.42453546307614e-06	0.000439995100889307	0.000372709058996949	2150	tags=31%, list=11%, signal=27%	PKM/PFKP/ENO1/DDIT4/ENO2/PGK1/GAPDH/LDHA/HK3/GPI/PGAM1/ALDOC/PGM1/PRKAA2/TPI1/ALDOA/SLC2A6/PFKL/APP/HK1/GALK1/OGDHL/HIF1A/OGDH/HK2
GO:0050807	regulation of synapse organization	205	0.427793912621051	1.70290707572117	9.78036020862357e-06	0.000453298434017075	0.00038397798622262	4349	tags=38%, list=23%, signal=30%	GPC6/THBS2/CDH2/CDC20/SYNDIG1/PTPRD/AGRN/TANC2/SLITRK6/WNT5A/KIF1A/NECTIN1/HSPA8/IL1RAP/DLG5/CLSTN1/GPC4/ROBO2/ST8SIA2/LRRN1/NRP2/FLRT3/LRP8/EPHB3/NGEF/FZD1/EIF4G1/NRCAM/DCTN1/SRPX2/TUBA1A/DBN1/SLC7A11/LRFN4/APP/EGLN1/NEDD4/CFL1/CYFIP1/TUBB/FARP1/LRFN3/DKK1/DAG1/ITPKA/CAMK2B/TLR2/TANC1/LRP4/EFNA5/CDKL5/CLSTN3/VCP/CBLN1/PRNP/EPHB2/ARHGAP22/PTPRO/DHX36/NTNG2/DAB2IP/ABHD17C/SIPA1L1/OXT/VPS35/HOMER1/…
GO:0031099	regeneration	185	0.440174120458472	1.71858193466388	1.0786310066134e-05	0.000496325461748149	0.000420425126167296	3478	tags=37%, list=18%, signal=30%	SPP1/ADM/TNC/CLDN1/FLNA/SLC7A5/KLK6/NNMT/RTN4R/CCNA2/PTPRU/PTPRF/CDKN1A/IGF2R/CSPG5/MAP2K1/AURKA/PRMT5/THY1/MMP2/MED1/STK24/LAMB2/TYMS/PTGFRN/MDK/HMOX1/NINJ2/DHFR/GAP43/GRN/ACE/CSNK2A2/DAG1/GPX1/ANGPT2/YAP1/KIAA0319/LARGE1/CTNNA1/CDK1/MAP1B/KREMEN1/SOX2/BAK1/FZD9/PRRX1/ANXA3/PCNA/RTN4RL2/FPGS/HAMP/HDGFL2/TSPO/SELENON/PPP3CA/RTN4RL1/DUSP10/ADAM15/RGMA/NOTCH1/PTPN3/ANXA1/FKBP1B/AXL/AKIRIN1/PGF/FZD7
GO:0007568	aging	166	0.450667301117459	1.73819460755709	1.10114156675141e-05	0.000503064390067289	0.000426133507072897	3087	tags=30%, list=16%, signal=25%	KRT16/GJB2/ADM/TFRC/LOXL2/CLDN1/INHBA/MME/COMP/EPO/ASS1/GJB6/SREBF1/RETN/MMP2/AGT/INHBB/KRT83/IRAK1/AURKB/TYMS/KRT14/COL4A2/RPN2/GNA12/TIMP1/SIN3A/CARM1/ACE/GCLM/EIF2S1/DAG1/GPX1/NQO1/CTNNA1/LONP1/ATP8A2/GNA11/BAK1/NPY/CCN2/SOD2/ENDOG/HAMP/TSPO/NUDT1/PPP3CA/CNP/SERPINF1/ERCC2
GO:0009132	nucleoside diphosphate metabolic process	129	0.497858979203756	1.8449415966798	1.18744622039105e-05	0.000538645817419942	0.000456273661541826	2449	tags=30%, list=13%, signal=27%	PKM/PFKP/ENO1/DDIT4/ENO2/PGK1/RRM2/GAPDH/LDHA/HK3/GPI/PGAM1/ALDOC/PGM1/AK4/PRKAA2/TPI1/ALDOA/NT5E/SLC2A6/PFKL/ENTPD2/RRM1/APP/ENTPD3/AK5/MAGI3/HK1/CAD/GALK1/OGDHL/HIF1A/CASK/OGDH/HK2/CMPK2/ENTPD7/DTYMK/MTOR
GO:0050767	regulation of neurogenesis	367	0.372220726175792	1.55786654383883	1.23502546362748e-05	0.000556283300377559	0.000471213940792485	3443	tags=28%, list=18%, signal=24%	SPP1/CDH1/FN1/LDLR/ANXA2/SEMA4B/HES2/S100A10/SLC7A5/PTPRD/L1CAM/LPAR3/MME/WNT5A/SOX11/SEMA7A/RTN4R/PLXNB3/WNT2/NR1D1/SPINT1/ROBO2/ZNF365/LIF/LRP8/NOG/MAP2K1/ITGB1/VEGFA/WDR62/PRMT5/PLXNB2/LHX2/THY1/HLTF/TENM4/DRAXIN/NPTN/PLXNA1/SEMA3E/SEMA3B/DBN1/SEMA3D/KDM4A/E2F1/IL1B/MDK/ASPM/DOCK7/TWF2/PLXNA2/CYFIP1/EFNB3/NKX6-1/CLCF1/TP73/BMP7/DLX2/ROBO1/ACE/TGFB1/MT3/HIF1A/DAG1/DNAJB11/HDAC2/DPYSL5/SEMA4F/IT…
GO:0006757	ATP generation from ADP	82	0.547218065356194	1.91612231262298	1.26778549989142e-05	0.000564778833504558	0.000478410298549745	2150	tags=30%, list=11%, signal=27%	PKM/PFKP/ENO1/DDIT4/ENO2/PGK1/GAPDH/LDHA/HK3/GPI/PGAM1/ALDOC/PGM1/PRKAA2/TPI1/ALDOA/SLC2A6/PFKL/APP/HK1/GALK1/OGDHL/HIF1A/OGDH/HK2
GO:0032946	positive regulation of mononuclear cell proliferation	146	-0.448204590080054	-1.79570611526089	1.27382675292116e-05	0.000564778833504558	0.000478410298549745	2248	tags=34%, list=12%, signal=30%	IL6/CORO1A/SLC39A10/TMIGD2/CCDC88B/CARD11/BTK/IL12B/VAV3/SASH3/HLA-DPB1/TGFBR2/CD1D/JAK2/PRKCQ/CD28/CD46/ZP3/PRLR/NFATC2/IL18/IGF1/XCL1/DHPS/MEF2C/EBI3/BMI1/JAK3/CD6/CCR2/IRS2/RASAL3/GPAM/PTPRC/CD38/CCL5/SLAMF1/TACR1/AGER/FCRL3/GPR183/STAT5B/ZAP70/TNFRSF13C/CD40LG/IL6ST/CD3E/BCL2/LEP/CCL19
GO:0031214	biomineral tissue development	171	0.451184324716928	1.75205835399258	1.28037728045905e-05	0.000564778833504558	0.000478410298549745	3312	tags=35%, list=17%, signal=29%	SPP1/MMP13/IBSP/ITGB6/GREM1/ECM1/RFLNA/COL1A1/LOX/FAM20C/COL1A2/ANKH/COMP/WLS/NECTIN1/VDR/LTF/CYP27B1/ISG15/KLK4/SLC4A2/NOTUM/TMEM38B/ADGRV1/FBXO5/ROR2/LTBP3/SBNO2/PHEX/ASPN/RFLNB/ACVR1/TFIP11/FBN2/BMP7/BMPR1B/CCR1/TGFB1/SGMS2/HIF1A/BMP2/WDR72/WNT6/DDR2/PTHLH/FZD9/BMP4/ROCK1/ALOX5/BMP2K/STIM1/MEPE/ERCC2/NOTCH1/LGR4/ZMPSTE24/KLF10/ODAPH/CCL3
GO:0110148	biomineralization	178	0.447207842918565	1.74586465647911	1.29947965449019e-05	0.000569278895213648	0.000482222190458616	3312	tags=34%, list=17%, signal=29%	SPP1/MMP13/IBSP/ITGB6/GREM1/ECM1/RFLNA/COL1A1/LOX/FAM20C/COL1A2/ANKH/COMP/WLS/NECTIN1/VDR/NT5E/LTF/CYP27B1/ISG15/KLK4/SLC4A2/NOTUM/TMEM38B/ADGRV1/FBXO5/ROR2/LTBP3/SBNO2/PHEX/ASPN/RFLNB/ACVR1/TFIP11/FBN2/BMP7/BMPR1B/CCR1/TGFB1/SGMS2/HIF1A/BMP2/WDR72/WNT6/DDR2/PTHLH/FZD9/ADORA1/BMP4/ROCK1/ALOX5/BMP2K/STIM1/MEPE/ERCC2/NOTCH1/LGR4/ZMPSTE24/KLF10/ODAPH/CCL3
GO:0097501	stress response to metal ion	18	0.820239343083743	2.14866230343926	1.40959120163936e-05	0.000613316008550025	0.000519524949146996	2007	tags=44%, list=11%, signal=40%	MT1G/MT2A/MT1E/MT1F/MT1H/MT1X/HSPA5/MT3
GO:0001763	morphogenesis of a branching structure	201	0.429174932538924	1.70153631899221	1.57209532213547e-05	0.000679400113539088	0.00057550317375756	3213	tags=36%, list=17%, signal=31%	ADM/MMP14/GREM1/SULF1/ST14/WT1/WNT5A/ERMN/VDR/WNT2/DLG5/SPINT2/LRP5/ADAMTS16/MAGED1/SPINT1/NOG/HOXB13/VEGFA/HOXA11/SALL1/CTNNBIP1/NKX3-1/HS3ST3A1/MED1/AGT/PLXNA1/SEMA3E/GDNF/EPHA2/LAMA1/SNAI2/CTSZ/FOXD1/MDK/PML/ACVR1/COL13A1/SRC/TIMELESS/TMEM59L/BMP7/PPP1CA/DLX2/FGF1/FEM1B/CLIC4/HOXD13/DAG1/LAMA5/EXT1/SIX2/YAP1/BMP2/WNT6/COL4A1/FOXC2/TACSTD2/SMO/BMP4/NTN4/FGF13/DCHS1/FZD5/TBX20/GBX2/HOXB7/CTNNB1/…
GO:0002460	adaptive immune response based on somatic recombination of immune receptors built from immunoglobulin superfamily domains	295	-0.367723626355959	-1.57881816274726	1.71659325416209e-05	0.000736867815679244	0.000624182654833789	3435	tags=31%, list=18%, signal=26%	HLA-DMB/IL1R1/HLA-DQA1/ARG1/CD74/HLA-DQA2/AHR/ARID5A/LEF1/IL18R1/IL6/C4BPA/IL18BP/IGLL1/HLA-DOA/BATF/HLA-DMA/IL1RL1/NDFIP1/CSMD3/BTK/SEMA4A/CD226/MASP2/TNFAIP3/IL12B/PRF1/SASH3/RORC/HLA-DPB1/CD1B/WAS/SPN/TNFSF18/CD1D/DUSP22/EXOSC3/TNFRSF1B/C4BPB/RIPK3/JAK2/PRKCQ/KLHL6/AZGP1/CD28/CD46/ZP3/HLA-DOB/INPP5D/NFKBID/SCART1/C5/IL18/RC3H1/CSF2RB/TBX21/LTA/THOC1/CEACAM1/XCL1/MEF2C/CD1E/EBI3/SLA2/JAK3/CLU/C…
GO:1905475	regulation of protein localization to membrane	170	0.44921230716966	1.7379267319459	1.77117200288973e-05	0.000755227742032183	0.000639734898166559	3392	tags=32%, list=18%, signal=26%	CEMIP/GPC6/MMP14/CDH2/SLC1A1/LRRC15/ITGA3/PLS1/PDZK1/GPC4/GPC1/TNFAIP6/AKT1/AP2M1/EGFR/ITGB1/ERBB2/ARHGEF16/CLTC/MESD/LGALS3/EPHA2/SLC7A11/CIB1/PRKCZ/SHISA6/MRAP2/PTPN9/HRAS/LRP1/ITGB2/PID1/SQSTM1/CSK/ACTB/ADAM10/TGFB1/DAG1/STAC/MIEF1/ATP2C1/FZD9/CHP1/LRP4/MYO1C/STX3/EZR/NKD2/ZDHHC5/LYPD1/PRNP/EPHB2/VPS4A/HPCA
GO:0070141	response to UV-A	14	0.85958491803467	2.06212045450565	1.82781523130001e-05	0.00077421895492681	0.000655821888846367	1706	tags=57%, list=9%, signal=52%	MMP1/MMP9/MME/MMP3/AKT1/EGFR/MMP2/TIMP1
GO:0050671	positive regulation of lymphocyte proliferation	143	-0.45616091228654	-1.81839084669097	1.84662898269659e-05	0.000777042037718905	0.00065821325304289	3062	tags=35%, list=16%, signal=30%	IL6/CORO1A/SLC39A10/TMIGD2/CCDC88B/CARD11/BTK/IL12B/VAV3/SASH3/HLA-DPB1/TGFBR2/CD1D/JAK2/PRKCQ/CD28/CD46/ZP3/PRLR/NFATC2/IL18/IGF1/XCL1/DHPS/MEF2C/EBI3/BMI1/JAK3/CD6/CCR2/IRS2/RASAL3/GPAM/PTPRC/CD38/CCL5/SLAMF1/TACR1/AGER/FCRL3/GPR183/STAT5B/ZAP70/TNFRSF13C/CD40LG/IL6ST/CD3E/BCL2/LEP/CCL19
GO:0006735	NADH regeneration	15	0.839192511751442	2.0683236297641	1.92342877980946e-05	0.000788605799721879	0.000668008632232071	2150	tags=67%, list=11%, signal=59%	PKM/PFKP/ENO1/ENO2/PGK1/HK3/TPI1/PFKL/HK1/HK2
GO:0061621	canonical glycolysis	15	0.839192511751442	2.0683236297641	1.92342877980946e-05	0.000788605799721879	0.000668008632232071	2150	tags=67%, list=11%, signal=59%	PKM/PFKP/ENO1/ENO2/PGK1/HK3/TPI1/PFKL/HK1/HK2
GO:0061718	glucose catabolic process to pyruvate	15	0.839192511751442	2.0683236297641	1.92342877980946e-05	0.000788605799721879	0.000668008632232071	2150	tags=67%, list=11%, signal=59%	PKM/PFKP/ENO1/ENO2/PGK1/HK3/TPI1/PFKL/HK1/HK2
GO:0060348	bone development	230	0.41951671990741	1.68446648953015	1.91004044401925e-05	0.000788605799721879	0.000668008632232071	2009	tags=26%, list=11%, signal=24%	MMP13/ITGB6/MMP14/GREM1/ECM1/STC1/SULF1/FLNA/RFLNA/TRPV4/EPYC/ANXA2/COL1A1/ADAMTS12/LOX/FAM20C/COL3A1/COMP/ADAMTS7/RAB23/BGN/PPIB/SERPINH1/P3H1/DLX5/SH3PXD2B/LTF/LRP5/ATG9A/PDGFC/GJA1/GPR68/NOTUM/EVC/PLS3/TMEM38B/HOXA11/GLG1/CHSY1/MED1/FBN1/PAPSS2/HAS2/SULF2/LTBP3/ACP5/PHEX/NPR2/RFLNB/NOTCH2/COL13A1/CYP26B1/SRC/EBP/HSD17B1/BMPR1B/RUNX2/SRD5A1/CCN4/EXT2
GO:0050670	regulation of lymphocyte proliferation	234	-0.392856547886099	-1.6584421739379	1.95415421460044e-05	0.000796100022712382	0.000674356804730034	2248	tags=26%, list=12%, signal=23%	IL12B/VAV3/ATM/SASH3/CRTAM/HLA-DPB1/SPN/TGFBR2/TNFSF18/CD1D/TNFRSF1B/RIPK3/JAK2/PRKCQ/CD28/TNFRSF14/CD46/ZP3/INPP5D/PRLR/CTLA4/NFATC2/TSPAN32/IL18/RC3H1/IGF1/XCL1/DHPS/MEF2C/EBI3/BMI1/JAK3/CD6/CCR2/IRS2/RASAL3/GPAM/TNFRSF13B/PTPRC/CD38/CCL5/SLAMF1/TACR1/AGER/BLK/FCRL3/GPR183/STAT5B/MZB1/ZAP70/TNFRSF13C/CD22/CD40LG/PLA2G2D/PDE5A/IL6ST/CD3E/BCL2/LEP/IKZF3/CCL19
GO:0006029	proteoglycan metabolic process	90	0.536728202555548	1.91176620317261	2.01330239374979e-05	0.000815005196862256	0.000690370914099278	3845	tags=47%, list=20%, signal=37%	COL11A1/CHST8/SULF1/CHPF/ADAMTS12/CHST3/ADAMTS7/BGN/GPC1/HS6ST2/UST/CHSY3/CHST11/HS3ST3A1/CHSY1/SULF2/DSE/HS3ST2/EXTL3/FOXL1/BMPR1B/EXT2/IDS/EXT1/BMP2/NDNF/HPSE/HS3ST1/EXTL2/B3GAT3/GAL3ST4/GLCE/CTNNB1/XYLT1/CHPF2/CHST14/XYLT2/HS3ST6/HS6ST1/CHST13/UGDH/TM9SF2
GO:0070663	regulation of leukocyte proliferation	263	-0.375497726402074	-1.60005892600934	2.04326231626586e-05	0.000821931180807323	0.000696237745238026	2537	tags=27%, list=13%, signal=24%	NDFIP1/ENPP3/PTK2/BTK/TNFAIP3/CSF2RA/IL12B/VAV3/ATM/SASH3/CRTAM/HLA-DPB1/SPN/TGFBR2/TNFSF18/CD1D/KIT/TNFRSF1B/HHEX/RIPK3/JAK2/PRKCQ/CD28/TNFRSF14/CD46/ZP3/INPP5D/PRLR/CTLA4/NFATC2/TSPAN32/IL18/RC3H1/CSF2RB/IGF1/XCL1/DHPS/MEF2C/EBI3/BMI1/JAK3/CD6/CCR2/IRS2/RASAL3/GPAM/TNFRSF13B/PTPRC/CD38/CCL5/SLAMF1/TACR1/AGER/BLK/FCRL3/GPR183/STAT5B/MZB1/ZAP70/TNFRSF13C/CD22/CD40LG/PLA2G2D/PDE5A/IL6ST/CD3E/BCL2/…
GO:0090329	regulation of DNA-templated DNA replication	57	0.592524338273866	1.97588284305595	2.11078072193879e-05	0.000843784593595032	0.000714749235251248	3702	tags=56%, list=19%, signal=45%	MCM2/CDT1/TICRR/E2F8/GINS2/E2F7/MCM6/TIPIN/GINS3/MCM5/BLM/MCM4/FBXO5/TIMELESS/CDC7/MCM7/MCM3/BRCA2/RFC4/CDK2/GMNN/PCNA/ENDOG/GINS4/DSCC1/GINS1/ZMPSTE24/CIZ1/MCIDAS/DONSON/CHTF8/RFC2
GO:0007566	embryo implantation	56	0.601700845271392	2.00445677684662	2.1465888908756e-05	0.000852769102238532	0.000722359792176314	2027	tags=32%, list=11%, signal=29%	SPP1/MMP9/ITGB4/STC1/TEAD4/EPO/ITGB3/GJA1/SYDE1/LIF/CALR/VEGFA/FBLN1/MMP2/IL1B/BSG/TIMP1/TRO
GO:0051984	positive regulation of chromosome segregation	25	0.753212237154857	2.12156426063963	2.22252793662967e-05	0.000877486955721195	0.000743297679651261	1620	tags=52%, list=8%, signal=48%	CDT1/CDC6/CDCA8/BIRC5/NCAPG/NCAPH/INCENP/SMC4/CCNB1/NCAPH2/AURKB/NCAPG2/SMC2
GO:0006022	aminoglycan metabolic process	134	0.474681136604593	1.78243520575123	2.51292437169063e-05	0.000986053023394681	0.000835261332973309	3921	tags=46%, list=21%, signal=36%	CEMIP/B3GNT9/B3GNT7/CHPF/B3GNT3/GALNT5/GCNT2/CHST6/CHST3/CHI3L1/BGN/HMMR/TNFAIP6/CLN6/HS6ST2/HYAL3/UST/CHSY3/CHST11/HS3ST3A1/CHSY1/CLTC/PDGFB/HAS2/IL1B/DSE/HS3ST2/B3GNT4/ST3GAL4/PGLYRP4/ITIH6/CEMIP2/TGFB1/HAS3/EXT2/IDS/EXT1/NDNF/HPSE/PGLYRP3/GLB1/AP2A1/HS3ST1/B3GAT3/GLCE/CHI3L2/XYLT1/CHPF2/CHST14/B4GALT4/HEXA/PDGFRB/XYLT2/HS3ST6/HS6ST1/CHST13/CHST1/UGDH/HEXB/HAS1/ST3GAL2
GO:0006268	DNA unwinding involved in DNA replication	22	0.765276851792982	2.0845288205681	2.55914603745497e-05	0.000998066954607438	0.00084543803945961	3161	tags=73%, list=17%, signal=61%	MCM2/CDC45/RAD51/GINS2/RECQL/MCM6/GINS3/MCM5/BLM/MCM4/HMGA1/MCM7/MCM3/RPA1/GINS4/GINS1
GO:0010559	regulation of glycoprotein biosynthetic process	43	-0.629215437887517	-2.00895243542713	2.67799648345349e-05	0.00103808881867688	0.000879339578968746	1041	tags=23%, list=5%, signal=22%	IGF1/JAK3/NECAB3/CCL21/BCL2/RAMP1/CCR7/ITM2A/IL33/CCL19
GO:0070482	response to oxygen levels	318	0.380573859949941	1.57642686670617	2.79085140438175e-05	0.00107531840857986	0.000910875851512548	2777	tags=26%, list=15%, signal=22%	CA9/ADM/TFRC/EGLN3/MMP14/LOXL2/PLAU/ENO1/DDIT4/PLOD2/SLC1A1/ADAM8/PGK1/SLC2A1/STC1/HYOU1/PLOD1/SLC7A5/COL1A1/ERO1A/AK4/ANGPTL4/PAM/PDPN/P4HB/TGFB2/ARNT2/NDRG1/EPO/PLAT/ATP6V0D1/CCNA2/KCND2/AKT1/VEGFA/PLEKHN1/NKX3-1/CAPN2/MMP2/NOL3/IRAK1/VASN/E2F1/BRIP1/EGLN1/LMNA/HMOX1/NGB/ACTN4/ITGA2/PML/SRC/NOS2/BNIP3/BMP7/STUB1/ACE/SLC9A1/DPP4/MT3/HIF1A/ADAM17/PINK1/HDAC2/HK2/ANGPT2/BMP2/NDNF/TLR2/MIEF1/PDLIM1…
GO:0061138	morphogenesis of a branching epithelium	186	0.425321443831819	1.6615365458541	3.1559988733569e-05	0.00120872867029885	0.0010238844123018	3213	tags=37%, list=17%, signal=31%	ADM/MMP14/GREM1/SULF1/ST14/WT1/WNT5A/VDR/WNT2/DLG5/SPINT2/LRP5/ADAMTS16/MAGED1/SPINT1/NOG/HOXB13/VEGFA/HOXA11/SALL1/CTNNBIP1/NKX3-1/HS3ST3A1/MED1/AGT/PLXNA1/SEMA3E/GDNF/EPHA2/LAMA1/SNAI2/CTSZ/FOXD1/MDK/PML/ACVR1/SRC/TIMELESS/TMEM59L/BMP7/PPP1CA/FGF1/FEM1B/CLIC4/HOXD13/DAG1/LAMA5/EXT1/SIX2/YAP1/BMP2/WNT6/COL4A1/FOXC2/TACSTD2/SMO/BMP4/NTN4/DCHS1/FZD5/TBX20/GBX2/HOXB7/CTNNB1/LHX1/PKD2/NOTCH1/LGR4
GO:0042113	B cell activation	274	-0.372343930223294	-1.59545104399339	3.18141508383885e-05	0.00121121017120436	0.00102598643085956	3961	tags=33%, list=21%, signal=27%	KMT5C/PTPN6/SHLD3/NBN/PTPN2/IL21/PTK2B/RBPJ/APLF/ST3GAL1/AKAP17A/GON4L/HDAC9/CD74/AHR/IFNK/KLF6/LEF1/ITFG2/IL6/SLC39A10/IGLL1/BATF/CARD11/ID2/DCLRE1C/NDFIP1/BTK/XBP1/TNFAIP3/VAV3/ATM/SASH3/SAMSN1/LYL1/PLCG2/HDAC5/KIT/EXOSC3/HHEX/SFRP1/CD28/IRF8/TPD52/INPP5D/PRLR/CTLA4/NFATC2/IRF2BP2/RC3H1/TBX21/THOC1/MEF2C/DOCK10/BMI1/BLNK/JAK3/IRS2/IL7R/MFNG/PRKCB/TNFRSF13B/PTPRC/CD38/IL2RG/PAX5/FCRL1/BLK/IGLL5/…
GO:0030203	glycosaminoglycan metabolic process	123	0.487517520988394	1.80226715847744	3.25316542495951e-05	0.00123119799160006	0.00104291762331153	3921	tags=47%, list=21%, signal=38%	CEMIP/B3GNT7/CHPF/B3GNT3/GALNT5/GCNT2/CHST6/CHST3/BGN/HMMR/TNFAIP6/CLN6/HS6ST2/HYAL3/UST/CHSY3/CHST11/HS3ST3A1/CHSY1/CLTC/PDGFB/HAS2/IL1B/DSE/HS3ST2/B3GNT4/ST3GAL4/PGLYRP4/ITIH6/CEMIP2/TGFB1/HAS3/EXT2/IDS/EXT1/NDNF/HPSE/PGLYRP3/GLB1/AP2A1/HS3ST1/B3GAT3/GLCE/XYLT1/CHPF2/CHST14/B4GALT4/HEXA/PDGFRB/XYLT2/HS3ST6/HS6ST1/CHST13/CHST1/UGDH/HEXB/HAS1/ST3GAL2
GO:0010810	regulation of cell-substrate adhesion	216	0.423312327035165	1.69046467689851	3.28184968689463e-05	0.00123474768219871	0.00104592447916078	2812	tags=34%, list=15%, signal=29%	MMP12/FN1/MMP14/PLAU/GREM1/EDIL3/FLNA/S100A10/COL1A1/GCNT2/SPOCK1/EMILIN1/PDPN/ITGA3/P4HB/LIMCH1/MELTF/ITGA5/ITGB3/COL8A1/EGFL6/CALR/UNC13D/FERMT1/CSPG5/EFEMP2/VEGFA/FBLN1/THY1/SERPINE1/CORO1C/SEMA3E/PDGFB/FGB/HAS2/CDH13/CIB1/FBLN2/MDK/PRKCZ/ACTN4/DAPK3/RIN2/HOXA7/VCL/ACTG1/COL16A1/LIMS1/SRC/CEACAM6/FGG/PKP2/DOCK5/CDKN2A/RAC3/SLC9A1/FERMT2/HSD17B12/DAG1/NID1/CASK/ANGPT2/NDNF/ARPC2/FMN1/PHLDB2/MAP…
GO:0018149	peptide cross-linking	36	0.671294075097672	2.04932350952379	3.39543905913448e-05	0.00125552123688248	0.0010635212478579	3235	tags=47%, list=17%, signal=39%	FN1/PI3/SPRR1A/COL3A1/BGN/SPRR1B/IVL/F13A1/TGM5/EVPL/TGM1/NDNF/DSP/SPRR2E/THBS1/SPRR3/ANXA1
GO:0070665	positive regulation of leukocyte proliferation	163	-0.432889190154377	-1.76976988024995	3.36907630666451e-05	0.00125552123688248	0.0010635212478579	3062	tags=33%, list=16%, signal=28%	IL6/CORO1A/SLC39A10/TMIGD2/CCDC88B/CARD11/PTK2/BTK/CSF2RA/IL12B/VAV3/SASH3/HLA-DPB1/TGFBR2/CD1D/KIT/JAK2/PRKCQ/CD28/CD46/ZP3/PRLR/NFATC2/IL18/CSF2RB/IGF1/XCL1/DHPS/MEF2C/EBI3/BMI1/JAK3/CD6/CCR2/IRS2/RASAL3/GPAM/PTPRC/CD38/CCL5/SLAMF1/TACR1/AGER/FCRL3/GPR183/STAT5B/ZAP70/TNFRSF13C/CD40LG/IL6ST/CD3E/BCL2/LEP/CCL19
GO:0050803	regulation of synapse structure or activity	211	0.420940024503848	1.67875976406392	3.39595331426938e-05	0.00125552123688248	0.0010635212478579	4349	tags=37%, list=23%, signal=29%	GPC6/THBS2/CDH2/CDC20/SYNDIG1/PTPRD/AGRN/TANC2/SLITRK6/WNT5A/KIF1A/NECTIN1/HSPA8/IL1RAP/DLG5/CLSTN1/GPC4/ROBO2/ST8SIA2/LRRN1/NRP2/FLRT3/LRP8/EPHB3/NGEF/FZD1/EIF4G1/NRCAM/DCTN1/SRPX2/TUBA1A/DBN1/SLC7A11/LRFN4/APP/EGLN1/NEDD4/CFL1/CYFIP1/TUBB/FARP1/LRFN3/DKK1/DAG1/ITPKA/CAMK2B/TLR2/TANC1/LRP4/EFNA5/CDKL5/CLSTN3/VCP/CBLN1/PRNP/EPHB2/ARHGAP22/PTPRO/DHX36/NTNG2/DAB2IP/ABHD17C/SIPA1L1/OXT/VPS35/HOMER1/…
GO:0032944	regulation of mononuclear cell proliferation	238	-0.388173239034881	-1.64562208666744	3.45990924630497e-05	0.00127181491605555	0.00107732322387972	2248	tags=26%, list=12%, signal=23%	IL12B/VAV3/ATM/SASH3/CRTAM/HLA-DPB1/SPN/TGFBR2/TNFSF18/CD1D/TNFRSF1B/RIPK3/JAK2/PRKCQ/CD28/TNFRSF14/CD46/ZP3/INPP5D/PRLR/CTLA4/NFATC2/TSPAN32/IL18/RC3H1/IGF1/XCL1/DHPS/MEF2C/EBI3/BMI1/JAK3/CD6/CCR2/IRS2/RASAL3/GPAM/TNFRSF13B/PTPRC/CD38/CCL5/SLAMF1/TACR1/AGER/BLK/FCRL3/GPR183/STAT5B/MZB1/ZAP70/TNFRSF13C/CD22/CD40LG/PLA2G2D/PDE5A/IL6ST/CD3E/BCL2/LEP/IKZF3/CCL19
GO:0006165	nucleoside diphosphate phosphorylation	97	0.508023391320807	1.82438046693642	3.5444133468363e-05	0.00129543244379228	0.00109732905240099	2176	tags=29%, list=11%, signal=26%	PKM/PFKP/ENO1/DDIT4/ENO2/PGK1/GAPDH/LDHA/HK3/GPI/PGAM1/ALDOC/PGM1/AK4/PRKAA2/TPI1/ALDOA/SLC2A6/PFKL/APP/AK5/HK1/GALK1/OGDHL/HIF1A/OGDH/HK2/CMPK2
GO:0001580	detection of chemical stimulus involved in sensory perception of bitter taste	37	-0.65332636740444	-2.01791202331928	3.63216835580661e-05	0.00131250558213215	0.00111179128916661	3121	tags=43%, list=16%, signal=36%	TAS2R13/TAS2R43/TAS2R46/PLCB2/TAS2R50/CST1/TAS2R3/AZGP1/TAS2R30/TAS2R31/TAS2R4/TAS2R20/TAS2R14/CST2/TAS2R5/PIGR
GO:0016055	Wnt signaling pathway	436	0.348118964478764	1.4865308476502	3.61166858885492e-05	0.00131250558213215	0.00111179128916661	3625	tags=30%, list=19%, signal=25%	GPC6/CDH2/CDH3/GREM1/SULF1/SDC1/COL1A1/PTK7/BARX1/TNIK/WNT5B/WNT5A/PRKAA2/ITGA3/WLS/APCDD1L/BCL9L/CTHRC1/DKK3/DLX5/MDFI/WNT2/VANGL1/LRP5/PTPRU/GPC4/WNT7B/NXN/KREMEN2/CCNE1/EGFR/NOTUM/FERMT1/NOG/MAD2L2/FZD1/SALL1/VGLL4/CTNNBIP1/DRAXIN/DACT1/LGR5/NKX2-5/MESD/DLX3/SNAI2/CSNK1G1/ROR2/WNT9A/LEO1/SULF2/FOXD1/APP/CELSR2/MDK/ARHGEF19/ASPM/GSKIP/TGFB1I1/DAPK3/SOSTDC1/ALPK2/DEPDC1B/SHISA6/TPBGL/LRP1/GRHL3/…
GO:0007160	cell-matrix adhesion	233	0.407148429110091	1.63620952963783	3.70711773295026e-05	0.00133206320336797	0.00112835807046097	3688	tags=38%, list=19%, signal=31%	ITGB6/MMP12/FN1/MMP14/ITGB4/PLAU/GREM1/ITGA11/COL5A3/S100A10/L1CAM/ADAMTS12/ACTN1/EMILIN1/LYPD3/ITGA3/LIMCH1/NID2/COL3A1/PTPRK/ITGA5/ITGB3/ITGAV/FERMT1/EFEMP2/ITGB1/ITGB5/VEGFA/THY1/EPDR1/SERPINE1/CORO1C/MSLN/SEMA3E/FGB/CDH13/CIB1/RHOD/PRKCZ/ITGBL1/ITGA6/ITGA2/DAPK3/RIN2/HOXA7/VCL/ACTG1/COL13A1/ITGB2/COL16A1/LIMS1/SRC/CEACAM6/FGG/CDKN2A/SLC9A1/SIGLEC1/FERMT2/DAG1/NID1/CASK/ADAM9/SNED1/HPSE/FMN1/P…
GO:0046632	alpha-beta T cell differentiation	116	-0.470837121438756	-1.81623162742544	3.75144356475657e-05	0.00134045994637894	0.00113547074553379	3149	tags=34%, list=17%, signal=29%	LEF1/IL18R1/IL6/IRF1/BATF/SEMA4A/IFNG/IL12B/SASH3/RORC/ITPKB/BCL11B/SPN/TGFBR2/TNFSF18/RPL22/FOXP1/ZNF683/NFKBID/IL18/RC3H1/TBX21/BRAF/TOX/JAK3/LY9/IL2RG/EOMES/MYB/ZBTB16/ITK/GPR183/IRF4/ZAP70/PLA2G2D/SLAMF6/GPR18/BCL2/GATA3/CCL19
GO:0043368	positive T cell selection	38	-0.650331554719777	-2.02912418744239	4.12943483330336e-05	0.00146732584410046	0.0012429357360826	3845	tags=61%, list=20%, signal=48%	PTPN2/IL6R/CD74/IL6/BATF/IL12B/ITPKB/BCL11B/SPN/TNFSF18/TBX21/BRAF/TOX/THEMIS/PTPRC/CD3G/LY9/IRF4/ZAP70/CD3D/SLAMF6/CD3E/BCL2
GO:0046365	monosaccharide catabolic process	44	0.635130366204411	2.01192404546371	4.15377154460836e-05	0.00146781893918868	0.00124335342483857	2150	tags=32%, list=11%, signal=28%	PKM/PFKP/ENO1/ENO2/PGK1/HK3/TPI1/LRP5/GALE/PFKL/DHDH/HK1/GALK1/HK2
GO:0001701	in utero embryonic development	392	0.361347853679488	1.52410215260983	4.21478746464387e-05	0.00148119673757485	0.00125468542975836	3336	tags=28%, list=18%, signal=23%	PHLDA2/ADM/PLPP4/CCNB2/RRM2/GJB3/ST14/GPI/SLC34A2/FOSL1/GJB5/APBA2/TEAD4/CNOT1/COL3A1/ARNT2/E2F8/MDFI/WNT2/DSC3/STIL/FURIN/SPINT2/WNT7B/E2F7/ASF1B/AKT1/SPINT1/CHEK1/NXN/LIF/EGFR/MYH9/NOG/MAP2K1/ITGB1/VEGFA/CHST11/CAPN2/MED1/SMARCB1/CCNB1/PDGFB/SEC24D/ACTL6A/RTCB/DBN1/PLOD3/SNAI1/TM4SF1/SEC24C/SLC39A1/EGLN1/SPECC1/PLCD3/AMOT/TGFBR1/MYO1E/KPNA7/NOTCH2/RBBP8/GNA12/ACVR1/NCAPG2/SALL4/SIN3A/BMP7/YBX1/…
GO:0050852	T cell receptor signaling pathway	130	-0.45320606067407	-1.79059689951597	4.25797845176524e-05	0.00148819837035467	0.00126061634116973	2150	tags=28%, list=11%, signal=25%	CD8B/LCP2/PLCG2/HLA-DPB1/DUSP22/BTN3A1/CD28/TXK/RAB29/INPP5D/CTLA4/NFKBID/RC3H1/FYB1/BRAF/CEACAM1/IKBKB/UBASH3A/THEMIS/SLA2/PTPRC/CD3G/LCK/TESPA1/CD247/ITK/ZAP70/SH2D1A/SKAP1/TRAT1/CD3D/CD8A/CD3E/CCR7/GATA3/BTNL9
GO:1903018	regulation of glycoprotein metabolic process	48	-0.599608728745673	-1.95934167822741	4.45244108528842e-05	0.00154770723812526	0.0013110248435915	1041	tags=23%, list=5%, signal=22%	IGF1/JAK3/CST3/NECAB3/CCL21/BCL2/RAMP1/CCR7/ITM2A/IL33/CCL19
GO:0045787	positive regulation of cell cycle	341	0.37387861569809	1.55815948833051	4.62945382394115e-05	0.00160053981934744	0.00135577802741537	2673	tags=25%, list=14%, signal=22%	FAM83D/KIF23/CDT1/RRM2/SPHK1/CDCA5/DLGAP5/CDC6/WNT5A/ECT2/FOSL1/TGFB2/CDCA8/E2F8/FEN1/BIRC5/STIL/LRP5/CDK4/NCAPG/E2F7/NCAPH/AKT1/CHEK1/INCENP/DYNC1H1/CALR/EGFR/OVOL1/SMC4/CDC25A/UBE2C/AURKA/RACGAP1/NKX3-1/EPGN/MED1/TGFA/EIF4G1/NDC80/FBXO5/RRM1/CCNB1/PDGFB/GPSM2/NCAPH2/AURKB/PRKCA/CDC25C/IL1B/APP/TFDP1/CCNK/SPAG5/NCAPG2/SMC2/SRC/KIF14/MAD2L1/SIN3A/CDC7/LGMN/BRCA2/CDC25B/PBK/ZPR1/ESPL1/TGM1/CKS1B/C…
GO:0016052	carbohydrate catabolic process	150	0.446139073823681	1.70660367944036	4.70711005717261e-05	0.00161863849062774	0.00137110896798344	2150	tags=23%, list=11%, signal=20%	PKM/PFKP/ENO1/DDIT4/ENO2/PGK1/GAPDH/LDHA/HK3/GPI/PGAM1/ALDOC/PGM1/PRKAA2/TPI1/ALDOA/SLC2A6/LRP5/GALE/PFKL/GPD2/DHDH/PGD/APP/PYGB/HK1/PPP1CA/GALK1/OGDHL/AGL/HIF1A/PGM2/OGDH/HK2
GO:1903039	positive regulation of leukocyte cell-cell adhesion	269	-0.365572638625748	-1.55782647127257	4.95597242094651e-05	0.0016951015831216	0.00143587897836261	3480	tags=32%, list=18%, signal=27%	KLRK1/HLA-DMB/VSIR/HLA-DQA1/CD74/EFNB2/HLA-DQA2/LEF1/FYN/IL6/CORO1A/TMIGD2/NR4A3/TNFSF14/CCDC88B/HLA-DOA/CARD11/CD160/ETS1/HLA-DMA/XBP1/IFNG/IL12B/CD44/SASH3/ITPKB/PHF10/HLA-DPB1/CD47/TGFBR2/CD1D/SOX13/JAK2/PRKCQ/ICOS/CD28/EGR3/TNFRSF14/CD46/ZP3/HLA-DOB/SMARCE1/NFKBID/IL18/GP1BA/IGF1/XCL1/DHPS/EBI3/BMI1/CAV1/JAK3/CD6/CCR2/MAP3K8/DOCK8/IL7R/RASAL3/GPAM/PTPRC/PCK1/CCL5/IL2RG/SIRPG/RHOH/SLAMF1/LCK/A…
GO:0000022	mitotic spindle elongation	12	0.85688537748766	1.96800350031199	5.55033740200016e-05	0.00187484070572884	0.00158813158098587	1181	tags=58%, list=6%, signal=55%	KIF23/KIF4A/CDCA8/BIRC5/INCENP/RACGAP1/AURKB
GO:0042475	odontogenesis of dentin-containing tooth	91	0.519308673269055	1.8645058222059	5.62803964196275e-05	0.00187484070572884	0.00158813158098587	4147	tags=43%, list=22%, signal=34%	ITGB6/ADM/FAM20C/NECTIN1/KLK4/SLC4A2/PERP/FST/SERPINE1/TNFRSF11B/DLX3/SOSTDC1/RELT/BSG/BMP7/DLX2/RUNX2/ANKRD11/LAMA5/HDAC2/BMP2/WDR72/CTNNA1/WNT6/HTRA1/KLK5/SMO/BMP4/LRP4/CTNNB1/STIM1/ODAPH/DLX1/APCDD1/CSF1/MSX2/AMTN/NF2/PDGFRA
GO:0002292	T cell differentiation involved in immune response	78	-0.515873045520097	-1.86229266575308	5.59678663811985e-05	0.00187484070572884	0.00158813158098587	3825	tags=41%, list=20%, signal=33%	IL21/PTGER4/CRACR2A/IL6R/LEF1/IL18R1/IL6/BATF/SEMA4A/IFNG/IL12B/RORC/SPN/TNFSF18/FOXP1/CD46/NFKBID/TSC1/IL18/RC3H1/TBX21/JAK3/FGL2/PCK1/LY9/EOMES/MYB/GPR183/IRF4/SLAMF6/GATA3/CCL19
GO:0035082	axoneme assembly	83	-0.501091377278979	-1.83216174555829	5.58436347031868e-05	0.00187484070572884	0.00158813158098587	3456	tags=31%, list=18%, signal=26%	CFAP157/CLUAP1/CFAP46/LRGUK/TEKT2/DNAI4/UBE2B/SPAG17/RSPH1/DNAAF4/CCDC40/DNAAF1/DNAI1/SPEF1/DNAH5/CCDC65/CFAP43/STK36/RP1/DNAH1/SPEF2/CFAP91/CFAP44/NEURL1/CFAP69/TTLL3
GO:0006090	pyruvate metabolic process	106	0.488692760011148	1.77684930967968	5.62803964196275e-05	0.00187484070572884	0.00158813158098587	2150	tags=27%, list=11%, signal=24%	PKM/PFKP/ENO1/DDIT4/ENO2/PGK1/GAPDH/LDHA/HK3/GPI/PGAM1/ALDOC/PGM1/PRKAA2/TPI1/ALDOA/SLC2A6/ME1/PFKL/PC/APP/HK1/DLAT/GALK1/OGDHL/HIF1A/LDHC/OGDH/HK2
GO:0046688	response to copper ion	39	0.650791902083227	2.01050254321574	6.04289264030898e-05	0.00200260835893348	0.0016963604264887	3206	tags=38%, list=17%, signal=32%	TFRC/LOXL2/MT1G/MT2A/PAM/MT1E/MT1F/MT1H/MT1X/APP/MT3/CDK1/BACE1/IL1A/PRNP
GO:0050912	detection of chemical stimulus involved in sensory perception of taste	43	-0.615411620827774	-1.96487975343213	6.15618859566642e-05	0.00202963826071559	0.00171925679337467	3121	tags=37%, list=16%, signal=31%	TAS2R13/TAS2R43/TAS2R46/PLCB2/TAS2R50/CST1/TAS2R3/AZGP1/TAS2R30/TAS2R31/TAS2R4/TAS2R20/TAS2R14/CST2/TAS2R5/PIGR
GO:0044786	cell cycle DNA replication	42	0.637689449158249	2.00454293659585	6.40120181626429e-05	0.00209959419573469	0.00177851475024628	3614	tags=57%, list=19%, signal=46%	MCM2/CDT1/CDC45/E2F8/RAD51/FEN1/E2F7/MCM6/TIPIN/GINS3/BLM/MCM4/FBXO5/CDC7/MCM3/BRCA2/ZPR1/GMNN/PCNA/TERF2/GINS1/ZMPSTE24/POLA1/DONSON
GO:0007416	synapse assembly	181	0.434190588626808	1.69425867545567	6.44950139226984e-05	0.00210464341351826	0.00178279181879768	4349	tags=38%, list=23%, signal=29%	GPC6/CDH1/THBS2/CDH2/SYNDIG1/PTPRD/AGRN/SPTBN2/SLITRK6/WNT5A/NECTIN1/DNER/IL1RAP/DLG5/CLSTN1/GPC4/ROBO2/ST8SIA2/LRRN1/FLRT3/EPHB3/FZD1/PLXNB2/EIF4G1/NRCAM/NPTN/SRPX2/LRFN4/APP/FARP1/GAP43/LRFN3/FBXO45/DKK1/TLR2/MAP1B/LRP4/FGF13/FZD5/EFNA5/LGI2/NRG1/PCDHB10/ZDHHC12/CLSTN3/NLGN4X/CBLN1/ADGRF1/EPHB2/POU4F1/NTNG2/SDK1/DVL1/GABRB2/OXT/VPS35/PCDHB14/TPBG/LINGO4/LRRC4/PDLIM5/PCDH17/GABRB3/SLITRK4/GABRA2…
GO:0036293	response to decreased oxygen levels	292	0.380018641165746	1.56311092052661	6.6603142657263e-05	0.00216240457074037	0.0018317198784768	2777	tags=26%, list=15%, signal=23%	CA9/ADM/TFRC/EGLN3/MMP14/LOXL2/PLAU/ENO1/DDIT4/PLOD2/SLC1A1/ADAM8/PGK1/SLC2A1/STC1/HYOU1/PLOD1/ERO1A/AK4/ANGPTL4/PAM/P4HB/TGFB2/ARNT2/NDRG1/EPO/PLAT/CCNA2/KCND2/AKT1/VEGFA/PLEKHN1/NKX3-1/CAPN2/MMP2/NOL3/IRAK1/VASN/E2F1/BRIP1/EGLN1/LMNA/HMOX1/NGB/ACTN4/ITGA2/PML/SRC/NOS2/BNIP3/BMP7/STUB1/ACE/SLC9A1/DPP4/MT3/HIF1A/ADAM17/PINK1/HK2/ANGPT2/BMP2/NDNF/TLR2/MIEF1/PDLIM1/LONP1/AGTRAP/MTOR/DDR2/CYBA/ADORA…
GO:0061687	detoxification of inorganic compound	17	0.793214419256242	2.03018107424831	6.77493989184677e-05	0.00218718767171321	0.00185271303550046	2007	tags=41%, list=11%, signal=37%	MT1G/MT2A/MT1E/MT1F/MT1H/MT1X/MT3
GO:0006882	cellular zinc ion homeostasis	39	0.648331205272308	2.00290067051173	6.80503981661866e-05	0.00218718767171321	0.00185271303550046	2007	tags=36%, list=11%, signal=32%	S100A9/S100A8/MT1G/SLC1A1/MT2A/MT1E/MT1F/MT1H/SLC39A7/SLC39A14/MT1X/SLC39A8/ATP13A2/MT3
GO:0071276	cellular response to cadmium ion	36	0.657313843824531	2.00664472286466	7.45922932481924e-05	0.00238546153807719	0.00202066596499182	1383	tags=28%, list=7%, signal=26%	MMP9/MT1G/MT2A/MT1E/MT1F/MT1H/AKT1/EGFR/MT1X/HMOX1
GO:0046939	nucleotide phosphorylation	99	0.503641351611978	1.81970322460984	7.56106527645264e-05	0.00240599868199956	0.00203806247593096	2176	tags=28%, list=11%, signal=25%	PKM/PFKP/ENO1/DDIT4/ENO2/PGK1/GAPDH/LDHA/HK3/GPI/PGAM1/ALDOC/PGM1/AK4/PRKAA2/TPI1/ALDOA/SLC2A6/PFKL/APP/AK5/HK1/GALK1/OGDHL/HIF1A/OGDH/HK2/CMPK2
GO:0030166	proteoglycan biosynthetic process	62	0.571760226454245	1.93688017159115	7.98873424591057e-05	0.00252950218994277	0.00214267926856184	4661	tags=58%, list=24%, signal=44%	CHST8/CHPF/CHST3/HS6ST2/UST/CHSY3/CHST11/HS3ST3A1/CHSY1/DSE/HS3ST2/EXTL3/FOXL1/BMPR1B/EXT2/EXT1/HS3ST1/EXTL2/B3GAT3/GAL3ST4/GLCE/CTNNB1/XYLT1/CHPF2/CHST14/XYLT2/HS3ST6/HS6ST1/CHST13/UGDH/TM9SF2/DSEL/NDST1/HS3ST3B1/CSGALNACT1/NDST4
GO:0198738	cell-cell signaling by wnt	438	0.347395378145146	1.48348861818529	8.58696400816859e-05	0.00270552816730277	0.00229178655691178	3625	tags=30%, list=19%, signal=25%	GPC6/CDH2/CDH3/GREM1/SULF1/SDC1/COL1A1/PTK7/BARX1/TNIK/WNT5B/WNT5A/PRKAA2/ITGA3/WLS/APCDD1L/BCL9L/CTHRC1/DKK3/DLX5/MDFI/WNT2/VANGL1/LRP5/PTPRU/GPC4/WNT7B/NXN/KREMEN2/CCNE1/EGFR/NOTUM/FERMT1/NOG/MAD2L2/FZD1/SALL1/VGLL4/CTNNBIP1/DRAXIN/DACT1/LGR5/NKX2-5/MESD/DLX3/SNAI2/CSNK1G1/ROR2/WNT9A/LEO1/SULF2/FOXD1/APP/CELSR2/MDK/ARHGEF19/ASPM/GSKIP/TGFB1I1/DAPK3/SOSTDC1/ALPK2/DEPDC1B/SHISA6/TPBGL/LRP1/GRHL3/…
GO:0031639	plasminogen activation	27	0.702956447538109	2.00296356687961	8.74067181623776e-05	0.00274045769297337	0.00232137450145386	1712	tags=52%, list=9%, signal=47%	PLAUR/PLAU/ENO1/PGK1/ANXA2/S100A10/MELTF/PLAT/DHCR24/F12/SERPINE1/FGB/CTSZ/FGG
GO:0050867	positive regulation of cell activation	386	-0.330873834202398	-1.47086159767422	8.82648840023666e-05	0.00275386438087384	0.00233273097797269	3069	tags=27%, list=16%, signal=23%	FYN/IL6/CORO1A/SLC39A10/TMIGD2/NR4A3/TNFSF14/IGLL1/CCDC88B/HLA-DOA/CARD11/CD160/HLA-DMA/IL1RL1/CEBPA/BTK/CD226/XBP1/IFNG/IL12B/VAV3/SASH3/ITPKB/PHF10/HLA-DPB1/LRRK2/CD47/TGFBR2/CD1D/PLPP6/EXOSC3/SOX13/JAK2/PRKCQ/ICOS/CD28/EGR3/TNFRSF14/CD46/ZP3/HLA-DOB/SMARCE1/INPP5D/PRLR/NFATC2/GAB2/NFKBID/GATA2/IL18/GP1BA/TBX21/IGF1/XCL1/DHPS/TOX/MEF2C/EBI3/BMI1/CAV1/JAK3/CD6/CCR2/MAP3K8/IRS2/DOCK8/IL7R/RASAL3/…
GO:0030201	heparan sulfate proteoglycan metabolic process	40	0.642698319358341	1.99856064117995	9.41812709638193e-05	0.00292241054688652	0.00247550230157416	4882	tags=72%, list=26%, signal=54%	SULF1/GPC1/HS6ST2/HS3ST3A1/SULF2/DSE/HS3ST2/EXTL3/EXT2/IDS/EXT1/HPSE/HS3ST1/EXTL2/B3GAT3/GLCE/CTNNB1/XYLT1/XYLT2/HS3ST6/HS6ST1/UGDH/TM9SF2/NDST1/HS3ST3B1/CSGALNACT1/NDST4/GUSB/HS2ST1
GO:0043589	skin morphogenesis	11	0.874890395121455	1.98562099392766	9.45808291440759e-05	0.00292241054688652	0.00247550230157416	1459	tags=55%, list=8%, signal=50%	ITGB4/COL1A1/COL1A2/AHDC1/ITGA6/ITGA2
GO:0051346	negative regulation of hydrolase activity	350	0.361613555670437	1.50936826555419	9.74391445240357e-05	0.0029962536941141	0.00253805302057294	3496	tags=30%, list=18%, signal=25%	MMP9/SLPI/PLAUR/SFN/PI3/CD109/ECM1/SERPINA1/CST6/SERPINB5/COL7A1/GAPDH/ANXA2/GPI/C4A/SPOCK1/ANGPTL4/SERPINB7/TGFB2/PCSK1N/SERPINB8/SERPINH1/SPINK1/MAGEA3/PLXNB3/BIRC5/SERPINA11/LTF/FURIN/SPINT2/DHCR24/AKT1/SPINT1/RARRES1/IFI6/ANXA8/RPS6KA1/C4B/SERPINB4/VEGFA/SLC39A14/CSTB/CTSB/AGT/ANXA8L1/NOL3/SERPINE1/LGALS3/SERPINA6/SERPINB3/TIMP2/APP/APLP2/EGLN1/COL6A3/PRKCZ/PTTG1/AMOT/SERPINA12/PRDX5/HRAS/LRP…
GO:0046634	regulation of alpha-beta T cell activation	113	-0.457783464574006	-1.7569832712862	9.93385859505839e-05	0.00304004591263126	0.00257514833486605	2867	tags=32%, list=15%, signal=27%	IRF1/BATF/CARD11/CD160/NDFIP1/IFNG/IL12B/SASH3/ITPKB/CRTAM/TGFBR2/TNFSF18/JAK2/PRKCQ/CD28/TNFRSF14/ZNF683/NFKBID/IL18/RC3H1/TBX21/XCL1/EBI3/JAK3/CCR2/RASAL3/PTPRC/IL2RG/AGER/MYB/ZBTB16/IRF4/ZAP70/CD3E/GATA3/CCL19
GO:0042102	positive regulation of T cell proliferation	103	-0.465189089150065	-1.75148514495164	0.000106982387722355	0.003258377866058	0.00276009197797974	2248	tags=32%, list=12%, signal=28%	IL12B/SASH3/HLA-DPB1/TGFBR2/CD1D/JAK2/PRKCQ/CD28/CD46/ZP3/IL18/IGF1/XCL1/DHPS/EBI3/BMI1/JAK3/CD6/CCR2/RASAL3/GPAM/PTPRC/CCL5/SLAMF1/AGER/STAT5B/ZAP70/TNFRSF13C/CD40LG/IL6ST/CD3E/LEP/CCL19
GO:0010001	glial cell differentiation	221	0.402192605265003	1.60519466609496	0.000108034855062579	0.00327483854493012	0.00277403541535093	3390	tags=33%, list=18%, signal=28%	S100A9/S100A8/CDH2/PHGDH/ITGB4/LDLR/SOX11/DNER/NDRG1/NR1D1/GPC1/AKT1/SPINT1/ZNF365/CNTN1/LIF/FA2H/CSPG5/NOG/LAMC3/MAP2K1/ERBB2/SLC45A3/PRMT5/TENM4/LAMB2/ROR2/KDM4A/IL1B/APP/C5AR1/MDK/BOK/LRP1/NKX6-1/BNIP3/GAP43/CLCF1/TP73/CSK/GRN/DLX2/TNFRSF21/TGFB1/ROR1/MT3/DAG1/HDAC2/BMP2/TLR2/CDK1/MTOR/EIF2B2/PARD3/SOX2/SMO/MXRA8/EIF2B3/NRG1/PRPF19/PLEC/CNP/MYRF/DLL1/DUSP10/CTNNB1/PTPRZ1/WDR1/ERCC2/NOTCH1/DAAM…
GO:0035710	CD4-positive, alpha-beta T cell activation	113	-0.456754764070353	-1.75303509553073	0.000108548657045961	0.00327489250219794	0.00277408112122919	3907	tags=39%, list=20%, signal=31%	FUT7/IL21/PTGER4/CRACR2A/IL6R/VSIR/LEF1/IL18R1/IL6/BATF/CARD11/CD160/NDFIP1/SEMA4A/IFNG/IL12B/SASH3/RORC/SPN/TGFBR2/TNFSF18/PRKCQ/CD28/FOXP1/NFKBID/IL18/RC3H1/TBX21/BRAF/XCL1/TOX/JAK3/LY9/IL2RG/NKG7/AGER/MYB/GPR183/IRF4/PLA2G2D/SLAMF6/CD3E/GATA3/CCL19
GO:0032331	negative regulation of chondrocyte differentiation	24	0.71582698085656	1.9999093553299	0.000110279202045095	0.00329661067004645	0.00279247804857132	3024	tags=62%, list=16%, signal=53%	GREM1/RFLNA/ADAMTS12/NKX3-2/ADAMTS7/SNAI2/WNT9A/LTBP3/TGFBR1/RFLNB/CCN4/GDF5/PTHLH/BMP4/CTNNB1
GO:0099172	presynapse organization	51	0.590715808827012	1.91402773254681	0.000110299356377414	0.00329661067004645	0.00279247804857132	4268	tags=47%, list=22%, signal=37%	GPC6/PTPRD/SLITRK6/WNT5A/IL1RAP/GPC4/FZD1/EIF4G1/LRFN4/APP/C5AR1/FARP1/LRFN3/DKK1/LRP4/CLSTN3/NLGN4X/CBLN1/NTNG2/DVL1/VPS35/PCDH17/SLITRK4/WNT3A
GO:0045061	thymic T cell selection	22	-0.713860302497952	-1.9312879964327	0.000112247802738139	0.00333924161075878	0.00282858967291653	2736	tags=55%, list=14%, signal=47%	CD74/CARD11/ITPKB/CD28/TOX/PTPRC/CD3G/ZAP70/CD3D/CD3E/CCR7/GATA3
GO:0002696	positive regulation of leukocyte activation	371	-0.339598171603385	-1.49979443436512	0.000113982210444176	0.00337513989815254	0.00285899823175523	3069	tags=27%, list=16%, signal=24%	FYN/IL6/CORO1A/SLC39A10/TMIGD2/NR4A3/TNFSF14/IGLL1/CCDC88B/HLA-DOA/CARD11/CD160/HLA-DMA/IL1RL1/CEBPA/BTK/CD226/XBP1/IFNG/IL12B/VAV3/SASH3/ITPKB/PHF10/HLA-DPB1/LRRK2/CD47/TGFBR2/CD1D/PLPP6/EXOSC3/SOX13/JAK2/PRKCQ/ICOS/CD28/EGR3/TNFRSF14/CD46/ZP3/HLA-DOB/SMARCE1/INPP5D/PRLR/NFATC2/GAB2/NFKBID/GATA2/IL18/TBX21/IGF1/XCL1/DHPS/TOX/MEF2C/EBI3/BMI1/CAV1/JAK3/CD6/CCR2/MAP3K8/IRS2/DOCK8/IL7R/RASAL3/GPAM/J…
GO:0032392	DNA geometric change	96	0.500343639983707	1.79705682130498	0.000116569026737181	0.0034358317742443	0.00291040883151236	3702	tags=38%, list=19%, signal=30%	MCM2/HMGB3/CDC45/RAD51/GINS2/RAD54L/RECQL/MCM6/TOP2A/GINS3/MCM5/BLM/XRCC6/MCM4/BRIP1/HMGA1/MCM7/MCM3/ERCC6L/PIF1/RFC4/RPA1/ASCC3/CHD5/POLQ/ASCC1/GINS4/DSCC1/ERCC2/GINS1/ANXA1/DDX1/RUVBL1/DHX36/CHTF8/RFC2
GO:0007229	integrin-mediated signaling pathway	112	0.474797499867206	1.74125813213712	0.000119527769597475	0.00350687896488738	0.00297059116425979	2140	tags=32%, list=11%, signal=29%	ITGB6/FN1/ITGB4/ITGA11/FLNA/ITGA3/BCAR1/COL3A1/SEMA7A/ITGA5/ITGB3/ITGAV/ISG15/PRKD1/MYH9/FERMT1/ITGB1/ITGB5/THY1/LAMB2/LAMA1/ITGBL1/LAMC1/ITGA6/ITGA2/ITGB2/COL16A1/LIMS1/SRC/TIMP1/ADAM10/FERMT2/LOXL3/NID1/LAMA5/ADAM9
GO:0046686	response to cadmium ion	59	0.559894588524729	1.8814056025338	0.000129081104342254	0.00376987554051625	0.00319336911343227	3370	tags=36%, list=18%, signal=29%	MMP9/MT1G/GPI/MT2A/MT1E/MT1F/MT1H/AKT1/EGFR/MT1X/HMOX1/GSS/MTF1/MT3/CDK1/PCNA/SOD2/NUDT1/PRNP/MAPK9/NPC1
GO:0099054	presynapse assembly	48	0.598678992800575	1.92319033409968	0.000131525822227524	0.00382381435894203	0.00323905936366061	4268	tags=48%, list=22%, signal=37%	GPC6/PTPRD/SLITRK6/WNT5A/IL1RAP/GPC4/FZD1/EIF4G1/LRFN4/APP/FARP1/LRFN3/DKK1/LRP4/CLSTN3/NLGN4X/CBLN1/NTNG2/DVL1/VPS35/PCDH17/SLITRK4/WNT3A
GO:0007159	leukocyte cell-cell adhesion	398	-0.330746157717075	-1.47400353410754	0.000133143933746112	0.00385334208253453	0.00326407157414259	2917	tags=27%, list=15%, signal=23%	TMIGD2/LAG3/NR4A3/TNFSF14/IRF1/CCDC88B/TNFAIP8L2/HLA-DOA/CARD11/CD160/ETS1/HLA-DMA/MIA3/CCL28/NDFIP1/XBP1/IFNG/IL12B/CD44/SASH3/ITPKB/CRTAM/SEMA4D/ZC3H8/PHF10/HLA-DPB1/CXCL12/CD47/SPN/TGFBR2/TNFSF18/CD1D/DUSP22/SOX13/JAK2/PRKCQ/ICOS/LRG1/CD28/EGR3/TNFRSF14/CD46/ZP3/HLA-DOB/SMARCE1/CTLA4/NFKBID/TSPAN32/ZDHHC21/IL18/GP1BA/RC3H1/TBX21/IGF1/CEACAM1/XCL1/DHPS/EBI3/BMI1/CAV1/JAK3/CD6/CCR2/MAP3K8/PECAM1…
GO:0010273	detoxification of copper ion	14	0.82942491890453	1.98976745038788	0.000135012770584342	0.00385509678864933	0.00326555794265793	2007	tags=50%, list=11%, signal=45%	MT1G/MT2A/MT1E/MT1F/MT1H/MT1X/MT3
GO:1990169	stress response to copper ion	14	0.82942491890453	1.98976745038788	0.000135012770584342	0.00385509678864933	0.00326555794265793	2007	tags=50%, list=11%, signal=45%	MT1G/MT2A/MT1E/MT1F/MT1H/MT1X/MT3
GO:0001649	osteoblast differentiation	227	0.408090593910897	1.62959185832734	0.000135012334097593	0.00385509678864933	0.00326555794265793	3312	tags=33%, list=17%, signal=27%	SPP1/IBSP/SMOC1/TNC/GREM1/ITGA11/CLEC5A/MRC2/COL1A1/LOX/FAM20C/TP53INP2/SOX11/SEMA7A/CTHRC1/COL6A1/DLX5/CREB3L1/LTF/LRP5/WNT7B/TNFAIP6/AKT1/FHL2/PRKD1/NOG/VCAN/FZD1/CTNNBIP1/CLTC/FBXO5/EPHA2/ESRRA/SNAI2/SNAI1/CCDC47/PDLIM7/SMAD6/ALYREF/TMEM53/ACVR1/FASN/WWOX/FBN2/ATP5F1B/BMP7/LRP3/BMPR1B/RUNX2/FERMT2/IGFBP3/RRBP1/CCN4/SNRNP200/CBFB/YAP1/BMP2/CLIC1/SOX2/DDR2/PTHLH/SMO/BMP4/CRIM1/PPP3CA/CTNNB1/ID3/…
GO:0051256	mitotic spindle midzone assembly	11	0.868911898866822	1.97205240551761	0.000140011359145429	0.0039624453676733	0.00335649029120412	1181	tags=64%, list=6%, signal=60%	KIF23/KIF4A/CDCA8/BIRC5/INCENP/RACGAP1/AURKB
GO:0032508	DNA duplex unwinding	90	0.506053270970538	1.80250550621346	0.000139394360562653	0.0039624453676733	0.00335649029120412	3702	tags=39%, list=19%, signal=31%	MCM2/CDC45/RAD51/GINS2/RAD54L/RECQL/MCM6/TOP2A/GINS3/MCM5/BLM/XRCC6/MCM4/BRIP1/HMGA1/MCM7/MCM3/ERCC6L/PIF1/RFC4/RPA1/ASCC3/CHD5/POLQ/ASCC1/GINS4/DSCC1/ERCC2/GINS1/ANXA1/DDX1/RUVBL1/DHX36/CHTF8/RFC2
GO:0000041	transition metal ion transport	101	0.479900463366953	1.74106256696305	0.000142645540265655	0.00401921090545871	0.00340457498607616	2410	tags=28%, list=13%, signal=24%	CP/TFRC/TCN1/SLC1A1/SLC11A1/LCN2/SLC22A17/STEAP3/HEPH/MELTF/NECTIN1/LTF/ATP2C2/FTH1/FTL/SLC39A7/SLC39A14/CLTC/SLC39A8/IREB2/SLC39A1/MMGT1/HEPHL1/MT3/TFR2/SLC31A1/ATP2C1/TRPM2
GO:0045780	positive regulation of bone resorption	18	0.774500625536377	2.02884720430953	0.000149324034777148	0.00418893213348526	0.00354834167589096	2510	tags=50%, list=13%, signal=43%	SPP1/TFRC/ADAM8/ITGB3/PRKCA/LTBP3/SRC/TNFSF11/DCSTAMP
GO:0051251	positive regulation of lymphocyte activation	324	-0.343546964185801	-1.48566558621584	0.000150065176966113	0.00419134005185703	0.00355038136448901	3069	tags=28%, list=16%, signal=24%	FYN/IL6/CORO1A/SLC39A10/TMIGD2/TNFSF14/IGLL1/CCDC88B/HLA-DOA/CARD11/CD160/HLA-DMA/BTK/XBP1/IFNG/IL12B/VAV3/SASH3/ITPKB/PHF10/HLA-DPB1/CD47/TGFBR2/CD1D/EXOSC3/SOX13/JAK2/PRKCQ/ICOS/CD28/EGR3/TNFRSF14/CD46/ZP3/HLA-DOB/SMARCE1/INPP5D/PRLR/NFATC2/NFKBID/IL18/TBX21/IGF1/XCL1/DHPS/TOX/MEF2C/EBI3/BMI1/CAV1/JAK3/CD6/CCR2/MAP3K8/IRS2/DOCK8/IL7R/RASAL3/GPAM/PTPRC/PCK1/CD38/CCL5/IL2RG/SIRPG/RHOH/SLAMF1/TACR…
GO:0015012	heparan sulfate proteoglycan biosynthetic process	31	0.677042008166483	1.99188872123325	0.000156467782539458	0.00435116494401033	0.00368576511089516	4882	tags=74%, list=26%, signal=55%	HS6ST2/HS3ST3A1/DSE/HS3ST2/EXTL3/EXT2/EXT1/HS3ST1/EXTL2/B3GAT3/GLCE/CTNNB1/XYLT1/XYLT2/HS3ST6/HS6ST1/UGDH/TM9SF2/NDST1/HS3ST3B1/CSGALNACT1/NDST4/HS2ST1
GO:1901991	negative regulation of mitotic cell cycle phase transition	174	0.425248633961785	1.65556666900972	0.00016117682059883	0.00446271404567151	0.00378025561914869	2413	tags=28%, list=13%, signal=24%	CDC20/CDT1/PLK1/ORC1/INHBA/TICRR/CDC6/CLSPN/GTSE1/BUB1B/CDCA8/ZWILCH/BUB1/BIRC5/MUC1/CDKN1A/E2F7/CHEK1/INCENP/RFWD3/ZWINT/BLM/MAD2L2/DACT1/NDC80/FBXO5/CCNB1/AURKB/CDK2AP2/TTK/HASPIN/AVEN/GPNMB/PML/RBBP8/ACVR1/TRIP13/MAD2L1/SPC25/CENPF/ANAPC15/ZW10/CDK2/DTL/SPC24/NAE1/CDK1/TFDP3
GO:0048644	muscle organ morphogenesis	76	0.512339451094526	1.77391977102254	0.000167170928288111	0.00460872955746016	0.00390394177812571	3204	tags=34%, list=17%, signal=29%	COL11A1/WNT5A/TPM1/TGFB2/COL3A1/WNT2/ANKRD1/LIF/NOG/EFEMP2/FZD1/MED1/NKX2-5/EGLN1/TGFBR1/MYLK/PKP2/TGFB1/BMP2/DSP/FOXC2/FZD2/NRG1/TBX20/SHOX2/NOTCH1
GO:0019320	hexose catabolic process	40	0.632411772779302	1.96657318064472	0.000169597740376375	0.00465556715642616	0.00394361675950848	2150	tags=32%, list=11%, signal=29%	PKM/PFKP/ENO1/ENO2/PGK1/HK3/TPI1/LRP5/GALE/PFKL/HK1/GALK1/HK2
GO:0003351	epithelial cilium movement involved in extracellular fluid movement	39	-0.615399014701419	-1.93027960706759	0.000170773102087042	0.00466779812371249	0.00395397731192986	3223	tags=49%, list=17%, signal=41%	KIF27/CFAP45/SPAG17/DNAAF4/CABYR/CCDC40/CFAP53/DNAAF1/DNAI1/DNAH5/OFD1/RFX3/NPHP3/CFAP43/NEK10/STK36/DNAH1/SPEF2/NME5
GO:0001666	response to hypoxia	279	0.378901987868463	1.54898208108337	0.000173080799964476	0.00471074381520335	0.00399035555394023	2777	tags=27%, list=15%, signal=23%	CA9/ADM/TFRC/EGLN3/MMP14/LOXL2/PLAU/ENO1/DDIT4/PLOD2/ADAM8/PGK1/SLC2A1/STC1/HYOU1/PLOD1/ERO1A/AK4/ANGPTL4/PAM/P4HB/TGFB2/ARNT2/NDRG1/EPO/PLAT/CCNA2/KCND2/VEGFA/PLEKHN1/NKX3-1/CAPN2/MMP2/NOL3/IRAK1/VASN/E2F1/BRIP1/EGLN1/LMNA/HMOX1/NGB/ACTN4/ITGA2/PML/SRC/NOS2/BNIP3/BMP7/STUB1/ACE/SLC9A1/DPP4/MT3/HIF1A/ADAM17/PINK1/HK2/ANGPT2/BMP2/NDNF/TLR2/MIEF1/PDLIM1/LONP1/AGTRAP/MTOR/DDR2/CYBA/ADORA1/THBS1/SOD2…
GO:0002062	chondrocyte differentiation	113	0.470015135483513	1.72002102323179	0.000177724782723646	0.0048166428402561	0.004080060020868	2644	tags=35%, list=14%, signal=31%	COL11A1/TGFBI/LOXL2/GREM1/ECM1/SULF1/RFLNA/ADAMTS12/NKX3-2/WNT5B/COL3A1/COMP/ADAMTS7/SERPINH1/PRKG2/CHST11/HOXA11/SLC39A14/GLG1/CHSY1/SNAI2/WNT9A/SULF2/LTBP3/MDK/TGFBR1/RFLNB/BMPR1B/RUNX2/TGFB1/CCN4/EXT2/HIF1A/EXT1/SIX2/BMP2/GDF5/PTHLH/BMP4/CCN2
GO:0018126	protein hydroxylation	27	0.687721414899608	1.95955374338058	0.000186725396858136	0.00501804890043965	0.00425066615492625	1340	tags=48%, list=7%, signal=45%	EGLN3/PLOD2/P4HA2/PLOD1/P4HA1/ERO1A/P4HB/P3H3/P3H1/ASPH/P4HA3/PLOD3/EGLN1
GO:0045930	negative regulation of mitotic cell cycle	224	0.393643519380241	1.57272580314665	0.00018632564978458	0.00501804890043965	0.00425066615492625	2730	tags=29%, list=14%, signal=25%	CDC20/CDT1/PLK1/ORC1/INHBA/TICRR/CDC6/CLSPN/GTSE1/BUB1B/CDCA8/GAS1/ZWILCH/BUB1/BIRC5/MUC1/CDKN1A/E2F7/CHEK1/INCENP/TIPIN/OVOL1/RFWD3/BTG3/ZWINT/BLM/MAD2L2/DACT1/NDC80/FBXO5/CCNB1/AURKB/CDK2AP2/TTK/HASPIN/AVEN/GPNMB/PML/RBBP8/ACVR1/TRIP13/MAD2L1/SPC25/BMP7/CENPF/TOM1L1/EME1/ANAPC15/PBK/MDC1/AURKAIP1/ZW10/CDK2/MAP3K20/DTL/SPC24/NAE1/CDK1/TFDP3/MSH2/PLK2/BMP4/FANCD2/NUF2
GO:0050870	positive regulation of T cell activation	246	-0.364348402861492	-1.54555947696214	0.000195597543634626	0.00523448489157769	0.00443400377488403	3480	tags=33%, list=18%, signal=27%	KLRK1/HLA-DMB/VSIR/HLA-DQA1/CD74/EFNB2/HLA-DQA2/LEF1/FYN/IL6/CORO1A/TMIGD2/TNFSF14/CCDC88B/HLA-DOA/CARD11/CD160/HLA-DMA/XBP1/IFNG/IL12B/SASH3/ITPKB/PHF10/HLA-DPB1/CD47/TGFBR2/CD1D/SOX13/JAK2/PRKCQ/ICOS/CD28/EGR3/TNFRSF14/CD46/ZP3/HLA-DOB/SMARCE1/NFKBID/IL18/IGF1/XCL1/DHPS/EBI3/BMI1/CAV1/JAK3/CD6/CCR2/MAP3K8/DOCK8/IL7R/RASAL3/GPAM/PTPRC/PCK1/CCL5/IL2RG/SIRPG/RHOH/SLAMF1/LCK/AGER/MYB/ZBTB16/TESPA1/…
GO:1904375	regulation of protein localization to cell periphery	123	0.460692334541289	1.70309912764312	0.000197608150398551	0.00526159216689721	0.00445696568299594	3323	tags=33%, list=17%, signal=28%	GPC6/MMP14/LRRC15/PLK1/RAB38/ITGA3/PLS1/GPC4/SAPCD2/AKT1/AP2M1/EGFR/ITGB1/ARHGEF16/CLTC/LGALS3/EPHA2/GPSM2/CIB1/PRKCZ/MRAP2/PTPN9/HRAS/LRP1/PID1/SQSTM1/CSK/ACTB/ADAM10/TGFB1/DAG1/STAC/ATP2C1/STX3/EZR/NKD2/ZDHHC5/LYPD1/PRNP/EPHB2/VPS4A
GO:0033044	regulation of chromosome organization	250	0.383623215394163	1.55208941824788	0.000198255739872143	0.00526159216689721	0.00445696568299594	3658	tags=30%, list=19%, signal=25%	MCM2/CDC20/CDT1/PLK1/CDCA5/DLGAP5/CDC6/BUB1B/CDCA8/FEN1/ZWILCH/BUB1/BIRC5/CCT5/NCAPG/NCAPH/INCENP/NCAPD2/SMC4/TOP2A/UBE2C/ZWINT/MAD2L2/DNMT1/NDC80/FBXO5/SMARCB1/CCNB1/ACTL6A/AURKB/TTK/HASPIN/PTTG1/PML/TACC3/SMC2/SRC/DPF1/TRIP13/MAD2L1/SPC25/SIN3A/SMARCD2/CENPF/SMARCA4/ACTB/PIF1/TCP1/ANAPC15/ESPL1/ZW10/CCT4/NEK2/CDK2/SPC24/TFPT/NEK6/TRIM28/KAT5/ACD/NUF2/CCT7/TERF2/CTNNB1/DPF2/ANAPC1/YLPM1/RUVBL1/R…
GO:0007606	sensory perception of chemical stimulus	485	-0.313423410457461	-1.41895283702775	0.000200496610116858	0.00529907569548523	0.00448871706077194	1890	tags=5%, list=10%, signal=4%	CST1/ASIC3/TAS2R3/AZGP1/TAS2R30/SCNN1B/VN1R1/GNG13/OBP2B/NXNL2/OR2I1P/SCNN1D/TAS2R31/TAS2R4/TAS2R20/TAS2R14/CST2/TRPV1/TAS2R5/SCNN1G/CFAP69/CD36/PIGR
GO:0007178	transmembrane receptor protein serine/threonine kinase signaling pathway	369	0.345369694560773	1.4448444164549	0.000202508308597768	0.00533021869049928	0.00451509752806026	3577	tags=30%, list=19%, signal=25%	ITGB6/GREM1/BMP8B/CD109/SULF1/IGSF1/PMEPA1/NEO1/LOX/INHBA/COL1A2/GCNT2/EMILIN1/WNT5A/ITGA3/TGFB2/SOX11/COL3A1/COMP/BCL9L/NBL1/PTPRK/BMP8A/DKK3/DLX5/FURIN/TNFAIP6/NUP93/FERMT1/NOG/ITGB5/FST/CHST11/VEPH1/FZD1/GLG1/HTRA3/INHBB/HSPA5/FBN1/VASN/DLX3/NOMO3/TTK/LTBP3/FOXD1/LTBP1/PCSK6/TGFBR1/SMAD6/TGFB1I1/CHRDL2/ASPN/SOSTDC1/NOTCH2/PML/TMEM53/ACVR1/LRP1/SRC/FBN2/SIN3A/NOMO1/BMP7/STUB1/BMPR1B/RUNX2/FERMT…
GO:1901888	regulation of cell junction assembly	199	0.402433575881129	1.59064597059694	0.000220545923945782	0.00575759889615193	0.00487712081868503	3043	tags=30%, list=16%, signal=26%	GPC6/THBS2/MMP14/GREM1/SYNDIG1/CLDN1/S100A10/PTPRD/AGRN/SLITRK6/WNT5A/LIMCH1/NECTIN1/IL1RAP/DLG5/CLSTN1/GPC4/ROBO2/ST8SIA2/LRRN1/FLRT3/VEGFA/EPHB3/FZD1/THY1/AGT/EIF4G1/CORO1C/EPHA2/SRPX2/SNAI2/SNAI1/LRFN4/IL1B/APP/DAPK3/VCL/ACTG1/COL16A1/LIMS1/FARP1/SRC/LRFN3/NPHP4/ACE/SLC9A1/FERMT2/DKK1/TLR2/FMN1/PHLDB2/MAP4K4/FZD5/THBS1/EFNA5/ROCK1/MYO1C/CLSTN3/CBLN1/MACF1
GO:0045786	negative regulation of cell cycle	374	0.348798062330947	1.46269964050894	0.000220397490433199	0.00575759889615193	0.00487712081868503	3658	tags=31%, list=19%, signal=26%	CDC20/CDT1/PLK1/ORC1/INHBA/TICRR/CDC45/CDC6/CLSPN/GTSE1/BUB1B/CDCA8/E2F8/PTPRK/GAS1/RAD51/ZWILCH/BUB1/BIRC5/SUSD2/MUC1/CDKN1A/E2F7/CHEK1/INCENP/LIF/TIPIN/OVOL1/WDR76/RFWD3/BTG3/ZWINT/BLM/MAD2L2/NKX3-1/DACT1/NDC80/FBXO5/CCNB1/AURKB/CDK2AP2/TTK/HASPIN/E2F1/BRIP1/AVEN/TP53BP1/PTTG1/NPR2/GPNMB/PML/TENT5B/RBBP8/ACVR1/HLA-G/TIMELESS/TRIP13/MAD2L1/SPC25/BMP7/CENPF/CDKN2A/BRCA2/FEM1B/TGFB1/TOM1L1/EME1/AN…
GO:0051231	spindle elongation	14	0.817150740623224	1.96032203601975	0.000226507366069486	0.00588919151780663	0.0049885897011538	1241	tags=57%, list=7%, signal=53%	KIF23/KIF4A/CDCA8/BIRC5/INCENP/RACGAP1/AURKB/KIF11
GO:0042447	hormone catabolic process	12	0.830287975831181	1.90691740766256	0.000228858408963887	0.00592622827422276	0.00501996262918017	1975	tags=58%, list=10%, signal=52%	SPP1/MME/HSD17B6/DIO2/ECE1/ACE/SRD5A1
GO:0071492	cellular response to UV-A	11	0.857351808061335	1.94581602308264	0.000231074046837016	0.00593554057658454	0.00502785085212479	1706	tags=55%, list=9%, signal=50%	MMP1/MMP9/MME/MMP3/MMP2/TIMP1
GO:0045216	cell-cell junction organization	204	0.403830373479336	1.60860052575809	0.000230644927290254	0.00593554057658454	0.00502785085212479	3254	tags=35%, list=17%, signal=30%	GJB2/CDH1/CDH2/CLDN1/FLNA/TRPV4/POF1B/ECT2/TGFB2/NECTIN1/FSCN1/LSR/INAVA/PARD6A/DLG5/GJA1/GJB6/PKP3/PERP/CXADR/VEGFA/CDH11/CDH19/F2RL1/AGT/KIFC3/TLN2/EPHA2/PRKCA/SNAI2/SNAI1/IL1B/TGFBR1/CLDN14/PKP1/VCL/ACTG1/LIMS1/MARVELD3/SRC/CDH24/PKP2/CSK/NPHP4/DSG2/ACE/GJB1/ACTB/ADAM10/FERMT2/TGFB1/EXT1/KIRREL1/UGT8/DSP/CTNNA1/PARD3/DCHS1/FZD5/CSF1R/ROCK1/MYO1C/CLDN9/NLGN4X/PLEC/GJA5/CTNNB1/CLDN25/WDR1/TBX5/E…
GO:0010560	positive regulation of glycoprotein biosynthetic process	23	-0.695746627264689	-1.88340828089098	0.000236917634612275	0.00603715215529926	0.00511392352841007	1041	tags=26%, list=5%, signal=25%	IGF1/CCL21/RAMP1/CCR7/IL33/CCL19
GO:0042063	gliogenesis	300	0.367937600859032	1.51455208508532	0.000236869946809425	0.00603715215529926	0.00511392352841007	3588	tags=31%, list=19%, signal=26%	S100A9/S100A8/MMP14/CDH2/PHGDH/ITGB4/ADGRG1/CSPG4/LDLR/SLC7A5/TGFB2/SOX11/COL3A1/DNER/NDRG1/NR1D1/GPC1/AKT1/SPINT1/ZNF365/CNTN1/LIF/FA2H/CSPG5/LRP8/NOG/LAMC3/MAP2K1/ERBB2/SLC45A3/PRMT5/MBOAT7/TENM4/LAMB2/ROR2/KDM4A/E2F1/IL1B/APP/C5AR1/MDK/BOK/LRP1/NKX6-1/BNIP3/GAP43/CLCF1/TP73/CSK/GRN/DLX2/TNFRSF21/TGFB1/ROR1/MT3/DAG1/HDAC2/CDK5R2/BMP2/TLR2/CDK1/MTOR/EIF2B2/PARD3/SOX2/RRAS/SMO/MXRA8/EIF2B3/CSF1R/…
GO:0051963	regulation of synapse assembly	101	0.471447978907937	1.71039724068647	0.000246602708489667	0.00625901160119013	0.00530185522387768	1998	tags=25%, list=10%, signal=22%	GPC6/THBS2/SYNDIG1/PTPRD/AGRN/SLITRK6/WNT5A/NECTIN1/IL1RAP/DLG5/CLSTN1/GPC4/ROBO2/ST8SIA2/LRRN1/FLRT3/EPHB3/FZD1/EIF4G1/SRPX2/LRFN4/APP/FARP1/LRFN3/DKK1
GO:0050770	regulation of axonogenesis	156	0.429382620270201	1.65413407169791	0.00024853247390191	0.00628305811492733	0.00532222443591899	4834	tags=43%, list=25%, signal=32%	SPP1/CDH1/FN1/CDH2/SEMA4B/L1CAM/LPAR3/WNT5A/SEMA7A/RTN4R/PLXNB3/ROBO2/UST/MAP2K1/VEGFA/EPHB3/PLXNB2/THY1/DRAXIN/PLXNA1/SEMA3E/CHN1/SEMA3B/DBN1/SEMA3D/TWF2/PLXNA2/CYFIP1/EFNB3/ROBO1/MT3/RET/SEMA4F/KIAA0319/MAP1B/MEGF8/LRP4/FGF13/EFNA5/LRRC4C/CDKL5/MACF1/SHOX2/MAP2/EPHB2/SEMA6D/MARK2/CDH4/SIPA1L1/PAK2/MAP6/MAP2K2/GSK3B/ULK1/DIP2B/LIMK1/WNT3A/FSTL4/IST1/TRIM46/TIAM1/PAK1/SEMA4C/PLXNC1/PLXNA3/POU3F2/…
GO:0002181	cytoplasmic translation	158	-0.410835604817424	-1.65839250057575	0.000256634173351459	0.00646233138880288	0.00547408242950667	4454	tags=47%, list=23%, signal=37%	UBA52/RPLP2/RPS2/EIF3H/RPL28/RPS19/RPL23A/RPL13/RPS17/RPL24/RPL36/RPS15/RPL11/UNK/RPL21/RPL35A/RPL5/RPL7A/RPS8/RPS25/RPL13A/RPS28/RPS11/RPS21/RPL27A/EIF4A2/RPL23/EIF4B/RPS18/RPL22L1/RBM4/EIF3E/RPS13/RPL35/EIF2D/PABPC1/RPS27/RPS7/RPL6/RPS14/RPS23/DPH7/RPL22/RPL29/CPEB4/RPL18/METTL3/RPS3A/CPEB3/RPL37A/RPL39/RPL12/RPL37/RPS29/EIF4A1/RPL31/RPL38/RPS4X/RPL7/RPL14/RPL32/RPL27/RPL15/RPS15A/RPL30/RPL9/CP…
GO:0021782	glial cell development	112	0.459728479963131	1.68599445981651	0.000267579395928715	0.00671152084847083	0.00568516470937088	3087	tags=32%, list=16%, signal=27%	S100A9/S100A8/PHGDH/ITGB4/LDLR/SOX11/NDRG1/NR1D1/AKT1/CNTN1/FA2H/CSPG5/LAMC3/TENM4/LAMB2/ROR2/IL1B/APP/C5AR1/MDK/LRP1/GRN/ROR1/MT3/DAG1/TLR2/EIF2B2/PARD3/SMO/MXRA8/EIF2B3/NRG1/PLEC/MYRF/DLL1/ERCC2
GO:0051962	positive regulation of nervous system development	273	0.371933682319959	1.51218581127543	0.000271358088209475	0.0067797122351086	0.00574292796058457	3227	tags=27%, list=17%, signal=23%	FN1/THBS2/SYNDIG1/SLC7A5/PTPRD/L1CAM/LPAR3/AGRN/SLITRK6/MME/SOX11/SEMA7A/PLXNB3/WNT2/IL1RAP/DLG5/CLSTN1/SPINT1/ROBO2/ST8SIA2/ZNF365/LIF/LRRN1/FLRT3/LRP8/MAP2K1/ITGB1/VEGFA/EPHB3/WDR62/PRMT5/PLXNB2/TENM4/NPTN/PLXNA1/SRPX2/DBN1/E2F1/IL1B/MDK/ASPM/TWF2/PLXNA2/CYFIP1/NKX6-1/CLCF1/TP73/ROBO1/ACE/TGFB1/HIF1A/DAG1/HDAC2/ITPKA/CAMK2B/BMP2/TLR2/MAP1B/MTOR/MEGF8/SMO/EFNA5/CDKL5/PRPF19/CLSTN3/TSPO/CBLN1/SER…
GO:0055069	zinc ion homeostasis	41	0.61218376328555	1.91212248273568	0.000276084537043179	0.00687095991800846	0.00582022163490167	2007	tags=34%, list=11%, signal=31%	S100A9/S100A8/MT1G/SLC1A1/MT2A/MT1E/MT1F/MT1H/SLC39A7/SLC39A14/MT1X/SLC39A8/ATP13A2/MT3
GO:0001667	ameboidal-type cell migration	424	0.342506540173343	1.45908034022825	0.00027892776456808	0.00691481388440868	0.00585736925431215	3286	tags=30%, list=17%, signal=26%	MMP9/KRT16/S100A2/FN1/CDH2/ITGB4/LOXL2/GREM1/STC1/EDN2/SEMA4B/GPI/ANLN/WNT5A/ITGA3/BCAR1/TGFB2/SEMA7A/EPHB4/IQGAP1/S100P/ITGB3/LRP5/FGFBP1/AKT1/PIK3R3/FAP/GJA1/SYDE1/CALR/PRKD1/NRP2/PFN2/MYH9/FERMT1/ITGB1/VEGFA/AGT/CORO1C/SPARC/SEMA3E/GDNF/EPHA2/PDGFB/SRPX2/SEMA3B/ARSB/PRKCA/HAS2/SNAI2/SNAI1/SEMA3D/CDH13/CIB1/HMOX1/AMOT/TGFBR1/ITGA2/GADD45A/RIN2/PML/GNA12/ACVR1/MARVELD3/SRC/TIMP1/CAP1/ATP5F1B/DOC…
GO:0097193	intrinsic apoptotic signaling pathway	290	0.369101346881681	1.5164244917827	0.000284610300370928	0.00702844587325272	0.00595362412521506	3956	tags=29%, list=21%, signal=23%	MMP9/S100A9/S100A8/PLAUR/SFN/ENO1/DDIT4/CHAC1/HYOU1/PRODH/ERO1A/P4HB/MLLT11/MAGEA3/EPO/CREB3L1/MUC1/CDKN1A/AKT1/MAP3K5/E2F2/TXNDC12/TRIB3/PERP/IFI6/NKX3-1/DDIAS/NOL3/STK24/MSH6/EPHA2/NOC2L/BCL2L10/MELK/SNAI2/SNAI1/E2F1/AEN/BOK/HMOX1/GSKIP/SELENOS/PML/HRAS/SRC/BNIP3/WWOX/TP73/BRCA2/HIF1A/BCL2A1/PINK1/GPX1/YBX3/ZNF385B/GSDME/MSH2/BAK1/PDCD10/ERP29/SOD2/ZNF622/BCL3/TMEM109/CDKN2D/BAG6/MAPK8IP1/NACC2…
GO:0006091	generation of precursor metabolites and energy	478	0.332429162172928	1.42546332859989	0.000286770842258697	0.00705456271956396	0.00597574706520452	2452	tags=20%, list=13%, signal=18%	PKM/PHLDA2/PFKP/PHGDH/LOXL2/ENO1/DDIT4/ENO2/PGK1/P4HA2/GAPDH/IDH2/LDHA/HK3/TRPV4/GPI/PGAM1/ETFA/ALDOC/PGM1/AK4/PRKAA2/G6PD/TPI1/ALDOA/HSD17B6/GBE1/ABCD1/NR1D1/ASPH/SLC2A6/ALDH1L2/ACO2/AKT1/IDH3A/ME1/SHMT2/PFKL/PDIA5/CIAPIN1/PPP1R3G/GPD2/TKT/PGD/GFPT2/PPARGC1A/CAVIN3/CCNB1/NOX4/NCF2/IREB2/OXCT1/APP/PYGB/MCHR1/SELENOS/MTFR2/COX5A/MRAP2/COQ9/HK1/PID1/CYB561/NOS2/BNIP3/KHK/AKR7A2/ATP5F1B/PPP1CA/GYG1/…
GO:1900024	regulation of substrate adhesion-dependent cell spreading	61	0.54920746915195	1.84705141919451	0.000290690944225712	0.00709640946285365	0.00601119441514561	2745	tags=41%, list=14%, signal=35%	FLNA/S100A10/PDPN/P4HB/MELTF/ITGB3/CALR/UNC13D/CSPG5/FBLN1/CORO1C/FGB/HAS2/CIB1/MDK/ACTN4/LIMS1/FGG/PKP2/DOCK5/RAC3/FERMT2/ARPC2/TACSTD2/EFNA5
GO:0090130	tissue migration	307	0.357604614550918	1.47663366888291	0.000289611843803975	0.00709640946285365	0.00601119441514561	3235	tags=31%, list=17%, signal=26%	MMP9/KRT16/S100A2/LOXL2/GREM1/STC1/EDN2/GPI/ANLN/WNT5A/ITGA3/BCAR1/TGFB2/EPHB4/S100P/ITGB3/FGFBP1/AKT1/PIK3R3/FAP/ACTG2/CALR/PRKD1/NRP2/ACTA1/PFN2/MYH9/FERMT1/ITGB1/VEGFA/AGT/CORO1C/SPARC/EPHA2/PDGFB/SRPX2/ARSB/PRKCA/HAS2/SNAI2/SNAI1/CDH13/CIB1/HMOX1/AMOT/TGFBR1/ITGA2/GADD45A/RIN2/MARVELD3/SRC/ATP5F1B/DOCK5/GRN/ACTA2/ROBO1/FGF1/LGMN/DPP4/MAP2K5/TGFB1/HIF1A/ADAM17/FAT2/GPX1/ADAM9/ANGPT2/EMC10/DNAJ…
GO:0007565	female pregnancy	185	0.401729199244038	1.56848054521853	0.00029190826949681	0.00709903152738249	0.00601341550170134	1706	tags=20%, list=9%, signal=18%	SPP1/MMP9/GJB2/ADM/ITGB4/SLC2A1/STC1/EPYC/PAM/ITGA3/FOSL1/TEAD4/VDR/EPO/ITGA5/SLC38A3/ITGB3/CYP27B1/AKT1/GJA1/SYDE1/LIF/CORIN/CALR/VEGFA/FBLN1/CTSB/CAPN2/MMP2/MED1/AGT/IL1B/ADCY7/ITGA2/COL16A1/BSG/TIMP1
GO:0006275	regulation of DNA replication	136	0.435700916249733	1.64196676574734	0.000298829018417738	0.00723981212802974	0.0061326672958377	3702	tags=36%, list=19%, signal=29%	MCM2/CDT1/TICRR/CDC6/E2F8/GINS2/CCNA2/E2F7/EGFR/MCM6/TIPIN/BCAR3/GINS3/MCM5/BLM/MCM4/FBXO5/ACTL6A/ESCO2/USP37/TIMELESS/CDC7/MCM7/MCM3/BRCA2/RFC4/CDK2/GMNN/TFPT/CDK1/TNFAIP1/PCNA/S100A11/PPP2R1A/ENDOG/GINS4/DSCC1/FAF1/ID3/GINS1/GTPBP4/ZMPSTE24/RUVBL1/CIZ1/MCIDAS/DONSON/SMARCA5/CHTF8/RFC2
GO:0000727	double-strand break repair via break-induced replication	12	0.82255572889024	1.88915880255056	0.000329223525987813	0.00794608932912473	0.00673093739129802	1826	tags=75%, list=10%, signal=68%	MCM2/CDC45/GINS2/MCM6/MCM5/MCM4/CDC7/MCM7/MCM3
GO:0016049	cell growth	480	0.327457169519967	1.40640737099632	0.000348485149935835	0.00837936473304362	0.00709795435979321	2267	tags=20%, list=12%, signal=18%	SPP1/S100A9/TNC/CDH1/FN1/S100A8/MMP14/SFN/GREM1/ENO1/KRT17/IGFBPL1/SPHK1/EDN2/SEMA4B/WT1/L1CAM/LPAR3/INHBA/MFSD2A/SPOCK1/WNT5A/G6PD/BCAR1/TGFB2/SEMA7A/PRSS2/IQGAP1/OSGIN1/RTN4R/CYP27B1/CLSTN1/PAK6/CDKN1A/AKT1/GJA1/ATAD3A/ST8SIA2/NRP2/FLRT3/EGFR/ITGB1/HSP90AA1/RPS6KA1/AURKA/ERBB2/SESN2/VEGFA/MAD2L2/VGLL4/LHX2/AGT/DRAXIN/EIF4G1/NRCAM/RIMS2/LAMB2/PLXNA1/SEMA3E/SEMA3B/DBN1/RASAL1/SEMA3D/CIB1/APP/RAPH…
GO:1900026	positive regulation of substrate adhesion-dependent cell spreading	44	0.595893310187084	1.88763148967516	0.000358459285416394	0.00855487160269871	0.00724662192473754	2333	tags=39%, list=12%, signal=34%	FLNA/S100A10/P4HB/ITGB3/CALR/UNC13D/CSPG5/FGB/HAS2/CIB1/MDK/LIMS1/FGG/DOCK5/RAC3/FERMT2/ARPC2
GO:1901992	positive regulation of mitotic cell cycle phase transition	89	0.489954247833975	1.73787833961888	0.000357809450383821	0.00855487160269871	0.00724662192473754	2588	tags=31%, list=14%, signal=27%	CDT1/RRM2/CDCA5/DLGAP5/CDC6/STIL/CDK4/AKT1/EGFR/CDC25A/UBE2C/EIF4G1/FBXO5/RRM1/CCNB1/CDC25C/APP/TFDP1/SIN3A/CDC7/CDC25B/ESPL1/ADAM17/TMOD3/DTL/CDK1/DDR2/RAB11A
GO:0019216	regulation of lipid metabolic process	333	-0.330639954972831	-1.434253011736	0.000372300866885844	0.00885217971970951	0.00749846433911735	2904	tags=26%, list=15%, signal=23%	ANGPTL3/NR4A3/PIK3IP1/ADIPOR1/SIRT3/ETFBKMT/CPT1A/ID2/PNPLA2/ACADL/PRKAG2/PTK2/EGR1/HPGD/IFNG/ATG14/CCDC3/VAV3/IGFBP7/RORC/ASAH1/GPLD1/BCL11B/ADGRF5/PLCG2/KIT/LPGAT1/CREBL2/ORMDL1/DHH/PIK3CG/WASHC1/STAR/SOX9/SORBS1/FBXW7/NCOA2/ARV1/LGALS12/MLXIPL/EPHX2/PIP4K2A/NR3C1/DNAJC19/TYSND1/PDE8B/SLC27A1/GFI1/WNT4/ABCG1/CEACAM1/P2RY12/SAMD8/ABCD2/PPP2R5A/BMP6/CAV1/FMO5/TTC39B/ERLIN2/IRS2/ANGPTL8/ADRA2A/PLA…
GO:0048736	appendage development	178	0.406921812587778	1.58859112557376	0.000376344890453361	0.00888229490531255	0.00752397417426083	3266	tags=35%, list=17%, signal=29%	SMOC1/ITGB4/GREM1/PAM/WNT5A/EN1/TGFB2/SOX11/COL3A1/COMP/DLX5/ASPH/LRP5/KREMEN2/NOG/CHST11/HOXA11/SALL1/MED1/SLC7A11/SLC39A1/ITGA6/ECE1/PITX1/PLXNA2/NOTCH2/GNA12/CYP26B1/HOXA9/FBN2/SALL4/BMP7/RUNX2/FERMT2/HOXD13/DKK1/RSPO4/EXT1/HDAC2/DLX6/MAP3K20/GDF5/FMN1/KREMEN1/ACD/BAK1/CPLANE2/PRRX1/MEGF8/HOXA10/BMP4/LRP4/DYNC2H1/SLC39A3/PITX2/IRF6/CTNNB1/CACNA1C/SHOX2/TBX5/NOTCH1/SOX4
GO:0060173	limb development	178	0.406921812587778	1.58859112557376	0.000376344890453361	0.00888229490531255	0.00752397417426083	3266	tags=35%, list=17%, signal=29%	SMOC1/ITGB4/GREM1/PAM/WNT5A/EN1/TGFB2/SOX11/COL3A1/COMP/DLX5/ASPH/LRP5/KREMEN2/NOG/CHST11/HOXA11/SALL1/MED1/SLC7A11/SLC39A1/ITGA6/ECE1/PITX1/PLXNA2/NOTCH2/GNA12/CYP26B1/HOXA9/FBN2/SALL4/BMP7/RUNX2/FERMT2/HOXD13/DKK1/RSPO4/EXT1/HDAC2/DLX6/MAP3K20/GDF5/FMN1/KREMEN1/ACD/BAK1/CPLANE2/PRRX1/MEGF8/HOXA10/BMP4/LRP4/DYNC2H1/SLC39A3/PITX2/IRF6/CTNNB1/CACNA1C/SHOX2/TBX5/NOTCH1/SOX4
GO:0060415	muscle tissue morphogenesis	69	0.527400479877816	1.81163597138581	0.000392395880252525	0.0092270737135851	0.00781602784698044	3416	tags=38%, list=18%, signal=31%	COL11A1/WNT5A/TPM1/TGFB2/COL3A1/WNT2/ANKRD1/NOG/EFEMP2/FZD1/MED1/NKX2-5/EGLN1/TGFBR1/MYLK/PKP2/TGFB1/BMP2/DSP/FOXC2/FZD2/NRG1/TBX20/SHOX2/NOTCH1/POU4F1
GO:0042730	fibrinolysis	27	0.672173963073797	1.91525373066432	0.00039750149622053	0.00927957242743422	0.00786049821994074	1712	tags=37%, list=9%, signal=34%	PLAUR/PLAU/ANXA2/PLAT/FAP/F12/SERPINE1/FGB/SERPINB2/FGG
GO:0006858	extracellular transport	42	-0.58178825196531	-1.8462155435005	0.000397530150893836	0.00927957242743422	0.00786049821994074	3223	tags=48%, list=17%, signal=40%	KIF27/ARRDC1/CFAP45/SPAG17/DNAAF4/CABYR/CCDC40/CFAP53/DNAAF1/DNAI1/DNAH5/OFD1/RFX3/NPHP3/CFAP43/NEK10/STK36/DNAH1/SPEF2/NME5
GO:0097048	dendritic cell apoptotic process	13	-0.792185750583446	-1.90007550319	0.000403022350334704	0.00933960490123466	0.00791135025618886	424	tags=46%, list=2%, signal=45%	CXCL12/BLK/CCL21/BCL2/CCR7/CCL19
GO:2000668	regulation of dendritic cell apoptotic process	13	-0.792185750583446	-1.90007550319	0.000403022350334704	0.00933960490123466	0.00791135025618886	424	tags=46%, list=2%, signal=45%	CXCL12/BLK/CCL21/BCL2/CCR7/CCL19
GO:0071294	cellular response to zinc ion	23	0.692932000882079	1.92056383061614	0.000405738636480262	0.0093686076495587	0.00793591777299605	2007	tags=39%, list=11%, signal=35%	MT1G/MT2A/MT1E/MT1F/MT1H/MT1X/ATP13A2/MTF1/MT3
GO:0008608	attachment of spindle microtubules to kinetochore	43	0.599633872824372	1.88371095788369	0.000420204633325746	0.00966772962140816	0.00818929665932455	2730	tags=47%, list=14%, signal=40%	CDT1/KIF2C/ECT2/CDCA8/BIRC5/KNL1/INCENP/RACGAP1/NDC80/CCNB1/AURKB/CHAMP1/SPAG5/SPC25/NEK2/SGO1/KNSTRN/SPC24/KAT5/NUF2
GO:0046641	positive regulation of alpha-beta T cell proliferation	25	-0.679907854594436	-1.88932508138853	0.000426690642144514	0.00974307500941086	0.00825311988964117	2736	tags=56%, list=14%, signal=48%	CARD11/IL12B/TGFBR2/JAK2/PRKCQ/CD28/IL18/XCL1/EBI3/CCR2/RASAL3/PTPRC/ZAP70/CD3E
GO:0002287	alpha-beta T cell activation involved in immune response	70	-0.50311905733068	-1.77424024925622	0.000429572725555638	0.00974307500941086	0.00825311988964117	3825	tags=40%, list=20%, signal=32%	IL21/PTGER4/CRACR2A/IL6R/LEF1/IL18R1/IL6/BATF/SEMA4A/IFNG/IL12B/RORC/SPN/TNFSF18/FOXP1/NFKBID/IL18/RC3H1/TBX21/JAK3/LY9/EOMES/MYB/GPR183/IRF4/SLAMF6/GATA3/CCL19
GO:0002293	alpha-beta T cell differentiation involved in immune response	70	-0.50311905733068	-1.77424024925622	0.000429572725555638	0.00974307500941086	0.00825311988964117	3825	tags=40%, list=20%, signal=32%	IL21/PTGER4/CRACR2A/IL6R/LEF1/IL18R1/IL6/BATF/SEMA4A/IFNG/IL12B/RORC/SPN/TNFSF18/FOXP1/NFKBID/IL18/RC3H1/TBX21/JAK3/LY9/EOMES/MYB/GPR183/IRF4/SLAMF6/GATA3/CCL19
GO:0001655	urogenital system development	357	0.347719140858363	1.44954409145401	0.000427874635316048	0.00974307500941086	0.00825311988964117	3266	tags=33%, list=17%, signal=28%	MMP9/TNC/GREM1/SERPINB5/SULF1/WT1/SDC1/PTK7/MME/WNT5A/SERPINB7/ITGA3/KIF26B/TGFB2/SOX11/GLIS2/IQGAP1/PCSK9/DLG5/ASS1/ITGB3/ADAMTS16/MAGED1/WNT7B/ROBO2/CRLF1/LIF/OVOL1/NOG/HOXB13/FADD/VEGFA/EPHB3/HOXA11/SALL1/AP1B1/CTNNBIP1/NKX3-1/HS3ST3A1/C1GALT1/MMP2/AGT/LGR5/LAMB2/GDNF/PDGFB/FBN1/HAS2/SULF2/FOXD1/TGFBR1/MYO1E/SMAD6/NOTCH2/ACVR1/CYP26B1/HOXA9/IRX1/PSAP/SEC61A1/ODC1/TP73/TMEM59L/BMP7/CENPF/ACTA2/…
GO:0099174	regulation of presynapse organization	33	0.635497756735062	1.90890920109343	0.000439613362952244	0.0098658493664651	0.00835711903643657	4268	tags=55%, list=22%, signal=42%	GPC6/PTPRD/SLITRK6/IL1RAP/GPC4/FZD1/EIF4G1/LRFN4/APP/FARP1/LRFN3/DKK1/CLSTN3/CBLN1/NTNG2/VPS35/SLITRK4/WNT3A
GO:1905606	regulation of presynapse assembly	33	0.635497756735062	1.90890920109343	0.000439613362952244	0.0098658493664651	0.00835711903643657	4268	tags=55%, list=22%, signal=42%	GPC6/PTPRD/SLITRK6/IL1RAP/GPC4/FZD1/EIF4G1/LRFN4/APP/FARP1/LRFN3/DKK1/CLSTN3/CBLN1/NTNG2/VPS35/SLITRK4/WNT3A
GO:0050000	chromosome localization	88	0.49145140977669	1.73844376557256	0.000438923679434459	0.0098658493664651	0.00835711903643657	3532	tags=39%, list=19%, signal=32%	FAM83D/CDT1/CDCA5/KIF2C/DLGAP5/CDCA8/BIRC5/KIFC1/INCENP/DYNC1H1/NDC80/CCNB1/CHMP1A/AURKB/KATNB1/LMNA/KIF18A/CHAMP1/MAP1S/SPAG5/KIF14/CENPF/NUDC/ZW10/KAT5/RAB11A/NUF2/PSRC1/ACTR3/VPS4A/TTL/NDE1/CENPE/CHMP6
GO:0001892	embryonic placenta development	87	0.499740437612506	1.76269143813213	0.000448741802863674	0.0100329835692076	0.00849869432058057	2419	tags=29%, list=13%, signal=25%	PHLDA2/ADM/ST14/GJB5/E2F8/MDFI/WNT2/SPINT2/WNT7B/E2F7/AKT1/SPINT1/LIF/EGFR/MAP2K1/MED1/PDGFB/SNAI1/EGLN1/PLCD3/BMP7/HIF1A/PLK4/NSDHL/TRIM28
GO:0090132	epithelium migration	302	0.35050389184736	1.44127673826748	0.000450197980669573	0.0100329835692076	0.00849869432058057	3477	tags=32%, list=18%, signal=26%	MMP9/KRT16/S100A2/LOXL2/GREM1/STC1/EDN2/GPI/ANLN/WNT5A/ITGA3/BCAR1/TGFB2/EPHB4/S100P/ITGB3/FGFBP1/AKT1/PIK3R3/FAP/CALR/PRKD1/NRP2/PFN2/MYH9/FERMT1/ITGB1/VEGFA/AGT/CORO1C/SPARC/EPHA2/PDGFB/SRPX2/ARSB/PRKCA/HAS2/SNAI2/SNAI1/CDH13/CIB1/HMOX1/AMOT/TGFBR1/ITGA2/GADD45A/RIN2/MARVELD3/SRC/ATP5F1B/DOCK5/GRN/ROBO1/FGF1/LGMN/DPP4/MAP2K5/TGFB1/HIF1A/ADAM17/FAT2/GPX1/ADAM9/ANGPT2/EMC10/DNAJA4/MTOR/MAP4K4/FGF…
GO:0044406	adhesion of symbiont to host	16	0.762795440257369	1.92732982594033	0.000458774282044151	0.010083574941424	0.00854154903122172	1859	tags=38%, list=10%, signal=34%	LRRC15/ICAM1/NECTIN1/LTF/INHBB/DPP4
GO:0016266	O-glycan processing	43	0.596710196082999	1.87452641684184	0.000458724747679622	0.010083574941424	0.00854154903122172	4895	tags=60%, list=26%, signal=45%	GALNT3/B3GNT7/B3GNT3/GALNT5/GALNT14/GALNT2/GALNT13/C1GALT1/B3GNT5/ST6GALNAC2/GXYLT2/B3GNT4/ST3GAL4/GALNT6/GALNT10/XXYLT1/GALNT12/ST6GALNAC4/ST3GAL2/ST6GAL1/GALNT8/GALNT15/GALNT1/B3GNT8/POMGNT1/C1GALT1C1L
GO:0071103	DNA conformation change	103	0.475277590873884	1.72796204227376	0.000456946256879333	0.010083574941424	0.00854154903122172	3702	tags=35%, list=19%, signal=28%	MCM2/HMGB3/CDC45/RAD51/GINS2/RAD54L/RECQL/MCM6/TOP2A/GINS3/MCM5/BLM/XRCC6/MCM4/BRIP1/HMGA1/MCM7/MCM3/ERCC6L/PIF1/RFC4/RPA1/ASCC3/CHD5/POLQ/ASCC1/GINS4/DSCC1/ERCC2/GINS1/ANXA1/DDX1/RUVBL1/DHX36/CHTF8/RFC2
GO:1903510	mucopolysaccharide metabolic process	95	0.475678219702315	1.70531548989824	0.000454514100818025	0.010083574941424	0.00854154903122172	3921	tags=46%, list=21%, signal=37%	CEMIP/B3GNT7/CHPF/B3GNT3/CHST6/CHST3/BGN/HMMR/TNFAIP6/HYAL3/UST/CHSY3/CHST11/CHSY1/CLTC/PDGFB/HAS2/IL1B/DSE/B3GNT4/ST3GAL4/ITIH6/CEMIP2/TGFB1/HAS3/EXT2/EXT1/NDNF/HPSE/GLB1/AP2A1/GLCE/XYLT1/CHPF2/CHST14/B4GALT4/HEXA/XYLT2/CHST13/CHST1/UGDH/HEXB/HAS1/ST3GAL2
GO:0060711	labyrinthine layer development	47	0.57316397414996	1.84221486543759	0.000461229979195688	0.0101028320100535	0.00855786122177435	1774	tags=26%, list=9%, signal=23%	ADM/ST14/GJB5/WNT2/SPINT2/WNT7B/AKT1/SPINT1/MAP2K1/EGLN1/PLCD3/BMP7
GO:0072283	metanephric renal vesicle morphogenesis	15	0.782260899829372	1.92800660289595	0.000463211170651928	0.0101115994794871	0.00856528793010768	3118	tags=80%, list=16%, signal=67%	GREM1/KIF26B/LIF/SALL1/GDNF/SIX2/FMN1/SMO/BMP4/CTNNB1/LHX1/STAT1
GO:0010720	positive regulation of cell development	302	0.349696398324627	1.4379563139935	0.000472521351281008	0.0102797502135827	0.00870772429303025	3043	tags=27%, list=16%, signal=23%	FN1/FLNA/S100A10/SLC7A5/PTPRD/L1CAM/LPAR3/MME/P4HB/SOX11/SEMA7A/PLXNB3/WNT2/ITGB3/SPINT1/ROBO2/GPR68/ZNF365/LIF/CALR/UNC13D/CSPG5/LRP8/MAP2K1/ITGB1/AURKA/VEGFA/HOXA11/WDR62/PRMT5/PLXNB2/NIBAN2/TENM4/NPTN/PLXNA1/FGB/DBN1/HAS2/CIB1/E2F1/IL1B/MDK/ASPM/TWF2/PLXNA2/CYFIP1/LIMS1/NKX6-1/BNC1/FGG/CLCF1/TP73/DOCK5/ROBO1/RAC3/ACE/FERMT2/TGFB1/HIF1A/DAG1/RET/HDAC2/ITPKA/CAMK2B/BMP2/TLR2/ARPC2/MAP1B/MTOR/TNF…
GO:0050909	sensory perception of taste	66	-0.512064609495119	-1.79149675944205	0.000478691359591642	0.0103436146484734	0.00876182228953833	3149	tags=35%, list=17%, signal=29%	LEF1/TAS2R13/TAS2R43/TAS2R46/PLCB2/TAS2R50/CST1/ASIC3/TAS2R3/AZGP1/TAS2R30/SCNN1B/GNG13/SCNN1D/TAS2R31/TAS2R4/TAS2R20/TAS2R14/CST2/TAS2R5/SCNN1G/CD36/PIGR
GO:0002819	regulation of adaptive immune response	195	-0.375650164078745	-1.54738011971958	0.00047855103338877	0.0103436146484734	0.00876182228953833	3425	tags=32%, list=18%, signal=27%	SIRT1/IL1R1/ARG1/AHR/ARID5A/IL18R1/IL6/C4BPA/IRF1/BATF/CD160/IL1RL1/NDFIP1/CSMD3/BTK/CD226/TNFAIP3/IL12B/SASH3/SAMSN1/CD1B/WAS/TNFSF18/CD1D/DUSP22/EXOSC3/TNFRSF1B/C4BPB/RIPK3/JAK2/PRKCQ/AZGP1/CD28/TNFRSF14/CD46/ZP3/NFKBID/IL18/RC3H1/TBX21/LTA/THOC1/CEACAM1/XCL1/MEF2C/CD1E/JAK3/CCR2/IL7R/SUSD4/CD1C/CD48/PTPRC/SLAMF1/AGER/FCER2/SKAP1/CR2/HPX/IL6ST/GATA3/IL33/CCL19
GO:0009100	glycoprotein metabolic process	377	0.344452980925259	1.44351544062178	0.000490048187250443	0.0105533609617974	0.00893949324748548	3845	tags=33%, list=20%, signal=27%	COL11A1/MMP12/GALNT3/CHST8/B3GNT9/SULF1/B3GNT7/CHPF/B3GNT3/ADAMTS12/GALNT5/GCNT2/CHST3/NCCRP1/EXTL1/ADAMTS7/BGN/FUT3/GALNT14/GPC1/GALNT2/ST8SIA2/HS6ST2/POGLUT2/UST/CHSY3/FBXO2/GANAB/CHST11/GALNT13/HS3ST3A1/RAB1B/C1GALT1/CHSY1/GMPPB/GFPT2/DPY19L1/MGAT5B/ST6GAL2/SLC39A8/PLOD3/ITM2C/B3GNT5/ST6GALNAC2/GXYLT2/SULF2/PCSK6/DSE/SLC35C1/MAN1B1/HS3ST2/BACE2/EXTL3/B3GNT4/RPN2/DDOST/ST3GAL4/MAN2A2/FOXL1/MGAT…
GO:0060271	cilium assembly	348	-0.324912723960553	-1.41587065672118	0.000506004532184091	0.0108604194223136	0.00919959493871959	3799	tags=28%, list=20%, signal=23%	FAM149B1/VDAC3/ALPK1/RABEP2/ARL13A/WDR35/BBS1/CIBAR2/SDCCAG8/CFAP157/IFT27/GORAB/OCRL/ARMC12/CLUAP1/CEP20/KIF27/TTC39C/PCM1/CFAP46/LRGUK/NME8/B9D1/TEKT2/TTC21B/TCTN1/DYNC2LI1/DNAI4/CEP120/UBE2B/CIBAR1/SPAG17/AHI1/RSPH1/BBS10/DNAAF4/KIF3A/CDC14A/FHDC1/TEKT5/UBXN10/IQCB1/CC2D2B/TMEM67/IFT88/CCDC40/CEP135/CFAP53/CDKL1/WDR90/KIAA0753/DNAAF1/BBS5/DNAI1/GALNT11/ATAT1/IFT74/DYNC2I1/FBF1/SPEF1/CEP83/DNAH…
GO:0002063	chondrocyte development	32	0.640108285925959	1.90437638538826	0.00051894829205972	0.0110885618294313	0.0093928487765516	2494	tags=47%, list=13%, signal=41%	COL11A1/ECM1/SULF1/RFLNA/COMP/SERPINH1/CHST11/HOXA11/CHSY1/SULF2/RFLNB/BMPR1B/RUNX2/EXT1/PTHLH
GO:0045931	positive regulation of mitotic cell cycle	118	0.438027035554188	1.6102320361282	0.000520308452672425	0.0110885618294313	0.0093928487765516	2588	tags=29%, list=14%, signal=25%	CDT1/RRM2/SPHK1/CDCA5/DLGAP5/CDC6/STIL/CDK4/AKT1/EGFR/CDC25A/UBE2C/NKX3-1/EIF4G1/FBXO5/RRM1/CCNB1/PRKCA/CDC25C/APP/TFDP1/SIN3A/CDC7/LGMN/BRCA2/CDC25B/ESPL1/ADAM17/TMOD3/DTL/DYNLT3/CDK1/DDR2/RAB11A
GO:0062197	cellular response to chemical stress	327	0.345294242707002	1.43515513879989	0.000521835070459477	0.0110885618294313	0.0093928487765516	3106	tags=28%, list=16%, signal=23%	MMP9/GJB2/SLC1A1/SLC2A1/SPHK1/PRODH/TRPV4/PRKAA2/G6PD/ECT2/TPM1/MMP3/P4HB/PTPRK/EPO/ABCD1/GPX8/ETV5/AKT1/MAP3K5/PRKD1/EGFR/AQP5/MEAK7/SESN2/FZD1/MMP2/PPARGC1A/NOL3/STK24/MGST1/ADPRS/MELK/SLC7A11/PYCR1/ALDH3B1/HMOX1/GSKIP/SELENOS/PRDX5/DHFR/PML/STK26/VRK2/SRC/BNIP3/MYLK/ATP13A2/NFE2L1/SIN3A/BMP7/SIRPA/SLC4A11/EIF2S1/MT3/HIF1A/PINK1/GPX1/HDAC2/ATP2A2/GPX7/YBX3/NQO1/CDK1/LONP1/TRPM2/MTOR/RELB/LRRC8E…
GO:0010639	negative regulation of organelle organization	357	0.34635436710988	1.44385473044155	0.000539491583312358	0.0114257886320061	0.00967850533045906	3108	tags=26%, list=16%, signal=22%	TFRC/MCM2/CDC20/CDT1/PLK1/SPTBN2/BUB1B/CDCA8/FHOD3/ZWILCH/BUB1/BIRC5/TMSB10/AKT1/CHEK1/INCENP/LIF/TPX2/PFN2/KANK4/TOP2A/ZWINT/MAD2L2/NOL3/NDC80/FBXO5/CCNB1/AURKB/CKAP2/TTK/HASPIN/CIB1/FEZ1/BOK/KATNB1/PTTG1/LMNA/LIMK2/TWF2/SLC25A5/SRC/BNIP3/TRIP13/MAD2L1/SPC25/BMP7/CENPF/IQCJ-SCHIP1/MID1IP1/FLII/TOM1L1/PIF1/ANAPC15/ESPL1/AURKAIP1/TMOD1/PINK1/ZW10/GPX1/CAPG/MUL1/CCNF/YAP1/TMOD3/STMN1/ARPIN/PRELID1/…
GO:0033627	cell adhesion mediated by integrin	88	0.488047465370429	1.72640276657714	0.000545575230050403	0.0115164989155194	0.00975534378693564	2140	tags=39%, list=11%, signal=34%	ITGB6/ITGB4/PLAU/ITGA11/ICAM1/EMILIN1/ITGA3/TGFB2/ITGA5/ITGB3/ITGAV/MUC1/LIF/FERMT1/EMILIN2/ITGB1/ITGB5/PIEZO1/SERPINE1/EPHA2/FBN1/SNAI2/CIB1/ITGBL1/ITGA6/ITGA2/ITGB2/COL16A1/RAC3/DPP4/RET/ADAM17/EXT1/ADAM9
GO:0051656	establishment of organelle localization	433	0.332323533909691	1.41563263625944	0.000548085988259481	0.0115314407266699	0.00976800062871035	3532	tags=27%, list=19%, signal=23%	CDH3/FAM83D/GRP/CDT1/PLK1/CDCA5/SDC1/KIF2C/TANC2/CNIH2/KIF1A/CDCA8/LMNB2/BIRC5/KIFC1/SUN2/SAPCD2/MYO1D/UCHL1/GJA1/INCENP/DYNC1H1/CENPA/UNC13D/MYH9/ITGB1/LMNB1/CD300A/FHOD1/NDC80/IKBKG/CCNB1/DCTN1/GPSM2/CHMP1A/AURKB/CHGA/STARD3/FEZ1/PRKCZ/TMED9/LMNA/MYO5B/KIF18A/HMOX1/ACTN4/MYO1E/DOCK7/YKT6/LIMK2/CHAMP1/MYO5A/MAP1S/CFL1/SPAG5/ADGRE2/KIF14/ATP13A2/MAD2L1/CENPF/ADORA2B/NUDC/NOP9/ESPL1/HIF1A/LAMP1/PI…
GO:0051988	regulation of attachment of spindle microtubules to kinetochore	18	0.741015048233639	1.94112988342512	0.000559180672461888	0.0116879724871446	0.00990059484403625	2463	tags=61%, list=13%, signal=53%	ECT2/CDCA8/BIRC5/INCENP/RACGAP1/CCNB1/AURKB/SPAG5/NEK2/KNSTRN/KAT5
GO:0048568	embryonic organ development	449	0.330686216641278	1.41285232042563	0.000557905103270747	0.0116879724871446	0.00990059484403625	3278	tags=26%, list=17%, signal=22%	COL11A1/PHLDA2/ADM/CXCL8/MMP14/ST14/PTK7/MICAL2/NKX3-2/SLITRK6/MFAP2/WNT5A/EN1/GJB5/TGFB2/SOX11/TEAD4/PLS1/E2F8/CTHRC1/DLX5/MDFI/WNT2/MTHFD1L/STIL/RARRES2/SPINT2/WNT7B/E2F7/AKT1/SPINT1/PDGFC/MFAP5/LIF/EGFR/GJB6/NOG/MAP2K1/NDRG4/VEGFA/HOXB9/CHST11/HOXA11/SALL1/MED1/NKX2-5/GDNF/EPHA2/PDGFB/FBN1/SNAI1/SCT/SLC39A1/EGLN1/PLCD3/TGFBR1/ECE1/KCNQ1/FOXI1/HOXA7/NOTCH2/ACVR1/COL13A1/GRHL3/HOXA9/LRIG3/PDZD7/…
GO:0070613	regulation of protein processing	67	0.520395875026286	1.77844613705875	0.000565932514753776	0.0117905679621015	0.00998750095469805	1275	tags=27%, list=7%, signal=25%	MMP14/PLAUR/PLAU/ENO1/ADAM8/CHAC1/ANXA2/S100A10/MELTF/GAS1/MAGEA3/PLAT/MYH9/F12/GLG1/NOL3/SERPINE1/CTSZ
GO:2000107	negative regulation of leukocyte apoptotic process	54	-0.528931676715552	-1.76292265663078	0.000582424799886767	0.0120947695457005	0.0102451826555611	2245	tags=35%, list=12%, signal=31%	HCLS1/ITPKB/BCL11B/CXCL12/PRKCQ/FOXP1/PDCD1/JAK3/IRS2/DOCK8/IL7R/GPAM/CCL5/TSC22D3/CCL21/CD27/BCL2/CCR7/CCL19
GO:2000514	regulation of CD4-positive, alpha-beta T cell activation	77	-0.474452884208982	-1.71104940221803	0.000589069653749707	0.0121931699203338	0.0103285351996244	2777	tags=31%, list=15%, signal=27%	BATF/CARD11/CD160/NDFIP1/IFNG/IL12B/SASH3/TGFBR2/TNFSF18/PRKCQ/CD28/NFKBID/IL18/RC3H1/TBX21/XCL1/JAK3/IL2RG/AGER/MYB/IRF4/CD3E/GATA3/CCL19
GO:0090307	mitotic spindle assembly	73	0.505718953729337	1.74875831343016	0.000605096324744292	0.0124845035260145	0.0105753167519826	1559	tags=23%, list=8%, signal=21%	CDC20/KIF23/FLNA/PLK1/MYBL2/KIF4A/CDCA8/BIRC5/KIFC1/INCENP/TPX2/RACGAP1/CHMP1A/AURKB/KIF11/SMC1A/KIF15
GO:0035590	purinergic nucleotide receptor signaling pathway	34	-0.599157267538605	-1.79933903235169	0.000618588847501218	0.0127108766613947	0.0107670718831175	1378	tags=32%, list=7%, signal=30%	P2RX5/GPR34/P2RY12/P2RY14/P2RY13/P2RX1/CTSG/P2RY8/P2RY10/GPR171/ADCY5
GO:0031346	positive regulation of cell projection organization	345	0.347518315142331	1.45145750179911	0.000620042763970472	0.0127108766613947	0.0107670718831175	4539	tags=36%, list=24%, signal=28%	S100A9/FN1/FLNA/PTPRD/L1CAM/PLEK2/PTK7/LPAR3/AGRN/ANLN/WNT5A/ITGA3/SEMA7A/P3H1/EPO/PLXNB3/FSCN1/CDC42EP1/ROBO2/CNTN1/TENM3/PRKD1/LRP8/MAP2K1/HSP90AA1/NDRG4/VEGFA/DPYSL3/FZD1/PLXNB2/VLDLR/F2RL1/AGT/NPTN/STK24/CORO1C/HSPA5/PLXNA1/DBN1/ARSB/ROR2/PROM2/MDK/SEPTIN9/FEZ1/KATNB1/ITGA6/TGFBR1/TWF2/ITGA2/PLXNA2/HRAS/CYFIP1/SRC/BMP7/GRN/ROBO1/DZIP1/ROR1/EPS8L2/MNS1/KCTD17/EHD1/RET/PLA2G3/ITPKA/CAMK2B/NCKAP…
GO:1903317	regulation of protein maturation	72	0.502292788614521	1.74268081284551	0.000628453669702332	0.0128421395252911	0.0108782614358766	3266	tags=39%, list=17%, signal=32%	MMP14/PLAUR/PLAU/ENO1/ADAM8/CHAC1/ANXA2/S100A10/MELTF/GAS1/MAGEA3/PLAT/MYH9/F12/GLG1/NOL3/SERPINE1/CTSZ/SRC/TFR2/SPON1/BCL2L12/THBS1/BAG2/NKD2/LPCAT3/PRNP/SOX4
GO:0033077	T cell differentiation in thymus	85	-0.46319184690172	-1.70150893243449	0.000640830947644376	0.0130533590481956	0.0110571803135287	2237	tags=28%, list=12%, signal=25%	ZEB1/ITPKB/BCL11B/ZC3H8/RIPK3/CD28/EGR3/BRAF/WNT4/TOX/BMI1/RPS6/IL7R/PTPRC/CD3G/IL2RG/TESPA1/STAT5B/ZAP70/CD3D/CD3E/BCL2/CCR7/GATA3
GO:0002285	lymphocyte activation involved in immune response	205	-0.359041440123826	-1.48975585513055	0.000649139369629847	0.0131389095194699	0.011129648019603	3961	tags=33%, list=21%, signal=27%	KMT5C/SHLD3/NBN/LCP1/CD244/IL21/PTGER4/CRACR2A/IL6R/PTK2B/APLF/ST3GAL1/HLA-DMB/CD74/IFNK/LEF1/IL18R1/ITFG2/IL6/CORO1A/BATF/APBB1IP/NDFIP1/SEMA4A/XBP1/IFNG/IL12B/RORC/PLCG2/SPN/TNFSF18/PGLYRP2/EXOSC3/CD28/FOXP1/CD46/IRF8/ZNF683/NFKBID/TSC1/IL18/RC3H1/TBX21/THOC1/CEACAM1/DOCK10/JAK3/RPS6/MFNG/CD1C/FGL2/PTPRC/PCK1/LY9/NKG7/EOMES/MYB/GPR183/IRF4/GAPT/CD40LG/ITGAL/SLAMF6/POU2AF1/CD19/GATA3/ITM2A/CCL19
GO:0022604	regulation of cell morphogenesis	309	0.351502134101883	1.45252976013055	0.000649021218283987	0.0131389095194699	0.011129648019603	3554	tags=32%, list=19%, signal=26%	FN1/MYH14/FLNA/MYO10/CCL7/S100A10/PTPRD/MFSD2A/WNT5A/TPM1/PDPN/ERMN/P4HB/ALDOA/MELTF/BCL9L/PLXNB3/ITGB3/CDC42EP1/ATP10A/CALR/UNC13D/MYH9/CSPG5/LRP8/VEGFA/PLXNB2/FBLN1/DIAPH1/RIMS2/CORO1C/SPARC/PLXNA1/SEMA3E/FGB/DBN1/RASAL1/HAS2/FBLIM1/CIB1/RHOD/MDK/RHOBTB3/ACTN4/DAPK3/PLXNA2/GNA12/ITGB2/CFL1/CYFIP1/LIMS1/SRC/FGG/PKP2/PARVA/MYO9A/DOCK5/RAC3/FERMT2/MSN/RHOBTB2/DAG1/PRAG1/MUL1/ITPKA/CAMK2B/ARPIN/TBC…
GO:0034599	cellular response to oxidative stress	270	0.361594066746335	1.47286309629477	0.00068233730033814	0.0137672850882106	0.0116619295528488	3106	tags=29%, list=16%, signal=25%	MMP9/GJB2/SLC1A1/SPHK1/PRODH/PRKAA2/G6PD/ECT2/TPM1/MMP3/P4HB/PTPRK/ABCD1/GPX8/ETV5/AKT1/MAP3K5/PRKD1/EGFR/MEAK7/SESN2/FZD1/MMP2/PPARGC1A/NOL3/STK24/MGST1/ADPRS/MELK/SLC7A11/PYCR1/ALDH3B1/HMOX1/GSKIP/SELENOS/PRDX5/DHFR/PML/STK26/VRK2/SRC/BNIP3/ATP13A2/NFE2L1/SIN3A/BMP7/SIRPA/SLC4A11/EIF2S1/MT3/HIF1A/PINK1/GPX1/HDAC2/ATP2A2/GPX7/NQO1/CDK1/LONP1/TRPM2/DDR2/PXN/PDCD10/KEAP1/FANCD2/PCNA/SOD2/ENDOG/PRK…
GO:0050854	regulation of antigen receptor-mediated signaling pathway	63	-0.496592460831023	-1.71124764453784	0.000702151743545454	0.0141004884869266	0.0119441779800222	1832	tags=33%, list=10%, signal=30%	DUSP22/RAB29/FOXP1/PRKCH/RC3H1/CEACAM1/UBASH3A/SLA2/PRKCB/GCSAM/PTPRC/LCK/BLK/TESPA1/FCRL3/STAP1/CD22/SH2D1A/TRAT1/CD19/CCR7
GO:0030324	lung development	185	0.386583966540691	1.50934866510449	0.000703260760995869	0.0141004884869266	0.0119441779800222	3204	tags=30%, list=17%, signal=25%	ITGB6/MMP12/MMP14/ABCA12/EDN2/ADAMTS2/PTK7/LOX/MME/WNT5A/CHI3L1/PDPN/ITGA3/SOX11/COL3A1/WNT2/DLG5/WNT7B/LIF/NOG/SREBF1/MAP2K1/VEGFA/TMEM38B/EIF4G1/RCN3/PLOD3/LAMA1/SLC7A11/LTBP3/CTSZ/PHEX/TIMELESS/TP73/PPP1CA/FGF1/ACE/LOXL3/DAG1/STK40/LAMA5/EXT1/ATXN1L/YAP1/AIMP2/BMP4/CCN2/CLCN2/STRA6/SELENON/JMJD6/ADAMTSL2/CTNNB1/TBX5/BAG6/NOTCH1
GO:0002286	T cell activation involved in immune response	117	-0.433739348706923	-1.67714458724409	0.000722772872689113	0.0144464227928736	0.0122372104464831	3836	tags=35%, list=20%, signal=28%	LCP1/IL21/PTGER4/CRACR2A/IL6R/HLA-DMB/CD74/IFNK/LEF1/IL18R1/IL6/BATF/APBB1IP/SEMA4A/IFNG/IL12B/RORC/SPN/TNFSF18/FOXP1/CD46/NFKBID/TSC1/IL18/RC3H1/TBX21/CEACAM1/JAK3/RPS6/CD1C/FGL2/PCK1/LY9/EOMES/MYB/GPR183/IRF4/ITGAL/SLAMF6/GATA3/CCL19
GO:0000079	regulation of cyclin-dependent protein serine/threonine kinase activity	108	0.450601294287612	1.64062293603755	0.000735081772976683	0.0146466760746382	0.0124068400902147	2193	tags=29%, list=12%, signal=26%	SFN/CCNB2/PLK1/CDC6/CCNJL/CCNO/CCNA1/CCNA2/CDKN1A/AKT1/CDKN3/PKMYT1/CCNE1/EGFR/DIRAS3/CDC25A/BLM/CCNE2/CCNB1/PDGFB/CDC25C/GADD45A/CCNK/SRC/CDKN2A/ACTB/CKS1B/CCNYL1/ADAM17/CCNF/CDK5R2
GO:1903034	regulation of response to wounding	161	0.416612066118773	1.6091169037667	0.000742297951606548	0.014744527013899	0.012489727221049	3410	tags=34%, list=18%, signal=28%	SPP1/PLAUR/PLAU/CD109/CLDN1/FLNA/TNFRSF12A/ANXA2/EMILIN1/RTN4R/PLAT/PTPRF/FAP/TAFA5/FERMT1/EMILIN2/MAP2K1/ITGB1/F12/F2RL1/STK24/SERPINE1/PDGFB/UBASH3B/FGB/MDK/HRAS/ACTG1/SERPINB2/ST3GAL4/MYLK/FGG/GRN/ACTA2/FERMT2/CCN4/CASK/KIAA0319/HPSE/MTOR/KREMEN1/PHLDB2/DDR2/FOXC2/THBS1/ALOX5/RTN4RL1/PRDX2/RGMA/EPHB2/ANXA1/FKBP1B/PRKG1/ADTRP/WFDC1
GO:0042093	T-helper cell differentiation	67	-0.488214294081969	-1.71318573602932	0.000748828404050615	0.0148281934127174	0.0125605989755532	3825	tags=39%, list=20%, signal=31%	IL21/PTGER4/CRACR2A/IL6R/LEF1/IL18R1/IL6/BATF/SEMA4A/IL12B/RORC/SPN/TNFSF18/FOXP1/NFKBID/IL18/RC3H1/TBX21/JAK3/LY9/MYB/GPR183/IRF4/SLAMF6/GATA3/CCL19
GO:0048678	response to axon injury	84	0.475070253009139	1.66820625858877	0.000754747743125663	0.0148992795217029	0.012620814275074	3248	tags=39%, list=17%, signal=33%	SPP1/TNC/SLC1A1/FLNA/RTN4R/EPO/PTPRF/FLRT3/CSPG5/MAP2K1/DPYSL3/RANGAP1/THY1/MMP2/STK24/LAMB2/DHFR/BNIP3/GAP43/GRN/DAG1/KIAA0319/CTNNA1/CDK1/MAP1B/KREMEN1/SOD2/RTN4RL2/TSPO/RTN4RL1/RGMA/FKBP1B/TXN2
GO:0045745	positive regulation of G protein-coupled receptor signaling pathway	26	0.661536473621048	1.88342641423148	0.000779550320547231	0.0153415503083695	0.0129954510116813	3072	tags=46%, list=16%, signal=39%	GRP/KLK6/ITGB3/PRMT5/SLC39A14/PRKCA/CHGA/ACP3/MRAP2/KLK5/GPR27/KLK14
GO:0002294	CD4-positive, alpha-beta T cell differentiation involved in immune response	69	-0.493168080872439	-1.73509420416607	0.000786294958511204	0.0154268176522628	0.0130676788874949	3825	tags=39%, list=20%, signal=31%	IL21/PTGER4/CRACR2A/IL6R/LEF1/IL18R1/IL6/BATF/SEMA4A/IFNG/IL12B/RORC/SPN/TNFSF18/FOXP1/NFKBID/IL18/RC3H1/TBX21/JAK3/LY9/MYB/GPR183/IRF4/SLAMF6/GATA3/CCL19
GO:0051225	spindle assembly	126	0.431296361645413	1.59647043007598	0.000811267524134991	0.0158680950592275	0.0134414741565196	2710	tags=29%, list=14%, signal=25%	CDC20/CCNB2/KIF23/FLNA/PLK1/MYBL2/KIF4A/CDCA8/BIRC5/STIL/KIFC1/INCENP/DYNC1H1/TPX2/AURKA/RACGAP1/NDC80/FBXO5/SAC3D1/GPSM2/CHMP1A/AURKB/KIF11/RCC1/SMC1A/ASPM/KIF15/SPAG5/TUBB/HAUS2/NEK2/TUBGCP4/NEK6/TUBGCP5/DRG1/RAB11A/HAUS8
GO:0033260	nuclear DNA replication	38	0.607576890682781	1.86336861543621	0.000823355934187311	0.0159581350153395	0.0135177447950944	3614	tags=53%, list=19%, signal=43%	MCM2/CDT1/CDC45/RAD51/FEN1/MCM6/TIPIN/GINS3/BLM/MCM4/CDC7/MCM3/BRCA2/GMNN/PCNA/TERF2/GINS1/ZMPSTE24/POLA1/DONSON
GO:0090232	positive regulation of spindle checkpoint	12	0.801516976786884	1.84083922694641	0.000821254658683502	0.0159581350153395	0.0135177447950944	1732	tags=50%, list=9%, signal=45%	CDCA8/BIRC5/INCENP/NDC80/AURKB/MAD2L1
GO:0090267	positive regulation of mitotic cell cycle spindle assembly checkpoint	12	0.801516976786884	1.84083922694641	0.000821254658683502	0.0159581350153395	0.0135177447950944	1732	tags=50%, list=9%, signal=45%	CDCA8/BIRC5/INCENP/NDC80/AURKB/MAD2L1
GO:0006734	NADH metabolic process	35	0.608553888585417	1.84526693381344	0.000840043292562372	0.0161834846362317	0.0137086329322084	2294	tags=43%, list=12%, signal=38%	PKM/PFKP/ENO1/ENO2/PGK1/HK3/TPI1/ME1/PFKL/PC/GPD2/HK1/OGDH/HK2/NQO1
GO:0010631	epithelial cell migration	299	0.351830017484422	1.44865765558184	0.00083818264716256	0.0161834846362317	0.0137086329322084	3477	tags=32%, list=18%, signal=27%	MMP9/KRT16/S100A2/LOXL2/GREM1/STC1/EDN2/GPI/ANLN/WNT5A/ITGA3/BCAR1/TGFB2/EPHB4/S100P/ITGB3/FGFBP1/AKT1/PIK3R3/FAP/CALR/PRKD1/NRP2/PFN2/MYH9/FERMT1/ITGB1/VEGFA/AGT/CORO1C/SPARC/EPHA2/PDGFB/SRPX2/ARSB/PRKCA/HAS2/SNAI2/SNAI1/CDH13/CIB1/HMOX1/AMOT/TGFBR1/ITGA2/GADD45A/RIN2/MARVELD3/SRC/ATP5F1B/DOCK5/GRN/ROBO1/FGF1/LGMN/DPP4/MAP2K5/TGFB1/HIF1A/ADAM17/FAT2/GPX1/ADAM9/ANGPT2/EMC10/DNAJA4/MTOR/MAP4K4/FGF…
GO:0030183	B cell differentiation	151	-0.383550545220709	-1.54654864612042	0.000851263655225319	0.0163503974138773	0.0138500206525833	2736	tags=32%, list=14%, signal=27%	PTPN2/IL21/PTK2B/RBPJ/ST3GAL1/GON4L/HDAC9/IFNK/KLF6/ITFG2/IL6/CARD11/ID2/DCLRE1C/BTK/XBP1/ATM/LYL1/PLCG2/HDAC5/KIT/HHEX/SFRP1/IRF8/TPD52/INPP5D/IRF2BP2/DOCK10/BLNK/JAK3/MFNG/PTPRC/IL2RG/PAX5/FCRL3/GPR183/STAT5B/CD79B/CD40LG/CD27/CR2/POU2AF1/CD19/BCL2/IKZF3/CD79A/MS4A1/ITM2A
GO:0010769	regulation of cell morphogenesis involved in differentiation	99	0.460569700151304	1.66408132660365	0.000857977761902545	0.0164300172608643	0.0139174646722736	3443	tags=35%, list=18%, signal=29%	FLNA/S100A10/PTPRD/PDPN/P4HB/MELTF/ITGB3/CALR/UNC13D/CSPG5/LRP8/FBLN1/CORO1C/FGB/DBN1/HAS2/CIB1/MDK/ACTN4/LIMS1/FGG/PKP2/DOCK5/RAC3/FERMT2/ITPKA/CAMK2B/ARPC2/TACSTD2/EFNA5/CDKL5/EPHB2/RCC2/PRKDC/DHX36
GO:0051303	establishment of chromosome localization	81	0.472551764042483	1.6527118910357	0.000879936973358917	0.0167502288142965	0.0141887080259347	4316	tags=43%, list=23%, signal=34%	FAM83D/CDT1/CDCA5/KIF2C/CDCA8/BIRC5/KIFC1/INCENP/DYNC1H1/NDC80/CCNB1/CHMP1A/AURKB/KIF18A/CHAMP1/MAP1S/SPAG5/KIF14/CENPF/NUDC/ZW10/KAT5/RAB11A/NUF2/PSRC1/VPS4A/TTL/NDE1/CENPE/CHMP6/MLH1/CHMP2B/KIF22/KASH5/SPDL1
GO:0002449	lymphocyte mediated immunity	289	-0.339000686782148	-1.45213675046616	0.00087811676121299	0.0167502288142965	0.0141887080259347	3961	tags=34%, list=21%, signal=28%	KMT5C/NCR1/PTPN6/SHLD3/FUT7/NBN/IL21/CLNK/APLF/RFTN1/HLA-DPA1/LYST/KLRK1/HLA-DMB/IL1R1/HLA-DQA1/ARG1/CD74/HLA-DQA2/AHR/ARID5A/IL18R1/IL6/C4BPA/CORO1A/LAG3/IGLL1/HLA-DOA/BATF/CD160/HLA-DMA/NDFIP1/CSMD3/BTK/CD226/MASP2/SERPINB9/SH2D1B/IL12B/PRF1/SASH3/CRTAM/HLA-DPB1/CD1B/WAS/CD1D/DUSP22/EXOSC3/TNFRSF1B/C4BPB/RIPK3/AZGP1/CD28/CD46/ZP3/HLA-DOB/INPP5D/SCART1/C5/IL18/CSF2RB/TBX21/LTA/THOC1/CEACAM1/XCL1…
GO:0043903	regulation of biological process involved in symbiotic interaction	59	0.528155943203743	1.77475469654616	0.000894657108600981	0.0169799016813409	0.0143832582788357	2191	tags=24%, list=11%, signal=21%	KRT6A/CXCL8/LGALS1/P4HB/LTF/FURIN/ITGAV/SMPD1/LY6E/F2RL1/TMPRSS4/IFITM3/TRIM59/PTX3
GO:0050913	sensory perception of bitter taste	42	-0.560988949222792	-1.78021215500392	0.000915201296378938	0.0173184245314784	0.0146700126828477	3121	tags=38%, list=16%, signal=32%	TAS2R13/TAS2R43/TAS2R46/PLCB2/TAS2R50/CST1/TAS2R3/AZGP1/TAS2R30/TAS2R31/TAS2R4/TAS2R20/TAS2R14/CST2/TAS2R5/PIGR
GO:1902969	mitotic DNA replication	14	0.783742153220415	1.88017575844547	0.000933117982305464	0.0175535959259581	0.0148692206034868	3375	tags=79%, list=18%, signal=65%	MCM2/CDC45/RAD51/MCM6/GINS3/MCM4/MCM3/BRCA2/GINS1/ZMPSTE24/POLA1
GO:0030888	regulation of B cell proliferation	66	-0.498359227015896	-1.74354744241612	0.000932807810985793	0.0175535959259581	0.0148692206034868	3287	tags=41%, list=17%, signal=34%	CD74/AHR/SLC39A10/CARD11/BTK/VAV3/ATM/SASH3/INPP5D/PRLR/CTLA4/NFATC2/RC3H1/MEF2C/BMI1/IRS2/TNFRSF13B/PTPRC/CD38/BLK/FCRL3/GPR183/MZB1/TNFRSF13C/CD22/BCL2/IKZF3
GO:0010906	regulation of glucose metabolic process	104	-0.431890711878689	-1.62436837524153	0.000943569182317215	0.0176981480648121	0.0149916671751403	2370	tags=26%, list=12%, signal=23%	EPM2AIP1/RORC/GPLD1/LEPR/FOXO1/SORBS1/PPP1R3E/PFKFB1/CLK2/NCOA2/NR3C1/IGF1/INSR/GNMT/GPT/IRS2/DGAT2/FBP1/MST1/ACACB/OGT/KAT2A/TFF3/ZNF692/LEP/PDK4/ADIPOQ
GO:0051156	glucose 6-phosphate metabolic process	27	0.65107812850861	1.85514447610812	0.000959869579428551	0.0179512451170322	0.015206059480821	2449	tags=37%, list=13%, signal=32%	HK3/GPI/PGAM1/G6PD/TKT/PGD/HK1/HK2/TALDO1/MTOR
GO:0048013	ephrin receptor signaling pathway	51	0.544437295598607	1.76407684852342	0.000966462651330711	0.0180218516557179	0.0152658685481024	3765	tags=35%, list=20%, signal=28%	MMP9/EPHB4/EFNA3/EPHB3/NGEF/MMP2/EPHA2/CHN1/EFNA4/EFNB3/SRC/EFNA5/EPHA8/EPHB2/SIPA1L1/EPHB6/EFNB1/YES1
GO:0000910	cytokinesis	185	0.382517364579129	1.49347133760661	0.000976156774821429	0.0181497056155752	0.015374170501854	4108	tags=32%, list=22%, signal=26%	KIF23/PLK1/KIF4A/ANLN/CDC6/KIF20A/ECT2/CDCA8/E2F8/SEPTIN3/BIRC5/CEP55/E2F7/INCENP/CENPA/MYH9/AURKA/RACGAP1/CHMP1A/AURKB/CKAP2/SEPTIN9/CFL1/KIF14/BRCA2/CDC25B/ARL3/ESPL1/STMN1/PLK4/TRIM36/SNX33/PLK2/RAB11A/USP8/TMEM250/FSD1/CIT/ROCK1/GIPC1/ZFYVE19/PLEC/RTKN/RAB35/ACTR3/SEPTIN10/VPS4A/PIN1/CHMP6/SEPTIN8/BBS4/CALM2/ANXA11/RHOA/CHMP2B/KIF13A/EXOC5/ROCK2/PLK3/EXOC3
GO:0001707	mesoderm formation	70	0.50882346116136	1.75360898018693	0.00101773999185622	0.0188150031504563	0.0159377277270989	4740	tags=51%, list=25%, signal=39%	ITGB4/GPI/INHBA/WNT5A/ITGA3/WLS/ITGB3/GJA1/NOG/ITGB1/AHDC1/HOXA11/EPHA2/SNAI1/ITGA2/ACVR1/MESP2/BMP7/DKK1/EXT2/SIX2/FOXC2/BMP4/TBX20/EYA2/TWSG1/POFUT2/HMGA2/NF2/WNT3A/WNT11/SMAD3/ARMC5/TRIM15/PRKACA/TXNRD1
GO:0070085	glycosylation	241	0.366837173155234	1.4765068037399	0.00101782224672575	0.0188150031504563	0.0159377277270989	3934	tags=33%, list=21%, signal=27%	GALNT3/B3GNT9/B3GNT7/B3GNT3/GALNT5/GCNT2/EXTL1/B4GALNT1/FUT3/GALNT14/GALNT2/ST8SIA2/POGLUT2/GALNT13/C1GALT1/GMPPB/GFPT2/DPY19L1/MGAT5B/ST6GAL2/SLC39A8/PLOD3/B3GNT5/ST6GALNAC2/GXYLT2/SLC35C1/MAN1B1/COG4/EXTL3/B3GNT4/RPN2/DDOST/ST3GAL4/MAN2A2/MGAT5/B4GALT1/POGLUT3/GALNT18/UGGT1/MT3/EXT2/STT3A/EXT1/SRD5A3/PIGZ/RPN1/GALNT6/LARGE1/FUOM/MGAT4B/GALNT10/DOLPP1/CHP1/POMT2/PMM1/TMTC2/ST8SIA6/EXTL2/MGAT1/B4…
GO:0051653	spindle localization	59	0.523821132016796	1.76018849387123	0.00103098196201048	0.0189637738929146	0.0160637477744036	4721	tags=51%, list=25%, signal=38%	PLK1/SAPCD2/GJA1/DYNC1H1/CENPA/MYH9/ITGB1/NDC80/DCTN1/GPSM2/ASPM/CFL1/SPAG5/MAD2L1/ESPL1/ZW10/KAT5/MAP4/LLGL2/TLE6/ACTR3/LLGL1/NDE1/ANKFN1/CDK5RAP2/KASH5/SPDL1/FGF10/SPIRE1/ACTR2
GO:0051961	negative regulation of nervous system development	147	0.409506860209182	1.560712405177	0.00103180008047753	0.0189637738929146	0.0160637477744036	3341	tags=30%, list=18%, signal=25%	SPP1/CDH1/LDLR/SEMA4B/WNT5A/SOX11/SEMA7A/RTN4R/NR1D1/ROBO2/NOG/LHX2/THY1/DRAXIN/SEMA3E/SEMA3B/SEMA3D/KDM4A/IL1B/EFNB3/NKX6-1/BMP7/DLX2/DKK1/MT3/DNAJB11/DPYSL5/SEMA4F/KIAA0319/TLR2/CTNNA1/LRP4/FGF13/TSPO/PPP3CA/CBLN1/DUSP10/CTNNB1/MAP2/NOTCH1/DAAM2/EPHB2/SEMA6D/DLX1
GO:0044782	cilium organization	377	-0.316148671431853	-1.40112764238167	0.00104211426663233	0.0190984608864767	0.0161778378234251	3799	tags=28%, list=20%, signal=23%	FAM149B1/VDAC3/ALPK1/RABEP2/ARL13A/WDR35/BBS1/CIBAR2/SDCCAG8/CFAP157/IFT27/GORAB/OCRL/ARMC12/CLUAP1/CEP20/KIF27/TTC39C/PCM1/CFAP46/LRGUK/NME8/B9D1/TEKT2/KIF19/TTC21B/CATIP/TCTN1/DYNC2LI1/DNAI4/CEP120/TTC17/UBE2B/CIBAR1/SPAG17/AHI1/RSPH1/BBS10/DNAAF4/KIF3A/CDC14A/FHDC1/TEKT5/UBXN10/IQCB1/CC2D2B/TMEM67/IFT88/CCDC40/CEP135/CFAP53/CDKL1/WDR90/KIAA0753/DNAAF1/BBS5/DNAI1/GALNT11/ATAT1/IFT74/DYNC2I1/FBF…
GO:0051310	metaphase plate congression	70	0.508183788909455	1.75140441398482	0.00105138353544987	0.0192132831221068	0.0162751009231894	3532	tags=41%, list=19%, signal=34%	FAM83D/CDT1/CDCA5/KIF2C/CDCA8/BIRC5/KIFC1/INCENP/DYNC1H1/NDC80/CCNB1/CHMP1A/AURKB/KIF18A/CHAMP1/MAP1S/SPAG5/KIF14/CENPF/NUDC/ZW10/KAT5/RAB11A/NUF2/PSRC1/VPS4A/TTL/CENPE/CHMP6
GO:0010043	response to zinc ion	51	0.541513256213427	1.75460242378201	0.00105512656677904	0.0192267507724181	0.0162865090394713	2894	tags=31%, list=15%, signal=27%	S100A8/MT1G/MT2A/PAM/MT1E/MT1F/MT1H/ASS1/MT1X/ATP13A2/MTF1/KHK/MT3/SOD2/HAMP/TSPO
GO:0007080	mitotic metaphase plate congression	56	0.524671188483604	1.74784650484873	0.00105915716602621	0.0192453671417717	0.0163022785093807	3532	tags=41%, list=19%, signal=34%	CDT1/CDCA5/KIF2C/CDCA8/BIRC5/KIFC1/INCENP/NDC80/CCNB1/CHMP1A/AURKB/KIF18A/CHAMP1/KIF14/NUDC/ZW10/KAT5/RAB11A/NUF2/PSRC1/VPS4A/CENPE/CHMP6
GO:0002011	morphogenesis of an epithelial sheet	58	0.530330436703088	1.77310768624219	0.00106704660487929	0.0193337962742435	0.0163771846587556	4056	tags=50%, list=21%, signal=39%	MMP12/FLNA/COL5A1/WNT5A/PDPN/SOX11/ITGA5/FLRT3/FERMT1/ITGB1/LAMA1/NOTCH2/BMP7/FERMT2/DAG1/ADAM17/MTOR/PHLDB2/PDCD10/MEGF8/CD151/TBX20/NOTCH1/AJUBA/MRTFA/DVL1/DDR1/RHOA/MSX2
GO:0050673	epithelial cell proliferation	431	0.320399524229258	1.36478518421404	0.0010890596915787	0.0196769090037779	0.0166678270370371	2640	tags=24%, list=14%, signal=21%	MMP12/SDR16C5/MMP14/LOXL2/CDH3/SFN/CD109/ECM1/APLN/SERPINB5/CLDN1/SULF1/PTPRN/WNT5A/COL8A2/TGFB2/SOX11/VDR/PTPRK/UHRF1/SPINK1/DLX5/PLXNB3/WNT2/NR1D1/ITGB3/CDK4/MAGED1/FGFBP1/AKT1/COL8A1/FAP/PRKD1/NRP2/EGFR/FA2H/OVOL1/FERMT1/NOG/MAP2K1/RPS6KA1/ERBB2/FST/VEGFA/NKX3-1/EPGN/MED1/TGFA/LGR5/NKX2-5/SPARC/RASGRF1/EPHA2/PDGFB/EHF/PRKCA/HAS2/SNAI2/CDH13/C5AR1/XDH/MDK/LAMC1/KRT4/HMOX1/TGFBR1/SLURP1/NOTCH2/H…
GO:0009141	nucleoside triphosphate metabolic process	246	0.367253626873498	1.47938969471215	0.00110170581064277	0.019849324971468	0.0168138763747319	4456	tags=37%, list=23%, signal=29%	PKM/PFKP/ENO1/DDIT4/ENO2/PGK1/GAPDH/LDHA/HK3/GPI/PGAM1/ALDOC/PGM1/AK4/PRKAA2/TPI1/ALDOA/RAB23/HSPA8/NT5E/SLC2A6/EFL1/PFKL/CTPS1/PPARGC1A/TYMS/DCTPP1/APP/ENTPD3/AK5/HK1/PID1/CAD/ATP5F1B/GALK1/ADK/TGFB1/NDUFS6/OGDHL/HIF1A/LDHC/PINK1/OGDH/HK2/CMPK2/GTPBP1/ATP5MC3/ENTPD7/DTYMK/GNAI3/MTOR/NMNAT1/PRKAA1/CLPX/TSPO/VCP/AK7/EIF6/MFN1/SDHB/ATP6V1A/ATP6V1B2/PFKFB2/NDUFA6/AK2/NUDT15/NDUFV1/AK1/NDUFB3/CMPK1/N…
GO:0001893	maternal placenta development	35	0.601746218668887	1.82462460709609	0.00111101507103266	0.0199608213323733	0.0169083222075845	1010	tags=23%, list=5%, signal=22%	SPP1/GJB2/STC1/VDR/CYP27B1/AKT1/LIF/CTSB
GO:0048146	positive regulation of fibroblast proliferation	52	0.534846166626217	1.74743269902192	0.00113732508870818	0.0203762780598811	0.0172602454122985	1572	tags=38%, list=8%, signal=35%	FN1/SPHK1/CDC6/WNT5A/S100A6/WNT2/ITGB3/CCNA2/CDK4/CDKN1A/PDGFC/LIF/EGFR/AGT/CCNB1/PDGFB/E2F1/FOSL2/PML/HRAS
GO:0006979	response to oxidative stress	412	0.324827593881449	1.37860843474211	0.00115664700969002	0.0206645650111099	0.0175044462183902	3499	tags=30%, list=18%, signal=25%	MMP9/GJB2/MMP14/S100A7/SLC1A1/SPHK1/PRODH/PTPRN/SDC1/COL1A1/PXDN/ERO1A/PRKAA2/G6PD/ECT2/TPM1/MMP3/FOSL1/P4HB/GSTP1/PTPRK/ABCD1/GPX8/ETV5/ACOX2/DHCR24/AKT1/MAP3K5/PRKD1/EGFR/MEAK7/SESN2/FZD1/CAPN2/MMP2/PPARGC1A/NOL3/STK24/MGST1/ADPRS/MICB/MELK/SLC7A11/APP/PYCR1/ALDH3B1/HMOX1/GSKIP/SELENOS/PRDX5/DHFR/PML/STK26/VRK2/SRC/GSS/BNIP3/ATP13A2/MTF1/NFE2L1/SIN3A/BMP7/SIRPA/SLC4A11/GCLM/EIF2S1/MT3/HIF1A/PIN…
GO:0001822	kidney development	306	0.345308809343552	1.42230514996335	0.00117022804463025	0.0208489653856688	0.0176606472532236	3266	tags=33%, list=17%, signal=28%	MMP9/GREM1/SULF1/WT1/SDC1/PTK7/MME/WNT5A/SERPINB7/ITGA3/KIF26B/TGFB2/SOX11/GLIS2/IQGAP1/PCSK9/DLG5/ASS1/ITGB3/ADAMTS16/MAGED1/WNT7B/ROBO2/CRLF1/LIF/OVOL1/NOG/FADD/VEGFA/HOXA11/SALL1/AP1B1/CTNNBIP1/NKX3-1/HS3ST3A1/C1GALT1/AGT/LAMB2/GDNF/PDGFB/FBN1/HAS2/SULF2/FOXD1/TGFBR1/MYO1E/SMAD6/NOTCH2/CYP26B1/IRX1/SEC61A1/ODC1/TP73/TMEM59L/BMP7/CENPF/ACTA2/FGF1/ACE/BICC1/NOTCH3/ARG2/ARL3/RET/NID1/LAMA5/EXT1/C…
GO:0006959	humoral immune response	243	-0.342874910616429	-1.45226348583348	0.00117452163941932	0.0208673344603498	0.0176762072458808	1599	tags=18%, list=8%, signal=17%	CD28/RPL39/CD46/ZP3/GATA6/ANG/GNLY/C5/CXCL2/LTA/RPL30/PDCD1/MEF2C/EBI3/BMI1/BLNK/CLU/SUSD4/PLA2G6/C6/PTPRC/AZU1/IGLL5/LEAP2/FCER2/CTSG/GPR183/CST9L/CXCL9/SH2D1A/CXCL13/CR2/POU2AF1/HPX/MFAP4/BCL2/CCR7/GATA3/CFD/CST9/CXCL14/MS4A1/C7/JCHAIN
GO:0030174	regulation of DNA-templated DNA replication initiation	15	0.760456112743786	1.87426523159013	0.00119698918247098	0.0211906947358148	0.0179501178047527	3518	tags=80%, list=18%, signal=65%	MCM2/CDT1/TICRR/MCM6/MCM5/MCM4/MCM7/MCM3/CDK2/GMNN/CIZ1/MCIDAS
GO:0043010	camera-type eye development	340	0.337721353679623	1.40591218453309	0.00119934826365931	0.0211906947358148	0.0179501178047527	3605	tags=28%, list=19%, signal=23%	SLC1A1/WT1/INHBA/FAT1/MFSD2A/SLITRK6/WNT5B/WNT5A/COL8A2/TGFB2/SOX11/NECTIN1/WNT2/LRP5/WNT7B/COL8A1/TENM3/EGFR/AQP5/BCAR3/LAMC3/VEGFA/LHX2/THY1/MED1/LAMB2/EPHA2/FBN1/ACTL6A/LAMA1/WNT9A/SLC7A11/TGFBR1/LIMK2/NOTCH2/GRHL3/SIX5/FBN2/MITF/BMP7/DLX2/GNB1/NPHP4/BMPR1B/SMARCA4/PLAAT1/MFN2/CLIC4/NECTIN3/HIF1A/TMOD1/RET/HDAC2/ROM1/PPP1R13L/WNT6/ATP8A2/SIX3/SHROOM2/BAK1/COL4A1/FOXC2/BMP4/SPRED3/FOXF2/FZD5/LP…
GO:0000076	DNA replication checkpoint signaling	17	0.72633138920641	1.85899827865205	0.00121341844575979	0.0213802324492552	0.0181106705533584	2353	tags=53%, list=12%, signal=46%	CDT1/ORC1/TICRR/CDC45/CDC6/CLSPN/TIPIN/TIMELESS/NAE1
GO:0032465	regulation of cytokinesis	94	0.450829098003267	1.61860062685171	0.00127333753331808	0.0223743595140176	0.0189527712087569	4081	tags=32%, list=21%, signal=25%	KIF23/PLK1/CDC6/KIF20A/ECT2/CDCA8/E2F8/BIRC5/E2F7/INCENP/AURKA/RACGAP1/AURKB/KIF14/BRCA2/CDC25B/PLK4/PLK2/RAB11A/FSD1/CIT/GIPC1/ZFYVE19/VPS4A/PIN1/BBS4/CALM2/RHOA/KIF13A/PLK3
GO:0099173	postsynapse organization	163	0.401732170337496	1.55039614340922	0.00129736171199257	0.0227340424928889	0.019257449838863	4349	tags=38%, list=23%, signal=30%	CDH2/PTPRD/SPTBN2/TANC2/ACTN1/WNT5A/ITGA3/KIF1A/HSPA8/IL1RAP/ZNF365/NRP2/LRP8/EPHB3/NGEF/NRCAM/MESD/GDNF/DBN1/SLC7A11/LRFN4/EGLN1/SHISA6/ACTG1/CFL1/FARP1/GAP43/LGMN/ACTB/ADAM10/ITPKA/CAMK2B/INA/MTMR2/WASF2/FZD9/TANC1/LRP4/CDKL5/ZDHHC12/NLGN4X/CBLN1/SHANK1/PRNP/EPHB2/ARHGAP22/DHX36/NTNG2/ABHD17C/SIPA1L1/DVL1/VPS35/HOMER1/TREM2/LRRC4/PDLIM5/BAIAP2/GLRB/APOE/IGF1R/CTTN/EPHB1
GO:0006828	manganese ion transport	16	0.738856995995607	1.86684535634684	0.00130846483167695	0.0228659591896332	0.0193691932373921	2410	tags=38%, list=13%, signal=33%	SLC11A1/ATP2C2/SLC39A14/SLC39A8/ATP2C1/TRPM2
GO:1903020	positive regulation of glycoprotein metabolic process	25	-0.646901890180523	-1.79760824655388	0.00131371354972816	0.02289512769499	0.0193939011629165	1041	tags=24%, list=5%, signal=23%	IGF1/CCL21/RAMP1/CCR7/IL33/CCL19
GO:1901978	positive regulation of cell cycle checkpoint	19	0.712946098203763	1.87522077954832	0.00133663139361128	0.0231440489068656	0.0196047562166547	2279	tags=42%, list=12%, signal=37%	CDCA8/BIRC5/INCENP/NDC80/AURKB/MAD2L1/PBK/MAP3K20
GO:0017014	protein nitrosylation	15	0.757235755577291	1.86632814834586	0.00133885210999692	0.0231440489068656	0.0196047562166547	1844	tags=33%, list=10%, signal=30%	S100A9/S100A8/GAPDH/NOS2/ACE
GO:0018119	peptidyl-cysteine S-nitrosylation	15	0.757235755577291	1.86632814834586	0.00133885210999692	0.0231440489068656	0.0196047562166547	1844	tags=33%, list=10%, signal=30%	S100A9/S100A8/GAPDH/NOS2/ACE
GO:0043616	keratinocyte proliferation	53	0.553433672241883	1.82151277670653	0.0013547549310095	0.0233558289453821	0.0197841498933349	2221	tags=38%, list=12%, signal=33%	SDR16C5/CDH3/SFN/CD109/VDR/PTPRK/PRKD1/OVOL1/FERMT1/FST/MED1/HAS2/SNAI2/CDH13/MDK/SLURP1/NOTCH2/TGM1/CASK/YAP1
GO:0030048	actin filament-based movement	128	0.424073554465907	1.572344268878	0.0013672991906097	0.0235087247933861	0.0199136642163783	3282	tags=31%, list=17%, signal=26%	STC1/MYH14/FLNA/TPM1/PDPN/LIMCH1/ATP1A1/SUN2/MYO1D/GJA1/MYH9/EPDR1/KCNH2/MYO5B/ACTN4/MYO1E/PDE4B/KCNQ1/MYO5A/PKP2/PARVA/ACTA2/DSG2/SLC9A1/SGCD/FRMD6/ATP2A2/DSP/DSC2/WASF2/ADORA1/FGF13/ROCK1/MYO1C/GJA5/CACNA1C/KCNE3/MYL6/FNBP1L/NUP155
GO:0010770	positive regulation of cell morphogenesis involved in differentiation	81	0.461917460343411	1.61551926683303	0.00139950601331663	0.0239979637028772	0.0203280864979278	2333	tags=27%, list=12%, signal=24%	FLNA/S100A10/PTPRD/P4HB/ITGB3/CALR/UNC13D/CSPG5/LRP8/FGB/DBN1/HAS2/CIB1/MDK/LIMS1/FGG/DOCK5/RAC3/FERMT2/ITPKA/CAMK2B/ARPC2
GO:1904029	regulation of cyclin-dependent protein kinase activity	111	0.445058831565991	1.63342688352362	0.00140502959325081	0.0240282601027599	0.0203537498352433	2193	tags=28%, list=12%, signal=25%	SFN/CCNB2/PLK1/CDC6/CCNJL/CCNO/CCNA1/CCNA2/CDKN1A/AKT1/CDKN3/PKMYT1/CCNE1/EGFR/DIRAS3/CDC25A/BLM/CCNE2/CCNB1/PDGFB/CDC25C/GADD45A/CCNK/SRC/CDKN2A/ACTB/CKS1B/CCNYL1/ADAM17/CCNF/CDK5R2
GO:0046425	regulation of receptor signaling pathway via JAK-STAT	98	-0.418129831587266	-1.56930164218962	0.00141443984542899	0.0241246860036369	0.020435429851012	3181	tags=27%, list=17%, signal=22%	IFNK/IL6/NLK/ADIPOR1/VHL/IFNG/IL12B/OCIAD1/KIT/JAK2/IL10RA/EGF/PRLR/GHR/CAV1/JAK3/F2R/IL7R/PTPRC/CCL5/CRLF3/MST1/ELP2/ERBB4/LEP/SOCS2
GO:0042129	regulation of T cell proliferation	178	-0.372007894069473	-1.52384615508734	0.00144936218285762	0.0246545758552057	0.0208842865486231	2248	tags=25%, list=12%, signal=22%	IL12B/SASH3/CRTAM/HLA-DPB1/SPN/TGFBR2/TNFSF18/CD1D/TNFRSF1B/RIPK3/JAK2/PRKCQ/CD28/TNFRSF14/CD46/ZP3/CTLA4/TSPAN32/IL18/RC3H1/IGF1/XCL1/DHPS/EBI3/BMI1/JAK3/CD6/CCR2/RASAL3/GPAM/PTPRC/CCL5/SLAMF1/AGER/STAT5B/ZAP70/TNFRSF13C/CD40LG/PLA2G2D/PDE5A/IL6ST/CD3E/LEP/CCL19
GO:0009314	response to radiation	444	0.31968598337844	1.36575349989024	0.00149985233477291	0.0254457706451129	0.0215544882509456	3464	tags=25%, list=18%, signal=21%	MMP1/MMP9/ITGB6/CCL7/TICRR/MME/ECT2/MMP3/COL3A1/PITPNM1/PTPRK/RAD51/FEN1/ELOVL4/HRH1/ITGB3/RAD54L/IVL/CDKN1A/AKT1/CHEK1/GNB5/PCLAF/EGFR/TIPIN/HYAL3/SMPD1/NOG/CDC25A/ITGB1/RFWD3/NETO1/NDRG4/BLM/MMP2/XRCC6/NPTN/HSPA5/MSH6/SDF4/NOC2L/AURKB/TNKS1BP1/SNAI2/SLC7A11/SMC1A/APP/AEN/POLD1/TP53BP1/GADD45A/PML/NEDD4/HRAS/USP1/TIMP1/PPP1CA/TSPYL5/NPHP4/BRCA2/HMGCR/KDM4D/PBK/EIF2S1/H2AX/HIF1A/EXT1/FBXL22/GPX1/…
GO:0022407	regulation of cell-cell adhesion	474	-0.294002556430667	-1.33188503207397	0.00150690727907393	0.0254978279284573	0.0215985846989516	2917	tags=25%, list=15%, signal=22%	TMIGD2/LAG3/NR4A3/EPB41L5/TNFSF14/IRF1/CCDC88B/TNFAIP8L2/HLA-DOA/CARD11/CD160/ETS1/SERPINF2/HLA-DMA/MIA3/CCL28/NDFIP1/PTK2/XBP1/IFNG/AKNA/IL12B/NOTCH4/CD44/SASH3/ITPKB/CRTAM/ZC3H8/PHF10/HLA-DPB1/CXCL12/CD47/SPN/TGFBR2/RGCC/ALOX12/TNFSF18/CD1D/DUSP22/SOX13/JAK2/PRKCQ/ICOS/METTL3/CD28/EGR3/TNFRSF14/CD46/ZP3/CITED2/HLA-DOB/SMARCE1/CTLA4/NFKBID/TSPAN32/ZDHHC21/IL18/GP1BA/RC3H1/TBX21/IGF1/WNT4/CEACAM1…
GO:0001539	cilium or flagellum-dependent cell motility	154	-0.382966261476178	-1.54498745495104	0.0015462848480054	0.0259581046925	0.021988473857394	3650	tags=25%, list=19%, signal=20%	QRICH2/SLC9B1/BBS1/CFAP157/ARMC12/TAC4/CFAP46/NME8/TEKT2/CFAP45/UBE2B/TEKT5/TSSK4/CCDC40/EFHC2/CELF3/VPS13A/DNAI1/SLC9C1/DNAH5/CATSPERE/CCDC65/SEPTIN4/DNAH14/TTLL9/EFHC1/RFX3/TTC21A/CATSPER2/CFAP43/ATP1A4/DNAH1/SPEF2/TACR1/CFAP44/NEURL1/CFAP69/TTLL3
GO:0060285	cilium-dependent cell motility	154	-0.382966261476178	-1.54498745495104	0.0015462848480054	0.0259581046925	0.021988473857394	3650	tags=25%, list=19%, signal=20%	QRICH2/SLC9B1/BBS1/CFAP157/ARMC12/TAC4/CFAP46/NME8/TEKT2/CFAP45/UBE2B/TEKT5/TSSK4/CCDC40/EFHC2/CELF3/VPS13A/DNAI1/SLC9C1/DNAH5/CATSPERE/CCDC65/SEPTIN4/DNAH14/TTLL9/EFHC1/RFX3/TTC21A/CATSPER2/CFAP43/ATP1A4/DNAH1/SPEF2/TACR1/CFAP44/NEURL1/CFAP69/TTLL3
GO:0030323	respiratory tube development	189	0.381020033927972	1.49597095233082	0.00154576806905741	0.0259581046925	0.021988473857394	3204	tags=30%, list=17%, signal=25%	ITGB6/MMP12/MMP14/ABCA12/EDN2/ADAMTS2/PTK7/LOX/MME/WNT5A/CHI3L1/PDPN/ITGA3/SOX11/COL3A1/WNT2/DLG5/WNT7B/LIF/NOG/SREBF1/MAP2K1/VEGFA/TMEM38B/EIF4G1/RCN3/PLOD3/LAMA1/SLC7A11/LTBP3/CTSZ/PHEX/TIMELESS/TP73/PPP1CA/FGF1/ACE/LOXL3/DAG1/STK40/LAMA5/EXT1/ATXN1L/YAP1/AIMP2/BMP4/CCN2/CLCN2/STRA6/SELENON/JMJD6/ADAMTSL2/CTNNB1/TBX5/BAG6/NOTCH1
GO:0003209	cardiac atrium morphogenesis	29	0.635323548104242	1.84588496160474	0.00155164689889273	0.0259799307992616	0.0220069622171422	3266	tags=48%, list=17%, signal=40%	WNT5A/TGFB2/WNT2/NOG/NKX2-5/NOTCH2/ACVR1/BMP2/SMO/TBX20/SHOX2/TBX5/NOTCH1/SOX4
GO:0032259	methylation	375	-0.308224823919831	-1.36451912321961	0.00157200954669613	0.0262521489834685	0.0222375515647794	4747	tags=31%, list=25%, signal=23%	ZNF274/DPH5/KDM4C/COPRS/TRMT5/FBL/FAM86B1/WDR5B/METTL14/NFYB/BCDIN3D/SNRPE/ASH1L/PRMT9/MTF2/METTL8/NDUFAF7/TRMT2A/TRMT11/PIWIL2/BOD1L1/NDUFAF5/KMT5C/ZCCHC4/MTAP/MPHOSPH8/PAGR1/METTL22/THUMPD2/HNMT/TRMT44/SIRT1/TDRD12/METTL15/NFYA/ARID4A/TDRD5/DMAP1/TRMT1L/ARID4B/TRMT2B/PNMT/MLLT6/BOD1/TRMO/SMAD4/TRMT12/ETFBKMT/PHF1/METTL23/ATPSCKMT/GAMT/PEMT/ANTKMT/PIWIL4/CBLL1/FDXACB1/DYDC2/LARP7/NSUN6/H1-5/SETD…
GO:0070997	neuron death	359	0.333893790798638	1.39331364337351	0.00157814805208569	0.0262860284925523	0.0222662500660226	4651	tags=38%, list=24%, signal=30%	EGLN3/DDIT4/SLC1A1/ENO2/ADAM8/GAPDH/HYOU1/MYBL2/GPI/PCDHGC3/UNC5B/WNT5A/G6PD/EN1/TGFB2/PSMC1/AARS1/GBE1/EPO/PCSK9/NTF3/DHCR24/AKT1/MAP3K5/CRLF1/FAIM2/FOXQ1/ST8SIA2/DPYSL4/MEAK7/FADD/FZD1/CAPN2/TYRO3/DRAXIN/EIF4G1/PPARGC1A/IKBKG/HSPA5/SEMA3E/GDNF/SLC7A11/CTSZ/CHGA/APP/MDK/EGLN1/BOK/HMOX1/GPNMB/HRAS/ITGB2/KIF14/BNIP3/ATP13A2/CLCF1/GRN/LGMN/TNFRSF21/SLC9A1/VSTM2L/ZPR1/GCLM/DKK1/EIF2S1/MT3/HIF1A/PINK…
GO:0001654	eye development	387	0.328205287891906	1.38193535720819	0.00159794281516168	0.0265466032357769	0.0224869765403613	3605	tags=27%, list=19%, signal=22%	SMOC1/SLC1A1/COL5A1/WT1/PXDN/INHBA/FAT1/MFSD2A/SLITRK6/MFAP2/WNT5B/WNT5A/COL8A2/COL5A2/TGFB2/SOX11/NECTIN1/WNT2/SH3PXD2B/LRP5/WNT7B/COL8A1/MFAP5/TENM3/EGFR/AQP5/BCAR3/LAMC3/VEGFA/LHX2/THY1/MED1/LAMB2/EPHA2/FBN1/ACTL6A/LAMA1/WNT9A/SLC7A11/TGFBR1/LIMK2/NOTCH2/GRHL3/SIX5/FBN2/MITF/BMP7/DLX2/GNB1/NPHP4/BMPR1B/SMARCA4/PLAAT1/MFN2/CLIC4/NECTIN3/HIF1A/TMOD1/RET/HDAC2/ROM1/PPP1R13L/WNT6/ATP8A2/SIX3/SHROO…
GO:0072378	blood coagulation, fibrin clot formation	16	0.732273328992088	1.85021062426761	0.00162459970108052	0.026849973354292	0.0227439539275437	1712	tags=44%, list=9%, signal=40%	FN1/FLNA/F13A1/FBLN1/F12/FGB/FGG
GO:0007204	positive regulation of cytosolic calcium ion concentration	202	-0.35378376299619	-1.46111119414458	0.00162132106305455	0.026849973354292	0.0227439539275437	1793	tags=19%, list=9%, signal=17%	GHRL/JAK2/PIK3CG/OXTR/JPH1/XCR1/CYSLTR1/P2RX5/CXCR6/CCR4/GATA2/CAV1/JAK3/CCR2/F2R/PTGER3/S1PR4/PLA2G6/TRPV1/CD38/TACR1/LPAR6/CXCR3/CHRNA9/P2RY8/P2RY10/EDNRB/CD52/GPR174/CXCL13/S1PR1/GPR18/BCL2/CCR7/ADCY5/CD36/ESR1/F2RL2
GO:0000281	mitotic cytokinesis	84	0.460235116896791	1.61611276977763	0.00163299926269189	0.0269192352684983	0.0228026239964058	4108	tags=40%, list=22%, signal=32%	KIF23/PLK1/KIF4A/ANLN/KIF20A/ECT2/CDCA8/BIRC5/CEP55/INCENP/CENPA/RACGAP1/CHMP1A/AURKB/CKAP2/CFL1/ARL3/ESPL1/STMN1/TRIM36/SNX33/USP8/CIT/ROCK1/RTKN/RAB35/VPS4A/CHMP6/BBS4/RHOA/CHMP2B/EXOC5/ROCK2/EXOC3
GO:0032836	glomerular basement membrane development	11	0.812854721202143	1.84482697310688	0.00165430903721467	0.0272004128586761	0.0230408026371097	2097	tags=64%, list=11%, signal=57%	SULF1/WT1/LAMB2/SULF2/MYO1E/NID1/EXT1
GO:2001241	positive regulation of extrinsic apoptotic signaling pathway in absence of ligand	10	0.825283502393412	1.82577597614076	0.00166113489594796	0.0272426122935466	0.023076548743439	2707	tags=70%, list=14%, signal=60%	INHBA/SRPX/WWOX/PPP1CA/RET/CTNNA1/PPP2R1A
GO:0055008	cardiac muscle tissue morphogenesis	59	0.513321194596673	1.72490570762297	0.00167852898191193	0.0273241581873822	0.0231456242701781	2836	tags=31%, list=15%, signal=26%	COL11A1/WNT5A/TPM1/TGFB2/WNT2/ANKRD1/NOG/MED1/NKX2-5/EGLN1/TGFBR1/PKP2/TGFB1/BMP2/DSP/FOXC2/NRG1/TBX20
GO:2001234	negative regulation of apoptotic signaling pathway	227	0.374898587484326	1.49704917236164	0.00167935982738884	0.0273241581873822	0.0231456242701781	3377	tags=30%, list=18%, signal=25%	MMP9/PLAUR/ENO1/HYOU1/ICAM1/UNC5B/GSTP1/MAGEA3/EPO/CREB3L1/MAPK8IP2/ITGAV/MUC1/AKT1/FAIM2/TXNDC12/NOG/IFI6/DDIAS/NOL3/SERPINE1/LGALS3/GDNF/NOC2L/FGB/BCL2L10/SNAI2/SNAI1/IL1B/BOK/LMNA/ITGA6/HMOX1/TGFBR1/SELENOS/SLC25A5/ACVR1/SRC/FGG/MAZ/CSNK2A2/MAP2K5/GCLM/HIF1A/PINK1/GPX1/YBX3/YAP1/PRELID1/CTNNA1/GNAI3/BAK1/FZD9/BMP4/THBS1/SOD2/PCGF2/FAIM/CTNNB1/PRDX2/IL1A/EYA2/RAF1/CDKN2D/MAPK8IP1/SH3RF1/MEIS3
GO:0002366	leukocyte activation involved in immune response	290	-0.325416980740951	-1.39318603312233	0.00168319548558921	0.0273241581873822	0.0231456242701781	3961	tags=31%, list=21%, signal=25%	KMT5C/PTPN6/SHLD3/NBN/STXBP3/LCP1/CD244/IL21/PTGER4/CLNK/CRACR2A/LAT/IL6R/PTK2B/APLF/ST3GAL1/CX3CR1/HLA-DMB/CD74/IFNK/LEF1/IL18R1/ITFG2/IL6/CORO1A/NR4A3/BATF/APBB1IP/NDFIP1/ENPP3/BTK/SEMA4A/XBP1/IFNG/SH2D1B/IL12B/RORC/PLCG2/SPN/TNFSF18/KIT/PGLYRP2/EXOSC3/PIK3CG/CD28/FOXP1/CD46/IRF8/DNASE1/ZNF683/GAB2/NFKBID/SCNN1B/VAMP2/GATA2/PTGDS/TSC1/IL18/RC3H1/TBX21/THOC1/CEACAM1/DOCK10/JAK3/CCR2/RPS6/MFNG/CD…
GO:2001233	regulation of apoptotic signaling pathway	361	0.333459324104363	1.38897743773651	0.00167928308982508	0.0273241581873822	0.0231456242701781	3520	tags=27%, list=18%, signal=23%	MMP9/S100A9/S100A8/PLAUR/ENO1/HYOU1/TNFRSF12A/ICAM1/INHBA/UNC5B/P4HB/GSTP1/MAGEA3/EPO/CREB3L1/MAPK8IP2/ITGAV/MAGED1/MUC1/AKT1/FAIM2/TXNDC12/NOG/IFI6/FADD/NKX3-1/DDIAS/AGT/NOL3/SERPINE1/INHBB/LGALS3/GDNF/SRPX/NOC2L/FGB/BCL2L10/SNAI2/SNAI1/ITM2C/IL1B/BOK/LMNA/ITGA6/HMOX1/PDIA3/TGFBR1/SELENOS/SLC25A5/PML/ACVR1/SRC/WWOX/FGG/TRAF7/PPP1CA/BMPR1B/MAZ/CSNK2A2/MAP2K5/FEM1B/GCLM/HIF1A/RET/PINK1/GPX1/YBX3/Y…
GO:0038065	collagen-activated signaling pathway	17	0.716051677619375	1.83268802078722	0.001734730861487	0.0280894647849896	0.0237938967197165	2555	tags=59%, list=13%, signal=51%	ITGA11/COL1A1/COL4A6/OSCAR/COL4A5/UBASH3B/COL4A2/ITGA2/DDR2/COL4A1
GO:0032615	interleukin-12 production	62	-0.49108609923336	-1.68919713664867	0.00174864087077996	0.0281012738932377	0.0238038999256928	2415	tags=27%, list=13%, signal=24%	IFNG/IL12B/PLCG2/CD47/FOXP1/IRF8/IL16/JAK3/TIGIT/SLAMF1/AGER/LTB/CD40LG/LEP/CCR7/CD36/CCL19
GO:0032655	regulation of interleukin-12 production	62	-0.49108609923336	-1.68919713664867	0.00174864087077996	0.0281012738932377	0.0238038999256928	2415	tags=27%, list=13%, signal=24%	IFNG/IL12B/PLCG2/CD47/FOXP1/IRF8/IL16/JAK3/TIGIT/SLAMF1/AGER/LTB/CD40LG/LEP/CCR7/CD36/CCL19
GO:0045619	regulation of lymphocyte differentiation	207	-0.343087612553521	-1.42322992424108	0.00174239449524328	0.0281012738932377	0.0238038999256928	2910	tags=28%, list=15%, signal=24%	LAG3/IRF1/HLA-DOA/BATF/CARD11/ID2/NDFIP1/BTK/XBP1/IFNG/IL12B/ZEB1/SASH3/ITPKB/CRTAM/ZC3H8/PHF10/TGFBR2/TNFSF18/PGLYRP2/SOX13/METTL3/SFRP1/CD28/EGR3/CD46/SMARCE1/INPP5D/ZNF683/CTLA4/NFKBID/IL18/RC3H1/TBX21/BRAF/TOX/JAK3/CCR2/IL7R/FGL2/PTPRC/PCK1/IL2RG/RHOH/MYB/ZBTB16/TESPA1/FCRL3/STAT5B/IRF4/KAT2A/ZAP70/CD27/CD2/IKZF3/GATA3/CCL19
GO:0044703	multi-organism reproductive process	205	0.363888075435716	1.44851892499684	0.0017914842919922	0.028717627898702	0.0243259982875184	1706	tags=18%, list=9%, signal=17%	SPP1/MMP9/GJB2/ADM/ITGB4/SLC2A1/STC1/EPYC/PAM/ITGA3/FOSL1/TEAD4/VDR/EPO/ITGA5/SLC38A3/ITGB3/CYP27B1/AKT1/GJA1/SYDE1/LIF/CORIN/CALR/VEGFA/FBLN1/CTSB/CAPN2/MMP2/MED1/AGT/IL1B/ADCY7/ITGA2/COL16A1/BSG/TIMP1
GO:0008361	regulation of cell size	183	0.37128971127612	1.45056917538894	0.00180500149579563	0.0288619739177721	0.0244482702601582	4357	tags=36%, list=23%, signal=28%	SPP1/CDH1/FN1/TRPV4/SEMA4B/L1CAM/LPAR3/WNT5A/SEMA7A/KCNN4/RTN4R/SLC12A4/HSP90AA1/VEGFA/DRAXIN/NRCAM/SEMA3E/TMEM123/SEMA3B/DBN1/SEMA3D/SCT/TWF2/CYFIP1/NKX6-1/SIN3A/VAV2/SLC12A7/MSN/MT3/RET/SEMA4F/KIAA0319/PRR16/MAP1B/MTOR/CCDC51/LRRC8E/MEGF8/FGF13/EFNA5/CDKL5/ARHGAP5/MACF1/MAP2/KCNMA1/SEMA6D/TTL/SLC9A3R1/CDH4/KDM1A/ANO6/DNM2/E2F4/RHOA/GSK3B/ULK1/DIP2B/APOE/LIMK1/WNT3A/CTTN/FSTL4/DPYSL2/IST1/LRRC8A
GO:0045580	regulation of T cell differentiation	177	-0.3685220550756	-1.5083761370242	0.00182242431282866	0.0290678950245688	0.02462270097947	2910	tags=28%, list=15%, signal=24%	LAG3/IRF1/HLA-DOA/BATF/CARD11/XBP1/IFNG/IL12B/ZEB1/SASH3/ITPKB/CRTAM/ZC3H8/PHF10/TGFBR2/TNFSF18/SOX13/METTL3/CD28/EGR3/CD46/SMARCE1/ZNF683/CTLA4/NFKBID/IL18/RC3H1/TBX21/BRAF/TOX/JAK3/CCR2/IL7R/FGL2/PTPRC/PCK1/IL2RG/RHOH/MYB/ZBTB16/TESPA1/STAT5B/IRF4/KAT2A/ZAP70/CD27/CD2/GATA3/CCL19
GO:0051293	establishment of spindle localization	54	0.5276142712664	1.73983102544411	0.00183923686817083	0.0291904690045176	0.0247265303917337	4578	tags=48%, list=24%, signal=37%	PLK1/SAPCD2/GJA1/DYNC1H1/CENPA/MYH9/ITGB1/NDC80/DCTN1/GPSM2/CFL1/SPAG5/MAD2L1/ESPL1/ZW10/KAT5/MAP4/LLGL2/TLE6/LLGL1/NDE1/ANKFN1/CDK5RAP2/SPDL1/FGF10/SPIRE1
GO:0046427	positive regulation of receptor signaling pathway via JAK-STAT	44	-0.536712127952316	-1.71409312839379	0.00183556523862882	0.0291904690045176	0.0247265303917337	3706	tags=39%, list=19%, signal=31%	IL6R/PTK2B/IL6/ADIPOR1/IL12B/OCIAD1/KIT/JAK2/IL10RA/PRLR/GHR/F2R/IL7R/CCL5/CRLF3/ERBB4/LEP
GO:2000027	regulation of animal organ morphogenesis	129	0.42153537998522	1.56210531394005	0.0018458813206133	0.0292234082342641	0.0247544324054108	3625	tags=40%, list=19%, signal=33%	GPC6/GREM1/SULF1/WT1/PTK7/WNT5A/CTHRC1/WNT2/VANGL1/MAGED1/GPC4/SAPCD2/ROBO2/SP6/NOG/VEGFA/HOXA11/FZD1/AGT/DACT1/TNFRSF11B/GDNF/SNAI2/ROR2/CELSR2/ARHGEF19/GRHL3/BMP7/ROBO1/FGF1/RUNX2/ROR1/DKK1/SIX2/BMP2/TACSTD2/SMO/BMP4/NTN4/CELSR3/FZD2/HOXB7/CTNNB1/LHX1/LGR4/PLEKHA4/NKD1/FZD7/APCDD1/CSF1/CELSR1/DVL1
GO:0046034	ATP metabolic process	198	0.37117533985045	1.47080203292856	0.00185777200746	0.0293390364437387	0.0248523782258522	4456	tags=35%, list=23%, signal=27%	PKM/PFKP/ENO1/DDIT4/ENO2/PGK1/GAPDH/LDHA/HK3/GPI/PGAM1/ALDOC/PGM1/AK4/PRKAA2/TPI1/ALDOA/HSPA8/NT5E/SLC2A6/PFKL/PPARGC1A/APP/AK5/HK1/PID1/ATP5F1B/GALK1/TGFB1/NDUFS6/OGDHL/HIF1A/LDHC/PINK1/OGDH/HK2/ATP5MC3/MTOR/NMNAT1/PRKAA1/CLPX/TSPO/VCP/EIF6/SDHB/ATP6V1A/ATP6V1B2/PFKFB2/NDUFA6/AK2/NDUFV1/AK1/NDUFB3/NADK/NDUFS8/PARP1/OLA1/TREM2/MLST8/SLC25A13/BAD/VPS9D1/ATP5PB/STOML2/NDUFS5/NDUFS2/TIGAR/PFKM/BEND3…
GO:0051482	positive regulation of cytosolic calcium ion concentration involved in phospholipase C-activating G protein-coupled signaling pathway	31	-0.602900172057408	-1.77640400234184	0.00187698872414676	0.029569507092716	0.0250476042602628	717	tags=26%, list=4%, signal=25%	F2R/LPAR6/P2RY8/P2RY10/GPR174/S1PR1/GPR18/F2RL2
GO:0097696	receptor signaling pathway via STAT	170	-0.369634319770867	-1.51486803880793	0.00190175906607584	0.0298861203602483	0.0253157995941868	2798	tags=24%, list=15%, signal=21%	IFNK/FYN/IL6/NLK/ADIPOR1/VHL/IFNG/CSF2RA/IL12B/HCLS1/OCIAD1/TNFSF18/KIT/JAK2/IL10RA/EGF/PRLR/STAT4/GHR/IL18/CSF2RB/IGF1/STAT5A/CAV1/JAK3/CCR2/F2R/IL7R/PTPRC/FGFR3/CCL5/CRLF3/MST1/ELP2/STAT5B/ERBB4/PPARG/HPX/IL6ST/LEP/SOCS2
GO:0014002	astrocyte development	39	0.574113660147037	1.77361914019776	0.00191052511887512	0.0299502908341306	0.025370156828819	2007	tags=36%, list=11%, signal=32%	S100A9/S100A8/LDLR/NR1D1/LAMC3/LAMB2/ROR2/IL1B/APP/C5AR1/LRP1/GRN/ROR1/MT3
GO:0050864	regulation of B cell activation	131	-0.389973849553014	-1.54217621188464	0.00192163297999643	0.0300507690465945	0.0254552694583493	3062	tags=35%, list=16%, signal=30%	CD74/AHR/IL6/SLC39A10/IGLL1/CARD11/ID2/NDFIP1/BTK/XBP1/TNFAIP3/VAV3/ATM/SASH3/SAMSN1/EXOSC3/SFRP1/CD28/INPP5D/PRLR/CTLA4/NFATC2/RC3H1/TBX21/THOC1/MEF2C/BMI1/IRS2/TNFRSF13B/PTPRC/CD38/IL2RG/BLK/IGLL5/FCRL3/BANK1/GPR183/STAT5B/MZB1/TNFRSF13C/CD22/CD27/TBC1D10C/CD19/BCL2/IKZF3
GO:0048732	gland development	439	0.315199227185752	1.34658622663553	0.00193890168963897	0.030246866358368	0.0256213786818275	3271	tags=28%, list=17%, signal=24%	TNC/CDH1/APLN/CCNB2/SERPINB5/CLDN1/SULF1/SLC7A5/WT1/PAM/WNT5A/TGFB2/WLS/VDR/E2F8/DKK3/WNT2/LSR/CAPN1/PCSK9/ASS1/LRP5/ATP2C2/WNT7B/E2F7/ACO2/AKT1/IGF2R/EGFR/FA2H/NOG/MAP2K1/HOXB13/RPS6KA1/AURKA/FADD/VEGFA/EPHB3/HOXB9/HOXA11/SALL1/PRMT5/NKX3-1/MMP2/MED1/TGFA/NKX2-5/INHBB/SMARCB1/PLXNA1/EPHA2/LAMA1/TYMS/SNAI2/IGSF3/XDH/MDK/HMOX1/TGFBR1/GHRH/PITX1/ITGA2/SOSTDC1/NOTCH2/PML/APRT/HOXA9/FASN/PSAP/SRC/BMP…
GO:0048880	sensory system development	397	0.323288349033295	1.36463261088657	0.00195258820607879	0.03038626317781	0.0257394583088424	3605	tags=27%, list=19%, signal=22%	SMOC1/SLC1A1/COL5A1/WT1/PXDN/INHBA/FAT1/MFSD2A/SLITRK6/MFAP2/WNT5B/WNT5A/COL8A2/COL5A2/TGFB2/SOX11/NECTIN1/WNT2/SH3PXD2B/LRP5/WNT7B/COL8A1/MFAP5/TENM3/EGFR/AQP5/BCAR3/LAMC3/VEGFA/LHX2/THY1/MED1/LAMB2/EPHA2/FBN1/ACTL6A/LAMA1/WNT9A/SLC7A11/TGFBR1/LIMK2/NOTCH2/GRHL3/SIX5/FBN2/MITF/BMP7/DLX2/GNB1/NPHP4/BMPR1B/SMARCA4/PLAAT1/MFN2/CLIC4/NECTIN3/HIF1A/TMOD1/RET/HDAC2/ROM1/PPP1R13L/WNT6/ATP8A2/SIX3/SHROO…
GO:0071280	cellular response to copper ion	26	0.635468437622398	1.80920945186469	0.00196143979839556	0.0304499246372281	0.0257933843698057	3206	tags=38%, list=17%, signal=32%	MT1G/MT2A/MT1E/MT1F/MT1H/MT1X/APP/MT3/BACE1/PRNP
GO:0048332	mesoderm morphogenesis	72	0.479552312004655	1.66378381658903	0.00196708417615066	0.0304636086940912	0.0258049757987701	4740	tags=50%, list=25%, signal=38%	ITGB4/GPI/INHBA/WNT5A/ITGA3/WLS/ITGB3/GJA1/NOG/ITGB1/AHDC1/HOXA11/EPHA2/SNAI1/ITGA2/ACVR1/MESP2/BMP7/DKK1/EXT2/SIX2/FOXC2/BMP4/TBX20/EYA2/TWSG1/POFUT2/HMGA2/NF2/WNT3A/WNT11/SMAD3/ARMC5/TRIM15/PRKACA/TXNRD1
GO:0018208	peptidyl-proline modification	49	0.538298446361592	1.73449080672577	0.0019755401055234	0.0305206630795354	0.0258533051694099	3442	tags=43%, list=18%, signal=35%	EGLN3/P4HA2/P4HA1/ERO1A/P4HB/PPIB/P3H3/P3H1/P4HA3/NTMT1/PPIC/EGLN1/P3H2/PPIL1/FKBP7/FKBP5/PRDX4/PPIE/FKBP1B/OGFOD1/PIN1
GO:0009411	response to UV	146	0.396858047760188	1.51242129826909	0.00198221549663507	0.0305500007625973	0.0258781564012193	3172	tags=28%, list=17%, signal=24%	MMP1/MMP9/MME/MMP3/PTPRK/FEN1/IVL/CDKN1A/AKT1/CHEK1/PCLAF/EGFR/TIPIN/HYAL3/SMPD1/CDC25A/MMP2/MSH6/SDF4/NOC2L/AURKB/POLD1/PML/NEDD4/USP1/TIMP1/BRCA2/PBK/EIF2S1/GPX1/DTL/MSH2/BAK1/DDB1/PCNA/PRKAA1/BCL3/POLD3/ERCC2/CDKN2D/TP53I13
GO:0051917	regulation of fibrinolysis	18	0.706299311838017	1.85019009279161	0.00200986416141087	0.0305765564412099	0.0259006510652887	1090	tags=33%, list=6%, signal=31%	PLAUR/PLAU/PLAT/FAP/F12/SERPINE1
GO:0019835	cytolysis	25	-0.636299005936932	-1.76814499649564	0.00200372146613732	0.0305765564412099	0.0259006510652887	1453	tags=36%, list=8%, signal=33%	GZMH/C5/C6/GSDMB/NKG7/GZMM/GZMA/PLA2G2A/C7
GO:0006493	protein O-linked glycosylation	90	0.458459252361459	1.63298090173622	0.00201286132246998	0.0305765564412099	0.0259006510652887	4974	tags=52%, list=26%, signal=39%	GALNT3/B3GNT7/B3GNT3/GALNT5/FUT3/GALNT14/GALNT2/POGLUT2/GALNT13/C1GALT1/MGAT5B/PLOD3/B3GNT5/ST6GALNAC2/GXYLT2/SLC35C1/B3GNT4/ST3GAL4/POGLUT3/GALNT18/GALNT6/LARGE1/GALNT10/POMT2/TMTC2/ST8SIA6/EOGT/XXYLT1/B3GLCT/GALNT12/ST6GALNAC4/TET3/CRPPA/POFUT2/ST3GAL2/ST6GAL1/GALNT8/FKRP/TMTC3/GALNT15/GALNT1/B3GNT8/POMGNT1/C1GALT1C1L/VEGFB/GALNTL6/POMGNT2
GO:0043367	CD4-positive, alpha-beta T cell differentiation	87	-0.441877975202957	-1.63268353602285	0.00199526934241372	0.0305765564412099	0.0259006510652887	3907	tags=38%, list=20%, signal=30%	FUT7/IL21/PTGER4/CRACR2A/IL6R/LEF1/IL18R1/IL6/BATF/SEMA4A/IFNG/IL12B/SASH3/RORC/SPN/TNFSF18/FOXP1/NFKBID/IL18/RC3H1/TBX21/BRAF/TOX/JAK3/LY9/IL2RG/MYB/GPR183/IRF4/PLA2G2D/SLAMF6/GATA3/CCL19
GO:0031570	DNA integrity checkpoint signaling	128	0.417536576917678	1.54810701315785	0.00201740256694662	0.0305765564412099	0.0259006510652887	2669	tags=27%, list=14%, signal=24%	CDT1/PLK1/ORC1/TICRR/CDC45/CDC6/CLSPN/GTSE1/RAD51/MUC1/CDKN1A/CHEK1/TIPIN/WDR76/RFWD3/BLM/E2F1/BRIP1/TP53BP1/PML/TIMELESS/BRCA2/FEM1B/EME1/PBK/MDC1/H2AX/CDK2/MAP3K20/DTL/NAE1/CDK1/MSH2/PLK2/FANCD2
GO:0090092	regulation of transmembrane receptor protein serine/threonine kinase signaling pathway	274	0.346782586959328	1.41127989025178	0.00200489381580417	0.0305765564412099	0.0259006510652887	3577	tags=31%, list=19%, signal=26%	GREM1/BMP8B/CD109/SULF1/IGSF1/PMEPA1/NEO1/LOX/INHBA/EMILIN1/WNT5A/ITGA3/TGFB2/SOX11/BCL9L/NBL1/BMP8A/DKK3/TNFAIP6/NUP93/FERMT1/NOG/FST/CHST11/VEPH1/FZD1/GLG1/HTRA3/INHBB/HSPA5/FBN1/VASN/NOMO3/TTK/FOXD1/LTBP1/PCSK6/TGFBR1/SMAD6/TGFB1I1/CHRDL2/ASPN/SOSTDC1/NOTCH2/TMEM53/ACVR1/LRP1/FBN2/SIN3A/NOMO1/BMP7/STUB1/RNF111/TGFB1/DKK1/ADAM17/HDAC2/RBBP4/BMP2/KIAA0319/PELO/GDF5/HTRA1/BMP4/SPRED3/CRIM1/BRMS1/…
GO:0002263	cell activation involved in immune response	294	-0.319236154228609	-1.36894386717936	0.00199356715959427	0.0305765564412099	0.0259006510652887	3961	tags=31%, list=21%, signal=25%	KMT5C/PTPN6/SHLD3/NBN/STXBP3/LCP1/CD244/IL21/PTGER4/CLNK/CRACR2A/LAT/IL6R/PTK2B/APLF/TCIM/ST3GAL1/CX3CR1/HLA-DMB/CD74/IFNK/LEF1/IL18R1/ITFG2/IL6/CORO1A/NR4A3/BATF/APBB1IP/NDFIP1/ENPP3/BTK/SEMA4A/XBP1/IFNG/SH2D1B/IL12B/RORC/PLCG2/SPN/TNFSF18/KIT/PGLYRP2/EXOSC3/PIK3CG/CD28/FOXP1/CD46/IRF8/DNASE1/ZNF683/GAB2/NFKBID/SCNN1B/VAMP2/GATA2/PTGDS/TSC1/IL18/RC3H1/TBX21/THOC1/CEACAM1/DOCK10/JAK3/CCR2/RPS6/MF…
GO:0046637	regulation of alpha-beta T cell differentiation	72	-0.449942205714994	-1.59709322072547	0.00204967484046819	0.0309191516029117	0.0261908550245526	2415	tags=26%, list=13%, signal=23%	IFNG/IL12B/SASH3/ITPKB/TGFBR2/TNFSF18/ZNF683/NFKBID/IL18/RC3H1/TBX21/JAK3/IL2RG/MYB/ZBTB16/IRF4/ZAP70/GATA3/CCL19
GO:0010721	negative regulation of cell development	182	0.38355640136452	1.49761022767157	0.00204567131714256	0.0309191516029117	0.0261908550245526	3395	tags=31%, list=18%, signal=26%	SPP1/CDH1/LDLR/RFLNA/SEMA4B/WNT5A/SOX11/MELTF/SEMA7A/RTN4R/NR1D1/LTF/NOG/VEGFA/PAEP/LHX2/FBLN1/THY1/DRAXIN/CORO1C/SEMA3E/FBN1/SEMA3B/SEMA3D/KDM4A/IL1B/ACTN4/NPR2/RFLNB/EFNB3/NKX6-1/BMP7/DLX2/MT3/DNAJB11/DPYSL5/SEMA4F/KIAA0319/CTNNA1/PTHLH/TACSTD2/LRP4/FGF13/EFNA5/TSPO/PPP3CA/DUSP10/CTNNB1/MAP2/IL1A/NOTCH1/DAAM2/EPHB2/SEMA6D/DLX1/RCC2
GO:0002934	desmosome organization	10	0.815499909630558	1.80413171865232	0.00206160323883333	0.031025916036654	0.026281292557957	2313	tags=80%, list=12%, signal=70%	NECTIN1/PKP3/PERP/PRKCA/SNAI2/PKP2/DSG2/DSP
GO:0072001	renal system development	315	0.340366866284685	1.40686125250055	0.00208185519142569	0.0312571497754899	0.0264771649870719	3266	tags=33%, list=17%, signal=28%	MMP9/GREM1/SULF1/WT1/SDC1/PTK7/MME/WNT5A/SERPINB7/ITGA3/KIF26B/TGFB2/SOX11/GLIS2/IQGAP1/PCSK9/DLG5/ASS1/ITGB3/ADAMTS16/MAGED1/WNT7B/ROBO2/CRLF1/LIF/OVOL1/NOG/FADD/VEGFA/HOXA11/SALL1/AP1B1/CTNNBIP1/NKX3-1/HS3ST3A1/C1GALT1/AGT/LGR5/LAMB2/GDNF/PDGFB/FBN1/HAS2/SULF2/FOXD1/TGFBR1/MYO1E/SMAD6/NOTCH2/CYP26B1/IRX1/SEC61A1/ODC1/TP73/TMEM59L/BMP7/CENPF/ACTA2/FGF1/ACE/BICC1/NOTCH3/ARG2/ARL3/RET/NID1/LAMA5/E…
GO:0007259	receptor signaling pathway via JAK-STAT	163	-0.375238399366858	-1.53407761666638	0.00208960576173169	0.0313000432131989	0.0265134989661852	3181	tags=25%, list=17%, signal=21%	IFNK/FYN/IL6/NLK/ADIPOR1/VHL/IFNG/CSF2RA/IL12B/HCLS1/OCIAD1/TNFSF18/KIT/JAK2/IL10RA/EGF/PRLR/STAT4/GHR/IL18/CSF2RB/IGF1/STAT5A/CAV1/JAK3/CCR2/F2R/IL7R/PTPRC/FGFR3/CCL5/CRLF3/MST1/ELP2/STAT5B/ERBB4/HPX/IL6ST/LEP/SOCS2
GO:0051261	protein depolymerization	118	0.412977512297431	1.51814743503334	0.00219665749127823	0.0328266853135878	0.0278066800482269	3718	tags=34%, list=20%, signal=27%	TRPV4/KIF2C/SPTBN2/MICAL2/HSPA8/DNAJC6/ASPH/TPX2/F2RL1/CKAP2/CIB1/KATNB1/KIF18A/TWF2/MAP1S/CFL1/KIF18B/MID1IP1/FLII/NCKAP5/TMOD1/CAPG/TMOD3/STMN1/MAP1B/CRACD/SH3GL1/HDGFL3/FGF13/MAP1A/MICAL3/CAMSAP1/WDR1/SPTAN1/MID1/VPS4A/CAPZB/STMN2/SH3GL3/GSN
GO:1902683	regulation of receptor localization to synapse	18	0.704582293133912	1.84569226737648	0.00222329575973933	0.03314731859975	0.0280782806413406	2034	tags=50%, list=11%, signal=45%	GPC6/CNIH2/GPC4/NPTN/DBN1/PRKCZ/HRAS/ADAM10/DAG1
GO:0042098	T cell proliferation	208	-0.350876229973484	-1.45136376086591	0.00227432580811921	0.0338292741133266	0.0286559484317982	2248	tags=24%, list=12%, signal=21%	IL12B/SASH3/CRTAM/HLA-DPB1/SPN/TGFBR2/TNFSF18/CD1D/TNFRSF1B/RIPK3/BTN3A1/JAK2/PRKCQ/LMBR1L/PIK3CG/CD28/TNFRSF14/CD46/ZP3/CTLA4/TSPAN32/IL18/RC3H1/IGF1/WNT4/XCL1/DHPS/EBI3/BMI1/JAK3/CD6/CCR2/RPS6/DOCK8/RASAL3/GPAM/PTPRC/CCL5/SLAMF1/AGER/STAT5B/ZAP70/TNFRSF13C/CD40LG/PLA2G2D/PDE5A/IL6ST/CD3E/LEP/CCL19
GO:0045348	positive regulation of MHC class II biosynthetic process	14	-0.740405421398992	-1.80389948067002	0.00228475992852944	0.033905625296692	0.0287206236466992	3425	tags=64%, list=18%, signal=53%	SIRT1/RFXAP/XBP1/IFNG/CIITA/JAK2/TMEM106A/AZU1/IL33
GO:0099633	protein localization to postsynaptic specialization membrane	16	0.72065866013993	1.82086422742806	0.00234745666586657	0.0342012137468851	0.0289710093734929	2034	tags=38%, list=11%, signal=34%	GPC6/GPC4/PRKCZ/HRAS/ADAM10/DAG1
GO:0099645	neurotransmitter receptor localization to postsynaptic specialization membrane	16	0.72065866013993	1.82086422742806	0.00234745666586657	0.0342012137468851	0.0289710093734929	2034	tags=38%, list=11%, signal=34%	GPC6/GPC4/PRKCZ/HRAS/ADAM10/DAG1
GO:0035589	G protein-coupled purinergic nucleotide receptor signaling pathway	14	-0.740008748631372	-1.80293304015132	0.00232190968456648	0.0342012137468851	0.0289710093734929	1349	tags=50%, list=7%, signal=46%	GPR34/P2RY12/P2RY14/P2RY13/P2RY8/P2RY10/GPR171
GO:0043383	negative T cell selection	12	-0.755852366924066	-1.78540712666592	0.00233904278510486	0.0342012137468851	0.0289710093734929	1599	tags=50%, list=8%, signal=46%	CD28/THEMIS/PTPRC/ZAP70/CD3E/CCR7
GO:0071604	transforming growth factor beta production	41	0.553851920631384	1.72992616442789	0.00234745666586657	0.0342012137468851	0.0289710093734929	2030	tags=29%, list=11%, signal=26%	ITGB6/FN1/CDH3/SERPINB7/TGFB2/COL3A1/FURIN/ITGAV/FERMT1/LTBP1/LUM/HIF1A
GO:0032735	positive regulation of interleukin-12 production	42	-0.531152867228402	-1.68553193733173	0.00232778850679241	0.0342012137468851	0.0289710093734929	3112	tags=33%, list=16%, signal=28%	SCIMP/IRF1/IFNG/IL12B/PLCG2/IRF8/IL16/AGER/LTB/CD40LG/LEP/CCR7/CD36/CCL19
GO:0051965	positive regulation of synapse assembly	61	0.499810190538637	1.68092237199136	0.00232518478099117	0.0342012137468851	0.0289710093734929	1165	tags=21%, list=6%, signal=20%	THBS2/SYNDIG1/PTPRD/AGRN/SLITRK6/IL1RAP/DLG5/CLSTN1/ST8SIA2/LRRN1/FLRT3/EPHB3/SRPX2
GO:1900180	regulation of protein localization to nucleus	135	0.403318947838815	1.51822652324527	0.00234663755494984	0.0342012137468851	0.0289710093734929	4731	tags=47%, list=25%, signal=35%	TFRC/CDH1/FLNA/PLK1/TRIM29/ECT2/RAB23/GLIS2/MAGED1/CCT5/AKT1/LIF/PRKD1/FERMT1/HSP90AA1/SESN2/LMNA/LIMK2/LILRB4/SRC/ATP13A2/SIN3A/FERMT2/TGFB1/MFHAS1/TCP1/ZPR1/PKIA/CCT4/ZIC1/YAP1/CTNNA1/POLR1A/CDK1/TRIM28/CHP1/SMO/BMP4/CCT7/IPO5/PIN1/NMD3/NUP58/SUMO3/CCT6A/PARP1/CCT2/NOLC1/GSK3B/SUFU/ANGPT1/DKC1/HDAC3/NF2/JUP/PARP9/TERT/SMAD3/PIK3R1/ILRUN/RAN/CARD10/BYSL
GO:0045686	negative regulation of glial cell differentiation	25	0.642780271632747	1.81051181124119	0.00240269094035754	0.0349263892148338	0.0295852877273212	4077	tags=52%, list=21%, signal=41%	LDLR/NR1D1/NOG/KDM4A/NKX6-1/DLX2/DUSP10/CTNNB1/NOTCH1/DAAM2/DLX1/TREM2/NR2E1
GO:0072376	protein activation cascade	19	0.69832102858188	1.83675330700532	0.00243404831168725	0.0352567725065356	0.0298651473110067	1712	tags=37%, list=9%, signal=34%	FN1/FLNA/F13A1/FBLN1/F12/FGB/FGG
GO:0051781	positive regulation of cell division	92	0.448000962657659	1.60728920797977	0.00243644362850043	0.0352567725065356	0.0298651473110067	1925	tags=26%, list=10%, signal=24%	KIF23/CDC6/ECT2/TGFB2/CDCA8/BIRC5/PDGFC/INCENP/RACGAP1/VEGFA/NKX3-1/TGFA/OSM/PDGFB/GAREM1/AURKB/IL1B/MDK/MACC1/KIF14/FGF1/YBX1/CDC25B/TGFB1
GO:0060560	developmental growth involved in morphogenesis	231	0.357924985584511	1.43581445830652	0.00245180342789291	0.0353989497173884	0.0299855821393961	4351	tags=39%, list=23%, signal=31%	SPP1/CDH1/FN1/EDN2/SEMA4B/L1CAM/PTK7/LPAR3/WNT5A/KIF26B/SEMA7A/IQGAP1/RTN4R/PAK6/WNT7B/ST8SIA2/NRP2/FLRT3/ITGB1/HSP90AA1/AURKA/VEGFA/SALL1/LHX2/MED1/DRAXIN/NRCAM/RIMS2/LAMB2/PLXNA1/SEMA3E/SEMA3B/DBN1/RASAL1/SEMA3D/APP/RAPH1/PRKCZ/TWF2/VCL/CYFIP1/NKX6-1/SLC9A6/SIN3A/ADPRHL1/FGF1/HOXD13/MT3/EXT1/MUL1/SEMA4F/YAP1/KIAA0319/MAP1B/TRIM28/FMN1/MEGF8/BMP4/FGF13/EFNA5/CDKL5/CTNNB1/MACF1/LHX1/MAP2/NOTCH1/S…
GO:0010755	regulation of plasminogen activation	18	0.698408815989137	1.82952050271538	0.0024722998405699	0.0356144814871286	0.0301681538155839	1275	tags=56%, list=7%, signal=52%	PLAUR/PLAU/ENO1/ANXA2/S100A10/MELTF/PLAT/F12/SERPINE1/CTSZ
GO:0048754	branching morphogenesis of an epithelial tube	155	0.387680286547812	1.48915207908717	0.00248537518800807	0.0357223813539317	0.0302595531464874	3213	tags=36%, list=17%, signal=30%	MMP14/GREM1/WT1/WNT5A/VDR/WNT2/DLG5/LRP5/ADAMTS16/MAGED1/NOG/VEGFA/HOXA11/SALL1/CTNNBIP1/NKX3-1/HS3ST3A1/MED1/AGT/SEMA3E/GDNF/EPHA2/LAMA1/CTSZ/FOXD1/MDK/PML/ACVR1/SRC/TIMELESS/TMEM59L/BMP7/PPP1CA/FGF1/CLIC4/DAG1/LAMA5/EXT1/SIX2/YAP1/BMP2/WNT6/COL4A1/FOXC2/TACSTD2/SMO/BMP4/DCHS1/TBX20/GBX2/HOXB7/CTNNB1/LHX1/PKD2/NOTCH1/LGR4
GO:0042303	molting cycle	114	0.428530073522438	1.56703834317127	0.00250537194192254	0.0358486777193212	0.0303665357001656	3251	tags=32%, list=17%, signal=26%	KRT16/CDH3/CD109/KRT17/GAL/INHBA/WNT5A/TGFB2/TNFRSF19/FOXQ1/EGFR/FA2H/FERMT1/FST/LHX2/LGR5/KRT83/DLX3/KRT14/SNAI1/SOSTDC1/DKK1/LAMA5/EXT1/HDAC2/PPP1R13L/HPSE/NSDHL/SMO/LRP4/TRADD/CTNNB1/ERCC2/NOTCH1/LGR4/ZMPSTE24
GO:0042633	hair cycle	114	0.428530073522438	1.56703834317127	0.00250537194192254	0.0358486777193212	0.0303665357001656	3251	tags=32%, list=17%, signal=26%	KRT16/CDH3/CD109/KRT17/GAL/INHBA/WNT5A/TGFB2/TNFRSF19/FOXQ1/EGFR/FA2H/FERMT1/FST/LHX2/LGR5/KRT83/DLX3/KRT14/SNAI1/SOSTDC1/DKK1/LAMA5/EXT1/HDAC2/PPP1R13L/HPSE/NSDHL/SMO/LRP4/TRADD/CTNNB1/ERCC2/NOTCH1/LGR4/ZMPSTE24
GO:0150063	visual system development	391	0.325486169799638	1.3717067749985	0.00252320134887608	0.0360232049719005	0.0305143734555103	3605	tags=27%, list=19%, signal=22%	SMOC1/SLC1A1/COL5A1/WT1/PXDN/INHBA/FAT1/MFSD2A/SLITRK6/MFAP2/WNT5B/WNT5A/COL8A2/COL5A2/TGFB2/SOX11/NECTIN1/WNT2/SH3PXD2B/LRP5/WNT7B/COL8A1/MFAP5/TENM3/EGFR/AQP5/BCAR3/LAMC3/VEGFA/LHX2/THY1/MED1/LAMB2/EPHA2/FBN1/ACTL6A/LAMA1/WNT9A/SLC7A11/TGFBR1/LIMK2/NOTCH2/GRHL3/SIX5/FBN2/MITF/BMP7/DLX2/GNB1/NPHP4/BMPR1B/SMARCA4/PLAAT1/MFN2/CLIC4/NECTIN3/HIF1A/TMOD1/RET/HDAC2/ROM1/PPP1R13L/WNT6/ATP8A2/SIX3/SHROO…
GO:0010811	positive regulation of cell-substrate adhesion	125	0.408517635799573	1.51023981003001	0.00253884699327542	0.0361658471469701	0.0306352021436844	2637	tags=34%, list=14%, signal=30%	FN1/EDIL3/FLNA/S100A10/EMILIN1/ITGA3/P4HB/ITGA5/ITGB3/COL8A1/EGFL6/CALR/UNC13D/FERMT1/CSPG5/EFEMP2/VEGFA/THY1/PDGFB/FGB/HAS2/CDH13/CIB1/FBLN2/MDK/PRKCZ/RIN2/COL16A1/LIMS1/CEACAM6/FGG/DOCK5/RAC3/FERMT2/HSD17B12/DAG1/NID1/NDNF/ARPC2/FMN1/MAP4K4/NPY/RRAS
GO:0009991	response to extracellular stimulus	497	0.308582428910749	1.33074915011977	0.00257346420868374	0.0365775046194249	0.0309839070926204	3428	tags=25%, list=18%, signal=21%	SPP1/ADM/TFRC/FADS1/SLC2A1/STC1/LDLR/TRPV4/SLC7A5/COL1A1/MFSD2A/CARTPT/PRKAA2/G6PD/FOSL1/PCSK1N/VDR/PLIN3/POSTN/BMP8A/HSPA8/SPINK1/EPO/SLC38A3/PCSK9/ASS1/SLC16A1/CYP27B1/CDKN1A/AKT1/MAP3K5/CLPSL2/SREBF2/PRKD1/ACTA1/CTSK/MEAK7/SREBF1/UPP1/SESN2/CHSY1/MED1/UCN2/EIF4G1/PPARGC1A/STK24/INHBB/HSPA5/TNFRSF11B/ARSB/DAP/TYMS/SNAI2/KDM4A/SCT/BRIP1/OXCT1/DCTPP1/PHEX/HMOX1/GHRH/ITGA2/XPR1/STK26/CYP26B1/SRC/C…
GO:0019722	calcium-mediated signaling	206	-0.349367769744456	-1.44719918637512	0.00258163798657719	0.0366123205369128	0.0310133988024572	1457	tags=17%, list=8%, signal=16%	XCR1/P2RX5/CXCR6/NFATC2/CCR4/IGF1/MCTP1/PPP1R9A/P2RY12/ERBB3/SLA2/CCR2/HRC/PTPRC/NR5A2/HTR2B/NFATC4/AZU1/MAPT/GSTM2/CXCR3/CLIC2/EDNRB/ZAP70/CD22/CASQ1/TRAT1/CASQ2/ATP1A2/TMBIM4/TBC1D10C/SELE/CD3E/CCR7/SELP
GO:0048705	skeletal system morphogenesis	225	0.353783803391781	1.41490911201265	0.00266500109410218	0.0377109446855698	0.0319440163748112	3262	tags=30%, list=17%, signal=25%	MMP13/COL11A1/MMP14/GREM1/STC1/RFLNA/TRPV4/COL1A1/NKX3-2/BMP1/SOX11/COL3A1/COMP/RAB23/SERPINH1/DLX5/MDFI/MTHFD1L/LTF/LRP5/ATG9A/NOG/HOXB9/CHST11/HOXA11/GLG1/CHSY1/MMP2/HAS2/LTBP3/SLC39A1/ACP5/TGFBR1/RFLNB/HOXA7/COL13A1/CYP26B1/HOXA9/WWOX/FBN2/BMP7/DLX2/BMPR1B/RUNX2/ANKRD11/EXT2/EXT1/SIX2/FMN1/PRRX1/MEGF8/HOXA1/FOXC2/BMP4/CCN2/SLC39A3/MTHFD1/HOXB7/PCGF2/ANXA6/CTNNB1/LHX1/SHOX2/HOXB5/HOXB8/ZMPSTE24…
GO:0031102	neuron projection regeneration	58	0.5092178865676	1.70251995012407	0.00269364685180763	0.0379843050024159	0.032175573194996	3247	tags=45%, list=17%, signal=37%	SPP1/ADM/TNC/FLNA/RTN4R/PTPRF/CSPG5/MAP2K1/THY1/MMP2/STK24/LAMB2/DHFR/GAP43/GRN/DAG1/KIAA0319/CTNNA1/MAP1B/KREMEN1/PRRX1/RTN4RL2/TSPO/RTN4RL1/RGMA/FKBP1B
GO:0051302	regulation of cell division	187	0.367344179031955	1.43986593614955	0.00269619675908331	0.0379843050024159	0.032175573194996	3003	tags=27%, list=16%, signal=23%	SFN/KIF23/PLK1/CDC6/KIF20A/ECT2/TGFB2/CDCA8/E2F8/BIRC5/SUSD2/E2F7/PDGFC/INCENP/AURKA/RACGAP1/BLM/VEGFA/NKX3-1/TGFA/OSM/PDGFB/GAREM1/AURKB/CDK2AP2/CIB1/IL1B/MDK/MACC1/ASPM/YEATS2/KIF14/KIF18B/ORC6/FGF1/YBX1/BRCA2/CDC25B/TGFB1/TADA3/PLK4/POU5F1/PLK2/RAB11A/FSD1/CIT/GIPC1/ZFYVE19/TLE6/DLL1
GO:0002820	negative regulation of adaptive immune response	62	-0.482773954670066	-1.66060571282779	0.00272031249990296	0.0382398214272073	0.0323920148918462	3296	tags=40%, list=17%, signal=33%	ARG1/AHR/C4BPA/CD160/IL1RL1/NDFIP1/CSMD3/SAMSN1/TNFSF18/DUSP22/C4BPB/TNFRSF14/CD46/RC3H1/TBX21/THOC1/CEACAM1/XCL1/JAK3/IL7R/SUSD4/PTPRC/SLAMF1/CR2/IL33
GO:1904892	regulation of receptor signaling pathway via STAT	105	-0.409502970846724	-1.54935135867031	0.00272749064995114	0.0382566451690515	0.0324062658709569	3181	tags=26%, list=17%, signal=22%	IFNK/IL6/NLK/ADIPOR1/VHL/IFNG/IL12B/OCIAD1/KIT/JAK2/IL10RA/EGF/PRLR/GHR/CAV1/JAK3/F2R/IL7R/PTPRC/CCL5/CRLF3/MST1/ELP2/ERBB4/PPARG/LEP/SOCS2
GO:0030317	flagellated sperm motility	126	-0.38893425447819	-1.52288904364791	0.00278593687816438	0.0389057909885139	0.0329561413741946	3650	tags=24%, list=19%, signal=19%	QRICH2/SLC9B1/CFAP157/ARMC12/TAC4/NME8/TEKT2/CFAP45/UBE2B/TSSK4/CCDC40/CELF3/VPS13A/DNAI1/SLC9C1/DNAH5/CATSPERE/SEPTIN4/TTLL9/TTC21A/CATSPER2/CFAP43/ATP1A4/DNAH1/SPEF2/TACR1/CFAP44/NEURL1/CFAP69/TTLL3
GO:0097722	sperm motility	126	-0.38893425447819	-1.52288904364791	0.00278593687816438	0.0389057909885139	0.0329561413741946	3650	tags=24%, list=19%, signal=19%	QRICH2/SLC9B1/CFAP157/ARMC12/TAC4/NME8/TEKT2/CFAP45/UBE2B/TSSK4/CCDC40/CELF3/VPS13A/DNAI1/SLC9C1/DNAH5/CATSPERE/SEPTIN4/TTLL9/TTC21A/CATSPER2/CFAP43/ATP1A4/DNAH1/SPEF2/TACR1/CFAP44/NEURL1/CFAP69/TTLL3
GO:0033574	response to testosterone	42	0.555799707701637	1.74712688081322	0.00279348601483091	0.0389262234223497	0.0329734491877874	2894	tags=40%, list=15%, signal=34%	CA9/SPP1/GPI/EPO/CALR/HOXB13/HOXA11/NKX3-1/HOXA9/MSN/SRD5A1/HOXD13/PSPH/NQO1/HOXA10/THBS1/TSPO
GO:0030316	osteoclast differentiation	100	0.425551296057044	1.53992167011483	0.00281334448167888	0.0391177202278654	0.033135661435243	3670	tags=37%, list=19%, signal=30%	TFRC/CD109/ANXA2/FAM20C/CARTPT/OSCAR/LTF/TNFAIP6/GPR68/TNFRSF11B/EPHA2/FBN1/UBASH3B/ESRRA/IREB2/SBNO2/NOTCH2/LILRB4/SRC/MITF/LILRB3/CCR1/CCN4/MTOR/TNFSF11/DCSTAMP/SH3PXD2A/CSF1R/PPP3CA/CTNNB1/KLF10/GPR137/CCL3/TFE3/POU4F1/CSF1/TOB2
GO:0046635	positive regulation of alpha-beta T cell activation	71	-0.464688385364998	-1.64482794653787	0.00283641405993369	0.0392677582842768	0.0332627549931162	2736	tags=32%, list=14%, signal=28%	CARD11/CD160/IFNG/IL12B/SASH3/ITPKB/TGFBR2/JAK2/PRKCQ/CD28/NFKBID/IL18/XCL1/EBI3/CCR2/RASAL3/PTPRC/IL2RG/MYB/ZBTB16/ZAP70/CD3E/CCL19
GO:0055072	iron ion homeostasis	85	0.450830971788553	1.5829266459791	0.00283099370415893	0.0392677582842768	0.0332627549931162	2132	tags=32%, list=11%, signal=28%	CP/TFRC/SLC11A1/NEO1/LCN2/SLC22A17/STEAP3/HEPH/MELTF/ATP6V0D1/LTF/FTH1/FTL/SLC39A14/SLC39A8/TTC7A/IREB2/EGLN1/HMOX1/ERFE/CYB561/ATP13A2/HEPHL1/FRRS1/HIF1A/TFR2/BOLA3
GO:0044706	multi-multicellular organism process	214	0.368902919406881	1.47098214957183	0.00285245690593628	0.0394045666746619	0.0333786420253587	1706	tags=18%, list=9%, signal=17%	SPP1/MMP9/GJB2/ADM/ITGB4/SLC2A1/STC1/EPYC/PAM/ITGA3/FOSL1/TEAD4/VDR/EPO/ITGA5/SLC38A3/ITGB3/CYP27B1/AKT1/GJA1/SYDE1/LIF/CORIN/CALR/HYAL3/VEGFA/FBLN1/CTSB/CAPN2/MMP2/MED1/AGT/IL1B/ADCY7/ITGA2/COL16A1/BSG/B4GALT1/TIMP1
GO:0002822	regulation of adaptive immune response based on somatic recombination of immune receptors built from immunoglobulin superfamily domains	179	-0.357343794575343	-1.4632773408401	0.00286787619811039	0.0395321900067113	0.0334867486199505	3296	tags=30%, list=17%, signal=25%	ARG1/AHR/ARID5A/IL18R1/IL6/C4BPA/BATF/IL1RL1/NDFIP1/CSMD3/BTK/CD226/TNFAIP3/IL12B/SASH3/CD1B/WAS/TNFSF18/CD1D/DUSP22/EXOSC3/TNFRSF1B/C4BPB/RIPK3/JAK2/PRKCQ/AZGP1/CD28/CD46/ZP3/NFKBID/IL18/RC3H1/TBX21/LTA/THOC1/CEACAM1/XCL1/MEF2C/CD1E/JAK3/CCR2/IL7R/SUSD4/CD1C/PTPRC/SLAMF1/AGER/FCER2/CR2/HPX/GATA3/IL33/CCL19
GO:0048872	homeostasis of number of cells	291	-0.324792912901607	-1.3906428562381	0.00288812086051232	0.0397256366104016	0.0336506124936206	4181	tags=35%, list=22%, signal=28%	SH2B3/RPS19/IL2/RB1/GATA1/SLC25A38/NOS3/PPP3CB/RPS17/DMTN/HCAR2/TMEM14C/NAPEPLD/ARNT/PTPN2/ASXL1/P4HTM/ZNF16/POLB/LAT/CAMLG/RASSF2/SLC25A40/PTBP3/ACIN1/CX3CR1/UFL1/LDB1/ARID4A/NLRP6/CD74/LRRC19/IL6/CORO1A/ZNHIT1/HSPA1B/TNFSF14/ARMCX5-GPRASP2/GCNT4/RHEX/CARD11/ETS1/ID2/FLVCR1/BTK/TNFAIP3/HSPA1A/TGFBR3/HCLS1/SASH3/ITPKB/ADGRF5/ZC3H8/OCIAD1/RPS14/KIT/PLA2G10/RIPK3/JAK2/SOX9/EPAS1/SEPTIN4/KMT2E/CITED…
GO:0090175	regulation of establishment of planar polarity	57	0.502068016110129	1.67423937718593	0.00289952800239742	0.0397969551573689	0.0337110246856551	4539	tags=47%, list=24%, signal=36%	GPC6/PTK7/WNT5A/CTHRC1/VANGL1/GPC4/SAPCD2/FZD1/DACT1/ROR2/CELSR2/ARHGEF19/GRHL3/ROR1/DKK1/CELSR3/FZD2/PLEKHA4/NKD1/FZD7/CELSR1/DVL1/RHOA/WNT11/DVL3/ABL1/TIAM1
GO:0070167	regulation of biomineral tissue development	101	0.417664341537196	1.51527203267076	0.00291374279734209	0.0399064216955032	0.0338037511054203	3312	tags=37%, list=17%, signal=30%	GREM1/ECM1/RFLNA/FAM20C/ANKH/COMP/VDR/LTF/CYP27B1/ISG15/SLC4A2/NOTUM/ADGRV1/FBXO5/LTBP3/ASPN/RFLNB/ACVR1/FBN2/BMP7/BMPR1B/CCR1/TGFB1/SGMS2/HIF1A/BMP2/WNT6/DDR2/FZD9/BMP4/ROCK1/ALOX5/BMP2K/NOTCH1/ZMPSTE24/ODAPH/CCL3
GO:0048738	cardiac muscle tissue development	220	0.365891905210431	1.46367886183914	0.00292942858660079	0.0400355240168775	0.0339131105155966	3511	tags=31%, list=18%, signal=26%	COL11A1/GREM1/WT1/WNT5A/G6PD/TPM1/TGFB2/JPH2/WNT2/FHOD3/ANKRD1/GJA1/CALR/FHL2/GJB6/NOG/CXADR/ITGB1/NDRG4/VEGFA/VGLL4/MED1/AGT/TENM4/NKX2-5/NOX4/EGLN1/LMNA/TGFBR1/ALPK2/NOTCH2/ACVR1/PKP2/TP73/ADPRHL1/BMP7/DSG2/SLC9A1/TGFB1/SGCD/DKK1/YAP1/BMP2/PPP1R13L/RGS4/DSP/CDK1/MTOR/FES/ALPK3/FOXC2/BMP4/HAMP/NRG1/TBX20/PLEC/GJA5/MEF2A/DLL1/SHOX2/TBX5/NOTCH1/ZMPSTE24/POU4F1/FZD7/MSC/PDGFRB/BVES
GO:0072273	metanephric nephron morphogenesis	25	0.635495900143337	1.78999400570004	0.00298077215707759	0.0403919888065006	0.0342150630965173	3499	tags=64%, list=18%, signal=52%	GREM1/WT1/KIF26B/LIF/SALL1/GDNF/SIX2/FMN1/SMO/BMP4/CTNNB1/LHX1/PKD2/STAT1/LGR4/PDGFRB
GO:0006826	iron ion transport	55	0.512498442842054	1.70449745584637	0.00298026924571501	0.0403919888065006	0.0342150630965173	2051	tags=35%, list=11%, signal=31%	CP/TFRC/SLC11A1/LCN2/SLC22A17/STEAP3/HEPH/MELTF/NECTIN1/LTF/FTH1/FTL/SLC39A14/CLTC/SLC39A8/IREB2/MMGT1/HEPHL1/TFR2
GO:0006486	protein glycosylation	223	0.360239611502468	1.44084463472546	0.00297941882120127	0.0403919888065006	0.0342150630965173	3934	tags=34%, list=21%, signal=27%	GALNT3/B3GNT9/B3GNT7/B3GNT3/GALNT5/GCNT2/EXTL1/FUT3/GALNT14/GALNT2/ST8SIA2/POGLUT2/GALNT13/C1GALT1/GMPPB/GFPT2/DPY19L1/MGAT5B/ST6GAL2/SLC39A8/PLOD3/B3GNT5/ST6GALNAC2/GXYLT2/SLC35C1/MAN1B1/EXTL3/B3GNT4/RPN2/DDOST/ST3GAL4/MAN2A2/MGAT5/B4GALT1/POGLUT3/GALNT18/UGGT1/MT3/EXT2/STT3A/EXT1/SRD5A3/RPN1/GALNT6/LARGE1/MGAT4B/GALNT10/DOLPP1/CHP1/POMT2/PMM1/TMTC2/ST8SIA6/EXTL2/MGAT1/B4GALT2/MAGT1/B3GAT3/EOGT/…
GO:0043413	macromolecule glycosylation	223	0.360239611502468	1.44084463472546	0.00297941882120127	0.0403919888065006	0.0342150630965173	3934	tags=34%, list=21%, signal=27%	GALNT3/B3GNT9/B3GNT7/B3GNT3/GALNT5/GCNT2/EXTL1/FUT3/GALNT14/GALNT2/ST8SIA2/POGLUT2/GALNT13/C1GALT1/GMPPB/GFPT2/DPY19L1/MGAT5B/ST6GAL2/SLC39A8/PLOD3/B3GNT5/ST6GALNAC2/GXYLT2/SLC35C1/MAN1B1/EXTL3/B3GNT4/RPN2/DDOST/ST3GAL4/MAN2A2/MGAT5/B4GALT1/POGLUT3/GALNT18/UGGT1/MT3/EXT2/STT3A/EXT1/SRD5A3/RPN1/GALNT6/LARGE1/MGAT4B/GALNT10/DOLPP1/CHP1/POMT2/PMM1/TMTC2/ST8SIA6/EXTL2/MGAT1/B4GALT2/MAGT1/B3GAT3/EOGT/…
GO:0090504	epiboly	37	0.552515983233346	1.68728359670461	0.0029885730082292	0.0404120781408752	0.0342320802789712	4056	tags=51%, list=21%, signal=41%	MMP12/FLNA/COL5A1/PDPN/ITGA5/FERMT1/ITGB1/FERMT2/ADAM17/MTOR/PHLDB2/PDCD10/MEGF8/CD151/AJUBA/MRTFA/DDR1/RHOA/MSX2
GO:0060287	epithelial cilium movement involved in determination of left/right asymmetry	10	-0.7886527379839	-1.73788450812589	0.00302166486031008	0.0407733511530449	0.0345381057872884	3072	tags=70%, list=16%, signal=59%	CFAP45/CCDC40/CFAP53/DNAAF1/OFD1/RFX3/NPHP3
GO:0006099	tricarboxylic acid cycle	31	0.605359919832641	1.78099672111453	0.00305324207313987	0.0410263367642912	0.0347524036940533	5379	tags=58%, list=28%, signal=42%	IDH2/ACO2/IDH3A/IREB2/DLAT/OGDHL/OGDH/DLST/IDH1/MDH1/SDHB/IDH3G/ACO1/SUCLA2/SUCLG1/CS/PDHA1/SDHC
GO:0003337	mesenchymal to epithelial transition involved in metanephros morphogenesis	12	0.766260172102062	1.75986513536723	0.00305214212731525	0.0410263367642912	0.0347524036940533	3118	tags=75%, list=16%, signal=63%	GREM1/LIF/SALL1/GDNF/SIX2/SMO/BMP4/CTNNB1/STAT1
GO:0060541	respiratory system development	209	0.370331763732135	1.47530029112881	0.00308121112641305	0.0413153592547964	0.0349972275574269	2221	tags=23%, list=12%, signal=21%	ITGB6/MMP12/MMP14/ABCA12/EDN2/ADAMTS2/WT1/PTK7/LOX/MME/WNT5A/CHI3L1/PDPN/ITGA3/SOX11/COL3A1/DLX5/WNT2/DLG5/ASS1/WNT7B/LIF/NOG/SREBF1/FGFRL1/MAP2K1/VEGFA/TMEM38B/EIF4G1/RCN3/PLOD3/LAMA1/SLC7A11/LTBP3/CTSZ/PHEX/TIMELESS/TP73/PPP1CA/FGF1/ACE/LOXL3/DAG1/STK40/LAMA5/EXT1/ATXN1L/YAP1
GO:0048679	regulation of axon regeneration	28	0.616954662632873	1.75532267247241	0.00311974833611915	0.0417065431060656	0.0353285898039761	3247	tags=43%, list=17%, signal=36%	SPP1/FLNA/RTN4R/PTPRF/MAP2K1/STK24/GRN/KIAA0319/KREMEN1/RTN4RL1/RGMA/FKBP1B
GO:0061387	regulation of extent of cell growth	108	0.422622889809248	1.53875458216717	0.00312994694979855	0.0417065431060656	0.0353285898039761	4335	tags=41%, list=23%, signal=32%	SPP1/CDH1/FN1/SEMA4B/L1CAM/LPAR3/WNT5A/SEMA7A/RTN4R/VEGFA/DRAXIN/NRCAM/SEMA3E/SEMA3B/DBN1/SEMA3D/TWF2/CYFIP1/NKX6-1/SIN3A/MT3/SEMA4F/KIAA0319/MAP1B/MEGF8/FGF13/EFNA5/CDKL5/MACF1/MAP2/SEMA6D/TTL/CDH4/DNM2/GSK3B/ULK1/DIP2B/APOE/LIMK1/WNT3A/CTTN/FSTL4/DPYSL2/IST1
GO:0090101	negative regulation of transmembrane receptor protein serine/threonine kinase signaling pathway	146	0.390645303017164	1.48874460197153	0.0031239517176571	0.0417065431060656	0.0353285898039761	3577	tags=38%, list=19%, signal=31%	GREM1/CD109/IGSF1/PMEPA1/EMILIN1/WNT5A/BCL9L/NBL1/TNFAIP6/NOG/FST/CHST11/VEPH1/FZD1/GLG1/HTRA3/HSPA5/FBN1/VASN/NOMO3/LTBP1/SMAD6/TGFB1I1/CHRDL2/ASPN/SOSTDC1/TMEM53/ACVR1/LRP1/FBN2/SIN3A/NOMO1/STUB1/DKK1/ADAM17/HDAC2/RBBP4/BMP2/HTRA1/SPRED3/CRIM1/BRMS1/TBX20/ADAMTSL2/SPRED1/NOTCH1/SINHCAF/CHRD/DLX1/SAP30/PIN1/SAP130/BRMS1L/TWSG1/RBBP7
GO:0034698	response to gonadotropin	29	0.615742082417518	1.78899248037189	0.00315425926790341	0.0419431232380669	0.0355289910316202	3435	tags=48%, list=18%, signal=40%	GJB2/WT1/INHBA/ITGA3/PLAT/CCNA2/INHBB/SRD5A1/GCLM/PAPPA/EFNA5/EPHA8/NOTCH1/SLC5A5
GO:0007076	mitotic chromosome condensation	19	0.68954177435469	1.81366174370587	0.0031912955802467	0.0421112758196664	0.0356714289595179	1620	tags=47%, list=8%, signal=43%	PLK1/CDCA5/NCAPG/NCAPH/NCAPD2/SMC4/NCAPH2/CHMP1A/SMC2
GO:0150172	regulation of phosphatidylcholine metabolic process	10	0.801332744436794	1.77278967705598	0.0031927240830333	0.0421112758196664	0.0356714289595179	1012	tags=40%, list=5%, signal=38%	LDLR/MFSD2A/RAB38/CAPN2
GO:1901976	regulation of cell cycle checkpoint	48	0.525322039038657	1.68753919866571	0.00319324089626926	0.0421112758196664	0.0356714289595179	2279	tags=33%, list=12%, signal=29%	CDT1/CDCA8/RAD51/BIRC5/INCENP/WDR76/RFWD3/NDC80/CCNB1/AURKB/MAD2L1/BRCA2/FEM1B/ANAPC15/PBK/MAP3K20
GO:0001738	morphogenesis of a polarized epithelium	96	0.437680570990867	1.57199331179149	0.00319239345074808	0.0421112758196664	0.0356714289595179	3625	tags=35%, list=19%, signal=29%	GPC6/PTK7/FAT1/WNT5A/CTHRC1/VANGL1/DLG5/GPC4/SAPCD2/FZD1/DACT1/LAMA1/ROR2/CELSR2/ARHGEF19/ACTG1/GRHL3/MYO9A/ACTB/ROR1/MSN/DKK1/LAMA5/FOXF2/CELSR3/FZD2/WDR1/PLEKHA4/NKD1/FZD7/SLC9A3R1/CELSR1/ZDHHC7/DVL1
GO:0044839	cell cycle G2/M phase transition	153	0.383874092588343	1.47299212794385	0.00324141274477075	0.0426585924188348	0.0361350474276263	2391	tags=25%, list=13%, signal=22%	CCNB2/PLK1/ORC1/FOXM1/TICRR/CDC6/CLSPN/CCNA2/CDK4/CDKN1A/CHEK1/PKMYT1/CDC25A/AURKA/BLM/NDC80/FBXO5/RRM1/CCNB1/AURKB/MELK/CDC25C/AVEN/APP/RBBP8/KIF14/SIN3A/CENPF/CDC7/CDC25B/FBXL22/PKIA/ATF5/CDK2/DTL/NAE1/PPME1/CDK1
GO:1903232	melanosome assembly	20	0.680240379573228	1.81896638012531	0.0032527816435835	0.0427203108672692	0.036187327611638	3962	tags=55%, list=21%, signal=44%	RAB38/AP1B1/AP1G1/RAB32/AP1S3/AP3D1/HPS3/AP3S2/AP3S1/HPS6/AP1M1
GO:0060396	growth hormone receptor signaling pathway	25	-0.623070929435605	-1.73138687325349	0.00331453666972777	0.0433533262568074	0.0367235394232888	3080	tags=40%, list=16%, signal=34%	PTPN1/LEPROTL1/PTK2/GHRL/JAK2/GHR/STAT5A/JAK3/STAT5B/SOCS2
GO:0071378	cellular response to growth hormone stimulus	25	-0.623070929435605	-1.73138687325349	0.00331453666972777	0.0433533262568074	0.0367235394232888	3080	tags=40%, list=16%, signal=34%	PTPN1/LEPROTL1/PTK2/GHRL/JAK2/GHR/STAT5A/JAK3/STAT5B/SOCS2
GO:0070570	regulation of neuron projection regeneration	31	0.603447034922257	1.77536892574577	0.00333892242477813	0.0434869802217514	0.0368367544191031	3247	tags=45%, list=17%, signal=38%	SPP1/FLNA/RTN4R/PTPRF/MAP2K1/THY1/STK24/GRN/KIAA0319/KREMEN1/PRRX1/RTN4RL1/RGMA/FKBP1B
GO:0014848	urinary tract smooth muscle contraction	10	-0.78395452692244	-1.72753147462157	0.00335534166444077	0.0434869802217514	0.0368367544191031	643	tags=40%, list=3%, signal=39%	PLA2G6/TRPV1/TACR1/TBX3
GO:0120178	steroid hormone biosynthetic process	41	0.543621716779799	1.69797268254755	0.0033358436073024	0.0434869802217514	0.0368367544191031	2894	tags=37%, list=15%, signal=31%	ADM/DHCR7/HSD17B6/DKK3/MED1/STARD3/HSD17B1/AKR1B15/SRD5A1/HSD17B12/SRD5A3/BMP2/CYP21A2/CLCN2/TSPO
GO:0002706	regulation of lymphocyte mediated immunity	177	-0.362002725367418	-1.48169224870388	0.0033482511454772	0.0434869802217514	0.0368367544191031	4018	tags=44%, list=21%, signal=35%	ATAD5/STX7/HLA-DRA/IL27RA/STAT6/IL12RB1/KLRD1/KLRC1/C3/MALT1/RASGRP1/IL2/PPP3CB/KMT5C/NCR1/PTPN6/SHLD3/FUT7/IL21/CLNK/APLF/KLRK1/IL1R1/ARG1/AHR/ARID5A/IL18R1/IL6/C4BPA/LAG3/CD160/NDFIP1/CSMD3/BTK/CD226/SERPINB9/SH2D1B/IL12B/SASH3/CRTAM/CD1B/WAS/CD1D/DUSP22/EXOSC3/TNFRSF1B/C4BPB/RIPK3/AZGP1/CD28/CD46/ZP3/IL18/TBX21/LTA/THOC1/CEACAM1/XCL1/CD1E/NCR3/CCR2/IL7R/SUSD4/CD1C/PTPRC/SLAMF1/AGER/FCER2/STAT5…
GO:0090287	regulation of cellular response to growth factor stimulus	307	0.330918605176101	1.36644085165524	0.00335875050493202	0.0434869802217514	0.0368367544191031	3577	tags=32%, list=19%, signal=26%	GREM1/CD109/APLN/SULF1/PMEPA1/NEO1/ADAMTS12/LOX/FAM20C/EMILIN1/WNT5A/ITGA3/SOX11/BCL9L/NBL1/DKK3/ITGA5/CREB3L1/ITGB3/GPC1/TNFAIP6/FGFBP1/FERMT1/NOG/FST/CHST11/VEPH1/FZD1/NIBAN2/GLG1/AGT/HTRA3/NPTN/HSPA5/FBN1/VASN/SULF2/FOXD1/LTBP1/IL1B/PCSK6/XDH/SMAD6/TGFB1I1/CHRDL2/ASPN/SOSTDC1/NOTCH2/TMEM53/NEDD4/CYFIP1/FBN2/SIN3A/ROBO1/FGF1/STUB1/RUNX2/RNF111/TGFB1/DKK1/MT3/HIF1A/ADAM17/CASK/HDAC2/RBBP4/BMP2/P…
GO:0007200	phospholipase C-activating G protein-coupled receptor signaling pathway	103	-0.410693841104102	-1.54630488675309	0.00337964569958107	0.0436691189788293	0.036991039693235	1346	tags=19%, list=7%, signal=18%	LTB4R/GNG13/CHRM1/GRPR/ANO1/P2RY12/F2R/PTGER3/ADRA2A/HTR2B/TACR1/LPAR6/P2RY8/P2RY10/EDNRB/GPR174/S1PR1/GPR18/ESR1/F2RL2
GO:0022409	positive regulation of cell-cell adhesion	316	-0.312763310932263	-1.34976787371341	0.00340072680484196	0.0438529206527605	0.0371467335834499	2248	tags=22%, list=12%, signal=20%	IL12B/CD44/SASH3/ITPKB/PHF10/HLA-DPB1/CD47/TGFBR2/CD1D/SOX13/JAK2/PRKCQ/ICOS/CD28/EGR3/TNFRSF14/CD46/ZP3/CITED2/HLA-DOB/SMARCE1/NFKBID/IL18/GP1BA/IGF1/XCL1/DHPS/EBI3/BMI1/CAV1/JAK3/CD6/CCR2/MAP3K8/DOCK8/IL7R/RASAL3/GPAM/PTPRC/PCK1/CCL5/IL2RG/FOXA1/MAGI1/SIRPG/RHOH/SLAMF1/LCK/AGER/MYB/ZBTB16/TESPA1/CTSG/CCL21/STAT5B/ZAP70/TNFRSF13C/CXCL13/CD5/SKAP1/CD40LG/MMRN1/CD27/SELE/IL6ST/CD3E/LEP/CCR7/GATA3/…
GO:0071421	manganese ion transmembrane transport	10	0.799244259788338	1.76816931921939	0.00341165142809012	0.0439052767284999	0.0371910831311657	2410	tags=60%, list=13%, signal=52%	SLC11A1/ATP2C2/SLC39A14/SLC39A8/ATP2C1/TRPM2
GO:0006302	double-strand break repair	298	0.332677367833499	1.36886976023028	0.00345143603273752	0.0442450714160811	0.0374789148774842	4578	tags=32%, list=24%, signal=25%	MCM2/CDCA5/FOXM1/CDC45/RAD51/FEN1/GINS2/AUNIP/RAD54L/OTUB2/RECQL/CHEK1/ZNF365/MCM6/MORF4L1/MCM5/RFWD3/BLM/MAD2L2/XRCC6/MCM4/SMARCB1/ACTL6A/ESCO2/TNKS1BP1/CIB1/BRIP1/TP53BP1/PML/RBBP8/TFIP11/DPF1/TIMELESS/TRIP13/SMARCD2/CDC7/MCM7/MCM3/BRCA2/SMARCA4/ACTB/KDM4D/EME1/DCLRE1B/H2AX/OTUB1/PSMD14/RPA1/MSH2/KAT5/POLQ/PARPBP/DEK/RNF168/FANCD2/XRCC4/HMCES/GINS4/TONSL/PRPF19/HDGFL2/VCP/DPF2/DDX1/RUVBL1/RAD51…
GO:0002443	leukocyte mediated immunity	384	-0.300537437624225	-1.33462456746953	0.00345189034343722	0.0442450714160811	0.0374789148774842	4183	tags=34%, list=22%, signal=27%	ELANE/IL2/PLA2G1B/GATA1/IRAK4/BTN3A2/PPP3CB/KMT5C/NCR1/PTPN6/SHLD3/FUT7/NBN/STXBP3/IL21/CLNK/LAT/APLF/RFTN1/CX3CR1/HLA-DPA1/LYST/KLRK1/HLA-DMB/IL1R1/DBH/HLA-DQA1/NLRP6/ARG1/CD74/HLA-DQA2/AHR/ARID5A/IL18R1/SCIMP/IL6/C4BPA/CORO1A/LAG3/NR4A3/IGLL1/HLA-DOA/BATF/CD160/HLA-DMA/NDFIP1/CSMD3/BTK/CD226/MASP2/SERPINB9/SH2D1B/IL12B/PRF1/SASH3/CRTAM/PLCG2/HLA-DPB1/CD1B/WAS/CD1D/KIT/DUSP22/EXOSC3/TNFRSF1B/C4B…
GO:0002638	negative regulation of immunoglobulin production	13	-0.729485610605852	-1.74968779433476	0.00349154118384476	0.0446637948237422	0.03783360520684	980	tags=38%, list=5%, signal=37%	NDFIP1/THOC1/FCRL3/CD22/IL33
GO:1904385	cellular response to angiotensin	26	0.617254584720952	1.75735372957664	0.00350896396325071	0.0447078356752023	0.0378709111320013	4643	tags=65%, list=24%, signal=50%	INHBA/CDC6/AGT/BRIP1/CA2/SRC/AGTRAP/DDR2/CYBA/ROCK1/CAMK2A/RELA/ROCK2/IGF1R/AHCYL1/NFKB1/ACTN2
GO:0003338	metanephros morphogenesis	32	0.589711387990535	1.75444134402849	0.00350562590504773	0.0447078356752023	0.0378709111320013	3499	tags=53%, list=18%, signal=43%	GREM1/WT1/KIF26B/WNT7B/LIF/SALL1/GDNF/SIX2/FMN1/SMO/BMP4/CTNNB1/LHX1/PKD2/STAT1/LGR4/PDGFRB
GO:1903035	negative regulation of response to wounding	89	0.447348763462187	1.58675576283536	0.00357008696973243	0.045396175464033	0.0384539868854511	3410	tags=31%, list=18%, signal=26%	SPP1/PLAUR/PLAU/CD109/ANXA2/RTN4R/PLAT/FAP/TAFA5/F12/SERPINE1/PDGFB/UBASH3B/FGB/MDK/SERPINB2/FGG/CASK/KIAA0319/KREMEN1/PHLDB2/THBS1/ALOX5/RTN4RL1/RGMA/PRKG1/ADTRP/WFDC1
GO:0045059	positive thymic T cell selection	14	-0.730640421791046	-1.7801083559532	0.00358500635497314	0.0454954377904925	0.0385380695677669	915	tags=79%, list=5%, signal=75%	FOXN1/DOCK2/PTPN2/CD74/ITPKB/TOX/PTPRC/CD3G/ZAP70/CD3D/CD3E
GO:0060713	labyrinthine layer morphogenesis	22	0.659044607374796	1.7951640310223	0.00360365154861796	0.0456414956533871	0.0386617916013271	672	tags=27%, list=4%, signal=26%	ADM/ST14/GJB5/SPINT2/WNT7B/SPINT1
GO:0097186	amelogenesis	26	0.615573565120985	1.75256778527324	0.00365292022213422	0.0461740666813646	0.0391129194577176	4111	tags=50%, list=22%, signal=39%	ITGB6/FAM20C/NECTIN1/KLK4/SLC4A2/PERP/RELT/WDR72/KLK5/STIM1/ODAPH/MSX2/AMTN
GO:0048592	eye morphogenesis	159	0.383062588946803	1.48249338285928	0.00368495821962663	0.0463956550644329	0.0393006215425161	3227	tags=28%, list=17%, signal=23%	SLC1A1/COL5A1/FAT1/MFSD2A/MFAP2/WNT5A/COL8A2/COL5A2/SOX11/NECTIN1/WNT2/LRP5/COL8A1/MFAP5/TENM3/AQP5/BCAR3/VEGFA/THY1/EPHA2/FBN1/WNT9A/NOTCH2/FBN2/BMP7/MFN2/NECTIN3/HIF1A/ROM1/ATP8A2/SIX3/SHROOM2/BAK1/BMP4/FOXF2/FZD5/PITX2/STRA6/DLL1/GDF11/CTNNB1/LHX1/NOTCH1/EPHB2
GO:0031667	response to nutrient levels	467	0.311678110486941	1.3350476075523	0.00368070526636279	0.0463956550644329	0.0393006215425161	2800	tags=22%, list=15%, signal=19%	SPP1/ADM/TFRC/FADS1/SLC2A1/STC1/LDLR/TRPV4/SLC7A5/COL1A1/MFSD2A/CARTPT/PRKAA2/G6PD/PCSK1N/VDR/PLIN3/POSTN/BMP8A/HSPA8/SPINK1/EPO/SLC38A3/PCSK9/ASS1/SLC16A1/CYP27B1/CDKN1A/AKT1/MAP3K5/CLPSL2/SREBF2/PRKD1/CTSK/MEAK7/SREBF1/UPP1/SESN2/CHSY1/MED1/UCN2/EIF4G1/PPARGC1A/STK24/INHBB/HSPA5/TNFRSF11B/ARSB/DAP/TYMS/SNAI2/KDM4A/SCT/BRIP1/OXCT1/PHEX/HMOX1/GHRH/ITGA2/XPR1/STK26/CYP26B1/SRC/CLPSL1/BNIP3/GAS2L1/…
GO:0048593	camera-type eye morphogenesis	129	0.409182145804123	1.51632729938926	0.00370999308745479	0.0466190879908858	0.0394898860947778	3227	tags=29%, list=17%, signal=25%	SLC1A1/FAT1/MFSD2A/WNT5A/COL8A2/SOX11/NECTIN1/WNT2/LRP5/COL8A1/TENM3/AQP5/BCAR3/VEGFA/THY1/EPHA2/WNT9A/NOTCH2/BMP7/MFN2/NECTIN3/HIF1A/ROM1/ATP8A2/SIX3/SHROOM2/BAK1/BMP4/FOXF2/FZD5/PITX2/STRA6/DLL1/GDF11/CTNNB1/LHX1/NOTCH1/EPHB2
GO:0014014	negative regulation of gliogenesis	41	0.535905269084882	1.67387078045672	0.00379578212299138	0.0476035734483389	0.0403238195810869	4439	tags=41%, list=23%, signal=32%	LDLR/SOX11/NR1D1/NOG/KDM4A/NKX6-1/DLX2/TSPO/DUSP10/CTNNB1/NOTCH1/DAAM2/DLX1/TREM2/NR2E1/NF2/PITX3
GO:0010971	positive regulation of G2/M transition of mitotic cell cycle	28	0.611914685908972	1.74098323077917	0.0038502254949722	0.0479105880658408	0.0405838841339789	2588	tags=46%, list=14%, signal=40%	CDK4/CDC25A/FBXO5/RRM1/CCNB1/CDC25C/APP/SIN3A/CDC7/CDC25B/DTL/CDK1/RAB11A
GO:0006879	cellular iron ion homeostasis	63	0.474322253685107	1.61903742138578	0.00384651022899384	0.0479105880658408	0.0405838841339789	2051	tags=35%, list=11%, signal=31%	CP/TFRC/SLC11A1/LCN2/SLC22A17/HEPH/ATP6V0D1/FTH1/FTL/SLC39A14/SLC39A8/TTC7A/IREB2/EGLN1/HMOX1/ERFE/CYB561/ATP13A2/HEPHL1/FRRS1/HIF1A/TFR2
GO:1901214	regulation of neuron death	317	0.329908385594937	1.36421449612264	0.00384047864609237	0.0479105880658408	0.0405838841339789	4550	tags=38%, list=24%, signal=29%	EGLN3/DDIT4/SLC1A1/ENO2/ADAM8/HYOU1/MYBL2/GPI/PCDHGC3/UNC5B/WNT5A/G6PD/EN1/TGFB2/PSMC1/AARS1/GBE1/EPO/PCSK9/NTF3/DHCR24/AKT1/MAP3K5/CRLF1/FAIM2/FOXQ1/ST8SIA2/MEAK7/FZD1/CAPN2/TYRO3/DRAXIN/EIF4G1/PPARGC1A/IKBKG/SEMA3E/GDNF/SLC7A11/CTSZ/CHGA/MDK/EGLN1/BOK/HMOX1/GPNMB/HRAS/ITGB2/KIF14/ATP13A2/CLCF1/GRN/LGMN/VSTM2L/ZPR1/GCLM/DKK1/EIF2S1/MT3/HIF1A/PINK1/PLA2G3/NDNF/NQO1/NAE1/GDF5/AIMP2/TRPM2/MSH2/DDR2…
GO:0030003	cellular cation homeostasis	490	0.302108288409965	1.30296673366575	0.00384006372092464	0.0479105880658408	0.0405838841339789	3553	tags=26%, list=19%, signal=22%	S100A9/CP/CEMIP/TFRC/S100A8/MT1G/SLC1A1/STC1/FLNA/TRPV4/SLC11A1/ATP6V0D2/CCL7/EDN2/MT2A/ERO1A/LCN2/SLC22A17/RAB38/HEPH/WNT5A/MT1E/ATP1A1/ITPR3/JPH2/VDR/MT1F/ATP6V0D1/MT1H/ITGB3/ATP2C2/FTH1/ATP13A4/SLC4A2/SLAMF8/CLN6/CALR/PRKD1/RAB20/FTL/GPR3/SLC39A7/TMEM38B/SLC39A14/THY1/AGT/DIAPH1/MT1X/NPTN/NOL3/SLC39A8/UBASH3B/TTC7A/CCDC47/IREB2/APP/ANKRD9/EGLN1/BOK/HMOX1/ERFE/JPH3/PML/CA2/SLC9A6/CYB561/BNIP3/A…
GO:0032330	regulation of chondrocyte differentiation	53	0.52713758744272	1.7349646376224	0.00388940811258857	0.0482607939753853	0.0408805349710852	3104	tags=47%, list=16%, signal=40%	LOXL2/GREM1/RFLNA/ADAMTS12/NKX3-2/ADAMTS7/PRKG2/HOXA11/GLG1/SNAI2/WNT9A/LTBP3/MDK/TGFBR1/RFLNB/BMPR1B/RUNX2/CCN4/SIX2/GDF5/PTHLH/BMP4/CCN2/CTNNB1/SHOX2
GO:0000086	G2/M transition of mitotic cell cycle	138	0.389014425896384	1.47307961859159	0.00389345992671964	0.0482607939753853	0.0408805349710852	3812	tags=34%, list=20%, signal=27%	PLK1/ORC1/FOXM1/TICRR/CDC6/CLSPN/CCNA2/CDK4/CDKN1A/CHEK1/PKMYT1/CDC25A/AURKA/BLM/FBXO5/RRM1/CCNB1/AURKB/MELK/CDC25C/AVEN/APP/RBBP8/KIF14/SIN3A/CENPF/CDC7/CDC25B/FBXL22/PKIA/CDK2/DTL/NAE1/PPME1/CDK1/RAB11A/CIT/ZFYVE19/VPS4A/RCC2/PLCB1/FZR1/DONSON/RAD51C/DNM2/USH1C/CALM2
GO:0051294	establishment of spindle orientation	40	0.554819463519704	1.72528900317975	0.00391169124340491	0.0483756031359973	0.0409777869953224	4575	tags=50%, list=24%, signal=38%	PLK1/SAPCD2/GJA1/CENPA/ITGB1/NDC80/DCTN1/GPSM2/SPAG5/MAD2L1/ZW10/KAT5/MAP4/LLGL2/LLGL1/NDE1/ANKFN1/CDK5RAP2/SPDL1/FGF10
GO:0033273	response to vitamin	84	0.439235925173238	1.54237423776758	0.00391784903446632	0.0483756031359973	0.0409777869953224	3247	tags=33%, list=17%, signal=28%	SPP1/STC1/COL1A1/VDR/POSTN/EPO/CYP27B1/MED1/TYMS/SNAI2/BRIP1/PHEX/ITGA2/CYP26B1/BMP7/RUNX2/KYNU/LRAT/GPX1/CYP26A1/MAP1B/FES/SOD2/HAMP/TSPO/IL1A/CDKN2D/FKBP1B
GO:1903902	positive regulation of viral life cycle	24	0.625456298888591	1.74742771221131	0.00394225133124401	0.0485831204520938	0.0411535698243848	3406	tags=42%, list=18%, signal=34%	LGALS1/KPNA2/P4HB/FURIN/SMPD1/TYRO3/TMPRSS4/KPNA6/VPS4A/AXL
GO:0001709	cell fate determination	44	-0.515019297699524	-1.64481291403831	0.0040049146760872	0.0492604505158726	0.0417273195097587	1433	tags=23%, list=8%, signal=21%	GATA6/IFRD1/GATA2/MEF2C/EBF2/SOX17/PTCH2/TNXB/ASCL1/GATA3
GO:1903046	meiotic cell cycle process	208	0.358007860199828	1.42736044960836	0.00401769475287709	0.0493227939335928	0.041780129089925	1980	tags=21%, list=10%, signal=19%	CDC20/CCNB2/PLK1/WNT5A/BUB1B/RAD51/BUB1/CCNA1/RAD54L/NCAPH/FANCA/INCENP/LIF/CCNE1/CALR/OVOL1/NCAPD2/MYH9/SMC4/TOP2A/CDC25A/AURKA/GPR3/CCNE2/NDC80/FBXO5/MSH6/NCAPH2/TTK/CDC25C/BRIP1/SMC1A/PTTG1/KIF18A/ASPM/CYP26B1/SMC2/TRIP13/BRCA2/CDC25B/SGO2/EME1/ESPL1
GO:0001558	regulation of cell growth	412	0.31263891649098	1.32687818221627	0.00404177296787944	0.0495233331466607	0.0419500009390512	2267	tags=19%, list=12%, signal=17%	SPP1/S100A9/TNC/CDH1/FN1/S100A8/MMP14/SFN/GREM1/ENO1/KRT17/IGFBPL1/SPHK1/SEMA4B/WT1/L1CAM/LPAR3/INHBA/MFSD2A/SPOCK1/WNT5A/G6PD/BCAR1/TGFB2/SEMA7A/PRSS2/OSGIN1/RTN4R/CYP27B1/CLSTN1/CDKN1A/AKT1/GJA1/ATAD3A/EGFR/RPS6KA1/ERBB2/SESN2/VEGFA/MAD2L2/VGLL4/AGT/DRAXIN/EIF4G1/NRCAM/RIMS2/SEMA3E/SEMA3B/DBN1/RASAL1/SEMA3D/CIB1/TGFBR1/TWF2/EXTL3/PML/CYFIP1/NKX6-1/KIF14/DCUN1D5/SIN3A/CDKN2A/SLC9A1/SMARCA4/MAP2K…
GO:0044650	adhesion of symbiont to host cell	13	0.758325278879902	1.7849132585585	0.00405307767388942	0.0495668925472213	0.0419868990389632	1859	tags=38%, list=10%, signal=35%	LRRC15/ICAM1/NECTIN1/INHBB/DPP4
GO:0034501	protein localization to kinetochore	18	0.681735801229954	1.78584461884098	0.00411107342123369	0.050084620194687	0.042425453431759	2391	tags=50%, list=13%, signal=44%	CDT1/ZWILCH/KNL1/NDC80/AURKB/TTK/CHAMP1/ZW10/CDK1
GO:1903083	protein localization to condensed chromosome	18	0.681735801229954	1.78584461884098	0.00411107342123369	0.050084620194687	0.042425453431759	2391	tags=50%, list=13%, signal=44%	CDT1/ZWILCH/KNL1/NDC80/AURKB/TTK/CHAMP1/ZW10/CDK1
GO:0061640	cytoskeleton-dependent cytokinesis	112	0.411344682938732	1.50855317157053	0.00417523630843398	0.0507696034766991	0.0430056859706017	4721	tags=42%, list=25%, signal=32%	KIF23/PLK1/KIF4A/ANLN/KIF20A/ECT2/CDCA8/SEPTIN3/BIRC5/CEP55/INCENP/CENPA/RACGAP1/CHMP1A/AURKB/CKAP2/SEPTIN9/CFL1/ARL3/ESPL1/STMN1/TRIM36/SNX33/USP8/TMEM250/CIT/ROCK1/PLEC/RTKN/RAB35/ACTR3/SEPTIN10/VPS4A/CHMP6/SEPTIN8/BBS4/RHOA/CHMP2B/EXOC5/ROCK2/EXOC3/IST1/RHOC/SPIRE1/KIF20B/LZTS2/ACTR2
GO:0045622	regulation of T-helper cell differentiation	42	-0.518716651166957	-1.64606751824556	0.00420679037834713	0.0510562262996361	0.0432484771344306	2248	tags=26%, list=12%, signal=23%	IL12B/TNFSF18/NFKBID/IL18/RC3H1/TBX21/JAK3/MYB/IRF4/GATA3/CCL19
GO:0070571	negative regulation of neuron projection regeneration	15	0.728198549580139	1.79476132849794	0.00426229209929734	0.0514370193718977	0.0435710376069183	3191	tags=47%, list=17%, signal=39%	SPP1/RTN4R/THY1/KIAA0319/KREMEN1/RTN4RL1/RGMA
GO:0048820	hair follicle maturation	15	0.728183359987268	1.79472389132659	0.00426229209929734	0.0514370193718977	0.0435710376069183	836	tags=33%, list=4%, signal=32%	CDH3/GAL/WNT5A/TGFB2/FERMT1
GO:0060393	regulation of pathway-restricted SMAD protein phosphorylation	61	0.487620460470125	1.63992682934623	0.00425168791131934	0.0514370193718977	0.0435710376069183	2640	tags=33%, list=14%, signal=28%	GREM1/BMP8B/PMEPA1/INHBA/EMILIN1/TGFB2/BMP8A/NOG/INHBB/TTK/TGFBR1/SMAD6/ACVR1/LRP1/BMP7/TGFB1/DKK1/BMP2/GDF5/BMP4
GO:0006875	cellular metal ion homeostasis	412	0.312145290517382	1.32478317260616	0.00427108967854281	0.0514461197438038	0.0435787463087716	3553	tags=27%, list=19%, signal=23%	S100A9/CP/CEMIP/TFRC/S100A8/MT1G/SLC1A1/STC1/FLNA/TRPV4/SLC11A1/CCL7/EDN2/MT2A/ERO1A/LCN2/SLC22A17/HEPH/WNT5A/MT1E/ATP1A1/ITPR3/JPH2/VDR/MT1F/ATP6V0D1/MT1H/ITGB3/ATP2C2/FTH1/ATP13A4/CALR/PRKD1/FTL/GPR3/SLC39A7/TMEM38B/SLC39A14/THY1/AGT/DIAPH1/MT1X/NPTN/NOL3/SLC39A8/UBASH3B/TTC7A/CCDC47/IREB2/APP/ANKRD9/EGLN1/BOK/HMOX1/ERFE/JPH3/PML/CYB561/BNIP3/ATP13A2/CCL8/HEPHL1/SLC9A1/SCNN1A/TMEM38A/CCR1/FRRS1…
GO:1902652	secondary alcohol metabolic process	143	0.400614466135002	1.5235311010854	0.00428061897657866	0.0514639830342051	0.0435938778639699	3425	tags=35%, list=18%, signal=29%	LDLR/IDH2/DHCR7/MVD/PRKAA2/G6PD/HMGCS1/PCSK9/CYP27B1/LRP5/DHCR24/ACO2/IDH3A/FDPS/CLN6/SREBF2/SMPD1/SREBF1/CYP51A1/VLDLR/SEC14L2/STARD3/APP/SERPINA12/OSBPL5/CYB5R3/EBP/NFE2L1/FGF1/HMGCR/MT3/IDI1/HDLBP/MVK/NSDHL/IDH1/FDXR/MBTPS1/SC5D/LSS/APOBR/SULT2B1/PRKAA1/APOL1/LPCAT3/NPC1/IDH3G/SNX17/STARD4/ACLY
GO:0120162	positive regulation of cold-induced thermogenesis	98	-0.399442256663558	-1.49916447473378	0.00429578716902953	0.0515494460283544	0.043666271470317	3056	tags=34%, list=16%, signal=28%	GATM/APPL2/PRKAB1/TSHR/ADIPOR1/PEMT/ACADL/CXCR4/LEPR/GHRL/ALPL/JAK2/OXTR/OMA1/EPAS1/ZNF516/PRLR/ADRB1/IL18/DECR1/PLAC8/EBF2/CAV1/CCR2/ADRB2/IRF4/OGT/G0S2/GADD45G/LEP/CD36/ADIPOQ/FABP4
GO:0019932	second-messenger-mediated signaling	310	-0.315276848139937	-1.35439134186852	0.00431415883996313	0.0516729586898954	0.0437708960167361	2579	tags=21%, list=14%, signal=18%	PPP3CC/PDE7B/CXCR4/BTK/EDN3/CAP2/NUDT4/ITPR1/PLCG2/KDR/TMEM100/GIPR/UCN/LRRK2/PDE9A/ITPR2/SOX9/XCR1/P2RX5/CXCR6/GUCY2D/NFATC2/APLNR/NPR1/CCR4/RNF157/PDE7A/IGF1/MCTP1/RASD1/PPP1R9A/P2RY12/ERBB3/SLA2/CCR2/HRC/PDE2A/PTPRC/PDE3B/NR5A2/HTR2B/NFATC4/AZU1/MAPT/GSTM2/AQP1/CXCR3/RAPGEF3/CLIC2/EDNRB/ZAP70/CD22/CASQ1/TRAT1/CASQ2/ATP1A2/TMBIM4/NPPC/TBC1D10C/PDE5A/SELE/CD3E/CCR7/CD36/SELP
GO:0048675	axon extension	122	0.405882223281353	1.49742779974075	0.00432505446768502	0.0517066324772213	0.0437994202561235	4290	tags=40%, list=23%, signal=31%	CDH1/FN1/EDN2/SEMA4B/L1CAM/WNT5A/SEMA7A/RTN4R/NRP2/ITGB1/HSP90AA1/VEGFA/LHX2/DRAXIN/NRCAM/LAMB2/SEMA3E/SEMA3B/DBN1/SEMA3D/RAPH1/TWF2/VCL/CYFIP1/NKX6-1/SLC9A6/SIN3A/MT3/SEMA4F/KIAA0319/MAP1B/MEGF8/CDKL5/MACF1/MAP2/SEMA6D/TTL/CDH4/DVL1/DNM2/USP9X/GSK3B/ULK1/DIP2B/APOE/LIMK1/WNT3A/CTTN/DPYSL2
GO:0009205	purine ribonucleoside triphosphate metabolic process	222	0.354065439766133	1.41625254280449	0.00436966992359254	0.0521425537897348	0.0441686785088979	4456	tags=36%, list=23%, signal=28%	PKM/PFKP/ENO1/DDIT4/ENO2/PGK1/GAPDH/LDHA/HK3/GPI/PGAM1/ALDOC/PGM1/AK4/PRKAA2/TPI1/ALDOA/RAB23/HSPA8/NT5E/SLC2A6/EFL1/PFKL/PPARGC1A/APP/AK5/HK1/PID1/ATP5F1B/GALK1/TGFB1/NDUFS6/OGDHL/HIF1A/LDHC/PINK1/OGDH/HK2/GTPBP1/ATP5MC3/ENTPD7/GNAI3/MTOR/NMNAT1/PRKAA1/CLPX/TSPO/VCP/EIF6/MFN1/SDHB/ATP6V1A/ATP6V1B2/PFKFB2/NDUFA6/AK2/NDUFV1/AK1/NDUFB3/NADK/NDUFS8/PARP1/OLA1/TREM2/RHOA/NME7/MLST8/SLC25A13/OPA1/BAD/…
GO:0071599	otic vesicle development	15	-0.711680687887516	-1.74814517345397	0.00439079594267846	0.0522970779317904	0.0442995721198981	3975	tags=67%, list=21%, signal=53%	STOX1/PAX8/AHI1/HESX1/COL2A1/SOX9/CEP290/FGFR2/SIX1/GATA3
GO:0031100	animal organ regeneration	65	0.481592071271915	1.64020003002172	0.0044483756384906	0.0528844062895649	0.0447970835674254	3426	tags=38%, list=18%, signal=32%	ADM/CLDN1/SLC7A5/NNMT/CCNA2/PTPRU/IGF2R/AURKA/PRMT5/MED1/TYMS/HMOX1/ACE/CSNK2A2/ANGPT2/CDK1/BAK1/ANXA3/PCNA/FPGS/HAMP/NOTCH1/PTPN3/AXL/PGF
GO:0009101	glycoprotein biosynthetic process	305	0.327131038806009	1.34789455062134	0.00445738922833385	0.0528932495443846	0.0448045744717007	3934	tags=35%, list=21%, signal=28%	GALNT3/CHST8/B3GNT9/B3GNT7/CHPF/B3GNT3/GALNT5/GCNT2/CHST3/EXTL1/FUT3/GALNT14/GALNT2/ST8SIA2/HS6ST2/POGLUT2/UST/CHSY3/CHST11/GALNT13/HS3ST3A1/C1GALT1/CHSY1/GMPPB/GFPT2/DPY19L1/MGAT5B/ST6GAL2/SLC39A8/PLOD3/ITM2C/B3GNT5/ST6GALNAC2/GXYLT2/DSE/SLC35C1/MAN1B1/HS3ST2/BACE2/EXTL3/B3GNT4/RPN2/DDOST/ST3GAL4/MAN2A2/FOXL1/MGAT5/B4GALT1/POGLUT3/BMPR1B/GALNT18/UGGT1/MT3/EXT2/STT3A/EXT1/SRD5A3/TNIP1/RPN1/GALNT6…
GO:0071478	cellular response to radiation	184	0.361752658038878	1.41309943308649	0.0044957894290273	0.0532501281260344	0.0451068775656988	2680	tags=22%, list=14%, signal=19%	MMP1/MMP9/ITGB6/MME/ECT2/MMP3/PTPRK/RAD51/CDKN1A/CHEK1/GNB5/HYAL3/SMPD1/CDC25A/BLM/MMP2/XRCC6/HSPA5/NOC2L/AURKB/TNKS1BP1/SNAI2/POLD1/TP53BP1/GADD45A/NEDD4/HRAS/TIMP1/TSPYL5/BRCA2/KDM4D/PBK/EIF2S1/H2AX/YAP1/MAP3K20/BAK1/DDB1/CYBA/PCNA
GO:0052372	modulation by symbiont of entry into host	53	0.520891732796146	1.71440769537112	0.00450894478661736	0.0533072289375317	0.0451552462627096	2191	tags=23%, list=11%, signal=20%	KRT6A/CXCL8/LGALS1/P4HB/FURIN/ITGAV/SMPD1/LY6E/TMPRSS4/IFITM3/TRIM59/PTX3
GO:0009112	nucleobase metabolic process	34	0.562000837231044	1.69511916003148	0.00460265456236889	0.0543147206289879	0.0460086677656102	5032	tags=59%, list=26%, signal=43%	TYMP/SHMT2/CTPS1/TYMS/XDH/ACP3/APRT/CAD/ADK/GMPS/MTOR/GART/PRPS1/KDM1A/CMPK1/SHMT1/UMPS/HPRT1/MAPK1/DPYD
GO:0010389	regulation of G2/M transition of mitotic cell cycle	96	0.429507788163058	1.54263957576671	0.00462109642659067	0.054431920339731	0.0461079447662347	2588	tags=31%, list=14%, signal=27%	PLK1/ORC1/TICRR/CDC6/CLSPN/CDK4/CDKN1A/CHEK1/CDC25A/AURKA/BLM/FBXO5/RRM1/CCNB1/AURKB/CDC25C/AVEN/APP/RBBP8/KIF14/SIN3A/CENPF/CDC7/CDC25B/PKIA/CDK2/DTL/NAE1/CDK1/RAB11A
GO:0009070	serine family amino acid biosynthetic process	19	0.677390089814359	1.78169987251539	0.00467471177665255	0.0547609093836442	0.0463866233168126	2787	tags=32%, list=15%, signal=27%	PHGDH/PSAT1/SHMT2/DHFR/PSPH/MTHFD1
GO:1905820	positive regulation of chromosome separation	27	0.608438214964192	1.73364876520956	0.00467471177665255	0.0547609093836442	0.0463866233168126	1980	tags=48%, list=10%, signal=43%	CDT1/DLGAP5/CDCA8/BIRC5/NCAPG/NCAPH/INCENP/SMC4/NCAPH2/AURKB/NCAPG2/SMC2/ESPL1
GO:0030282	bone mineralization	121	0.404407041981468	1.49522143946319	0.00466111176639843	0.0547609093836442	0.0463866233168126	3312	tags=36%, list=17%, signal=30%	MMP13/IBSP/GREM1/ECM1/RFLNA/LOX/FAM20C/COL1A2/ANKH/COMP/VDR/LTF/CYP27B1/ISG15/NOTUM/TMEM38B/ADGRV1/ROR2/LTBP3/SBNO2/PHEX/ASPN/RFLNB/ACVR1/FBN2/BMP7/BMPR1B/CCR1/TGFB1/SGMS2/HIF1A/BMP2/DDR2/PTHLH/FZD9/BMP4/ALOX5/BMP2K/ERCC2/LGR4/ZMPSTE24/KLF10/CCL3
GO:0046697	decidualization	25	0.618882244822977	1.74319851350331	0.0046838778781754	0.0547679760672941	0.0463926093312206	1010	tags=28%, list=5%, signal=27%	SPP1/GJB2/STC1/VDR/CYP27B1/LIF/CTSB
GO:0050768	negative regulation of neurogenesis	142	0.396282412434535	1.50782429165124	0.00470840261491238	0.0549542757755102	0.0465504192450135	3341	tags=28%, list=18%, signal=23%	SPP1/CDH1/LDLR/SEMA4B/WNT5A/SOX11/SEMA7A/RTN4R/NR1D1/NOG/LHX2/THY1/DRAXIN/SEMA3E/SEMA3B/SEMA3D/KDM4A/IL1B/EFNB3/NKX6-1/BMP7/DLX2/MT3/DNAJB11/DPYSL5/SEMA4F/KIAA0319/CTNNA1/LRP4/FGF13/TSPO/PPP3CA/DUSP10/CTNNB1/MAP2/NOTCH1/DAAM2/EPHB2/SEMA6D/DLX1
GO:0002920	regulation of humoral immune response	43	-0.517576914284962	-1.6525141308747	0.00476731814737297	0.055540558962837	0.0470470453542875	2061	tags=33%, list=11%, signal=29%	CSMD3/PGC/C4BPB/CD46/ZP3/GATA6/LTA/SUSD4/PTPRC/FCER2/CXCL13/CR2/HPX/CCR7
GO:0031341	regulation of cell killing	101	-0.389579429789974	-1.46539963231084	0.00496919843132999	0.0577872603032484	0.0489501709589578	2465	tags=43%, list=13%, signal=37%	STX7/HLA-DRA/IL12RB1/KLRD1/KLRC1/BCL2L1/RASGRP1/PPP3CB/NCR1/IL21/CX3CR1/KLRK1/MAPK8/ARG1/LAG3/CD160/CD226/IFNG/SERPINB9/IL12B/PRF1/CRTAM/CD1B/CD1D/RIPK3/AZGP1/DNASE1/CEACAM1/XCL1/CD1E/NCR3/IL7R/CD1C/PTPRC/AGER/DNASE1L3/FCER2/STAP1/STAT5B/SH2D1A/SLAMF6/LEP/KLRB1
GO:0031103	axon regeneration	51	0.501821402860833	1.62599352769727	0.00505026177417818	0.0586233653496255	0.0496584150381031	3247	tags=45%, list=17%, signal=38%	SPP1/TNC/FLNA/RTN4R/PTPRF/CSPG5/MAP2K1/MMP2/STK24/LAMB2/DHFR/GAP43/GRN/DAG1/KIAA0319/CTNNA1/MAP1B/KREMEN1/RTN4RL2/TSPO/RTN4RL1/RGMA/FKBP1B
GO:0010743	regulation of macrophage derived foam cell differentiation	31	-0.5729725151264	-1.68822421401713	0.00506758618006925	0.0587179007386285	0.0497384936476286	1882	tags=39%, list=10%, signal=35%	NFKBIA/PLA2G10/PRKCH/IL18/ABCG1/ALOX15B/ABCA5/PPARG/LPL/CD36/PLA2G2A/ADIPOQ
GO:0032528	microvillus organization	24	0.61584662727345	1.7205797829229	0.00509958073681664	0.0589817692453512	0.0499620101882464	3797	tags=50%, list=20%, signal=40%	TNIK/PLS1/FSCN1/ESPN/FXYD5/TWF2/STK26/PLD1/RAP1GAP/EZR/SLC9A3R1/USH1C
GO:0046640	regulation of alpha-beta T cell proliferation	44	-0.508609884217282	-1.62434322268093	0.00511515571278256	0.0590551190233885	0.050024142986304	2867	tags=39%, list=15%, signal=33%	IRF1/CARD11/NDFIP1/IL12B/TGFBR2/JAK2/PRKCQ/CD28/TNFRSF14/IL18/XCL1/EBI3/CCR2/RASAL3/PTPRC/ZAP70/CD3E
GO:0072163	mesonephric epithelium development	98	0.415067696710018	1.49569955850756	0.00514377770296155	0.0591719463815504	0.0501231045761891	3213	tags=41%, list=17%, signal=34%	GREM1/WT1/SDC1/KIF26B/ADAMTS16/MAGED1/ROBO2/CRLF1/NOG/VEGFA/HOXA11/SALL1/CTNNBIP1/HS3ST3A1/AGT/GDNF/FOXD1/SMAD6/TMEM59L/BMP7/FGF1/ARG2/RET/LAMA5/SIX2/BMP2/WNT6/EPCAM/FMN1/FOXC2/TACSTD2/SMO/BMP4/DCHS1/HOXB7/GDF11/CTNNB1/LHX1/PKD2/LGR4
GO:0072164	mesonephric tubule development	98	0.415067696710018	1.49569955850756	0.00514377770296155	0.0591719463815504	0.0501231045761891	3213	tags=41%, list=17%, signal=34%	GREM1/WT1/SDC1/KIF26B/ADAMTS16/MAGED1/ROBO2/CRLF1/NOG/VEGFA/HOXA11/SALL1/CTNNBIP1/HS3ST3A1/AGT/GDNF/FOXD1/SMAD6/TMEM59L/BMP7/FGF1/ARG2/RET/LAMA5/SIX2/BMP2/WNT6/EPCAM/FMN1/FOXC2/TACSTD2/SMO/BMP4/DCHS1/HOXB7/GDF11/CTNNB1/LHX1/PKD2/LGR4
GO:1903053	regulation of extracellular matrix organization	55	0.49800743189925	1.65630239958887	0.00516850018588641	0.0591902439291642	0.0501386039800217	2488	tags=44%, list=13%, signal=38%	ANTXR1/EMILIN1/PDPN/AEBP1/MELTF/FSCN1/ITGB3/ZNF469/FAP/EFEMP2/AGT/LAMB2/LAMA1/HAS2/COLGALT1/LAMC1/LRP1/DPP4/TGFB1/DAG1/NID1/BMP2/PHLDB2/DDR2
GO:0055010	ventricular cardiac muscle tissue morphogenesis	46	0.514704704346943	1.65385564862806	0.00519732081889322	0.0591902439291642	0.0501386039800217	3416	tags=30%, list=18%, signal=25%	COL11A1/TPM1/TGFB2/NOG/MED1/NKX2-5/TGFBR1/PKP2/TGFB1/DSP/FOXC2/NRG1/NOTCH1/POU4F1
GO:0022404	molting cycle process	94	0.419753581967501	1.5070309656253	0.00521014811321442	0.0591902439291642	0.0501386039800217	4067	tags=39%, list=21%, signal=31%	CDH3/CD109/KRT17/GAL/INHBA/WNT5A/TGFB2/TNFRSF19/FOXQ1/EGFR/FERMT1/FST/LHX2/LGR5/DLX3/SNAI1/SOSTDC1/DKK1/LAMA5/EXT1/HDAC2/HPSE/NSDHL/SMO/LRP4/TRADD/CTNNB1/ERCC2/NOTCH1/LGR4/ZMPSTE24/RELA/APCDD1/PDGFA/PIAS4/MSX2/TMEM79
GO:0022405	hair cycle process	94	0.419753581967501	1.5070309656253	0.00521014811321442	0.0591902439291642	0.0501386039800217	4067	tags=39%, list=21%, signal=31%	CDH3/CD109/KRT17/GAL/INHBA/WNT5A/TGFB2/TNFRSF19/FOXQ1/EGFR/FERMT1/FST/LHX2/LGR5/DLX3/SNAI1/SOSTDC1/DKK1/LAMA5/EXT1/HDAC2/HPSE/NSDHL/SMO/LRP4/TRADD/CTNNB1/ERCC2/NOTCH1/LGR4/ZMPSTE24/RELA/APCDD1/PDGFA/PIAS4/MSX2/TMEM79
GO:1905477	positive regulation of protein localization to membrane	100	0.414113009710991	1.49853050252477	0.00519154044138151	0.0591902439291642	0.0501386039800217	3392	tags=32%, list=18%, signal=26%	CEMIP/ITGA3/PLS1/PDZK1/TNFAIP6/AKT1/EGFR/ITGB1/ERBB2/ARHGEF16/MESD/LGALS3/EPHA2/CIB1/PTPN9/HRAS/LRP1/ITGB2/SQSTM1/STAC/MIEF1/ATP2C1/CHP1/LRP4/MYO1C/STX3/EZR/NKD2/ZDHHC5/PRNP/EPHB2/HPCA
GO:0150115	cell-substrate junction organization	101	0.408488840055149	1.48198362521346	0.00520193876762339	0.0591902439291642	0.0501386039800217	3678	tags=38%, list=19%, signal=31%	FN1/MMP14/ITGB4/GREM1/S100A10/ACTN1/LIMCH1/PTPRK/ITGA5/ITGB3/VEGFA/THY1/CORO1C/RHOD/LAMC1/ITGA6/ITGA2/DAPK3/VCL/ACTG1/COL16A1/LIMS1/SRC/SLC9A1/FERMT2/FMN1/PHLDB2/MAP4K4/THBS1/EFNA5/ROCK1/PLEC/MACF1/AJUBA/RCC2/WHAMM/BCR/TLN1
GO:1903829	positive regulation of protein localization	445	0.305586439686889	1.30436408570054	0.00516299781829747	0.0591902439291642	0.0501386039800217	4517	tags=35%, list=24%, signal=28%	CEMIP/TFRC/CDH1/ABCA12/SFN/ADAM8/CDT1/FLNA/PLK1/RAB38/WNT5A/PRKAA2/ECT2/ITGA3/TGFB2/WLS/PLS1/GLIS2/KCNN4/ANKRD1/PARD6A/PDZK1/CCT5/TNFAIP6/AKT1/GPR68/LIF/SREBF2/PRKD1/EGFR/TM7SF3/MEAK7/ITGB1/HSP90AA1/ERBB2/SESN2/ARHGEF16/F2RL1/NPTN/NDC80/MESD/LGALS3/EPHA2/GPSM2/FGB/SAE1/CIB1/OXCT1/IL1B/PRKCZ/LIMK2/VSNL1/PTPN9/HRAS/LRP1/ITGB2/NKX6-1/SRC/ATP13A2/FGG/SQSTM1/DZIP1/CSNK2A2/C1QTNF3/FERMT2/TGFB1/MYO18A/T…
GO:0060294	cilium movement involved in cell motility	141	-0.369021613879159	-1.46763284354103	0.00528442449721037	0.059927622489641	0.0507632192742474	4233	tags=26%, list=22%, signal=21%	LZTFL1/RSPH4A/CCSAP/MEIG1/QRICH2/SLC9B1/BBS1/CFAP157/ARMC12/TAC4/CFAP46/NME8/TEKT2/CFAP45/UBE2B/TEKT5/TSSK4/CCDC40/CELF3/VPS13A/DNAI1/SLC9C1/DNAH5/CATSPERE/SEPTIN4/TTLL9/TTC21A/CATSPER2/CFAP43/ATP1A4/DNAH1/SPEF2/TACR1/CFAP44/NEURL1/CFAP69/TTLL3
GO:0048144	fibroblast proliferation	101	0.40813630878041	1.48070465373295	0.00533280344748796	0.0603293678889245	0.0511035279490955	1674	tags=28%, list=9%, signal=25%	FN1/SPHK1/CDC6/WNT5A/COL3A1/GSTP1/E2F8/S100A6/WNT2/ITGB3/CCNA2/CDK4/WNT7B/CDKN1A/FTH1/PDGFC/LIF/EGFR/MORF4L1/CD300A/AGT/CCNB1/PDGFB/E2F1/FOSL2/PML/HRAS/C1QL4
GO:0031345	negative regulation of cell projection organization	188	0.3664836123812	1.43737026822571	0.00534814752861479	0.0603293678889245	0.0511035279490955	3503	tags=30%, list=18%, signal=25%	SPP1/CDH1/FLNA/TRPV4/SEMA4B/SPOCK1/WNT5A/ITGA3/SEMA7A/RTN4R/PLXNB3/ZNF365/PFN2/NGEF/DPYSL3/THY1/DRAXIN/SEMA3E/SEMA3B/SEMA3D/ITM2C/CIB1/PMP22/LIMK2/PTPN9/EFNB3/CARM1/DKK1/MT3/MINAR1/PRAG1/HDAC2/DPYSL5/SEMA4F/YAP1/CRMP1/KIAA0319/ARPIN/KREMEN1/RAP1GAP/TACSTD2/MAP4/LRP4/FGF13/RTN4RL2/TBC1D7/EVI5L/PPP3CA/RTN4RL1/MAP2/RGMA/PRNP/EPHB2/SEMA6D/PTPRO/CAPZB/STMN2
GO:0050911	detection of chemical stimulus involved in sensory perception of smell	384	-0.294207711044653	-1.30651556159911	0.00534069614070485	0.0603293678889245	0.0511035279490955	9782	tags=62%, list=51%, signal=31%	OR4K2/OR14J1/OR56A5/OR2V1/OR10W1/OR4K15/OR10G6/OR4F29/OR5L2/OR52A1/OR4F4/OR5AS1/OR8K5/OR51V1/OR52A5/OR10H3/OR10AG1/OR8G1/OR5AP2/OR4C13/OR2T29/OR5H14/OR4K14/OR8H3/OR7E24/OR5T3/OR2M2/OR8H2/OR10H2/OR4F5/OR2M4/OR2V2/OR4Q3/OR4S1/OR12D3/OR4N2/OR2T11/OR4C15/OR13H1/OR2G3/OR4F21/OR13F1/OR4C11/OR6N2/OR13C3/OR5M11/OR8K1/OR6C65/OR10K2/OR4D2/OR7A10/OR6Q1/OR6C1/OR5AR1/OR4X1/OR10V1/OR6C68/OR10A7/OR10Z1/OR2T1/OR…
GO:0001657	ureteric bud development	97	0.417394882330577	1.49892127672182	0.00536210799265896	0.0603803569032512	0.0511467194926161	3213	tags=41%, list=17%, signal=34%	GREM1/WT1/SDC1/KIF26B/ADAMTS16/MAGED1/ROBO2/CRLF1/NOG/VEGFA/HOXA11/SALL1/CTNNBIP1/HS3ST3A1/AGT/GDNF/FOXD1/SMAD6/TMEM59L/BMP7/FGF1/ARG2/RET/LAMA5/SIX2/BMP2/WNT6/EPCAM/FMN1/FOXC2/TACSTD2/SMO/BMP4/DCHS1/HOXB7/GDF11/CTNNB1/LHX1/PKD2/LGR4
GO:0030111	regulation of Wnt signaling pathway	319	0.324263100784319	1.34251435138761	0.0053972292292938	0.0606690301415873	0.0513912475130426	3520	tags=28%, list=18%, signal=23%	CDH2/CDH3/GREM1/SULF1/COL1A1/PTK7/BARX1/WNT5B/WNT5A/ITGA3/WLS/APCDD1L/CTHRC1/DKK3/DLX5/MDFI/PTPRU/NXN/EGFR/NOTUM/FERMT1/NOG/MAD2L2/FZD1/SALL1/VGLL4/CTNNBIP1/DRAXIN/DACT1/LGR5/NKX2-5/SNAI2/CSNK1G1/SULF2/APP/MDK/ASPM/GSKIP/DAPK3/SOSTDC1/ALPK2/DEPDC1B/SHISA6/TPBGL/LRP1/FOXL1/SRC/WWOX/PPP1CA/NPHP4/TLE1/SMARCA4/BICC1/TGFB1/DKK1/CCN4/CSNK1A1/CCNYL1/RSPO4/DACT3/SCEL/USP34/YAP1/BMP2/TLR2/KREMEN1/SOX2/FZD…
GO:0090231	regulation of spindle checkpoint	21	0.661387752740746	1.79245852314078	0.00547753427147432	0.0612487923083037	0.051882349825687	1965	tags=43%, list=10%, signal=38%	CDT1/CDCA8/BIRC5/INCENP/NDC80/CCNB1/AURKB/MAD2L1/ANAPC15
GO:0090266	regulation of mitotic cell cycle spindle assembly checkpoint	21	0.661387752740746	1.79245852314078	0.00547753427147432	0.0612487923083037	0.051882349825687	1965	tags=43%, list=10%, signal=38%	CDT1/CDCA8/BIRC5/INCENP/NDC80/CCNB1/AURKB/MAD2L1/ANAPC15
GO:1903504	regulation of mitotic spindle checkpoint	21	0.661387752740746	1.79245852314078	0.00547753427147432	0.0612487923083037	0.051882349825687	1965	tags=43%, list=10%, signal=38%	CDT1/CDCA8/BIRC5/INCENP/NDC80/CCNB1/AURKB/MAD2L1/ANAPC15
GO:2000516	positive regulation of CD4-positive, alpha-beta T cell activation	43	-0.510680371345957	-1.63049492107931	0.005555287951596	0.0620098110617941	0.0525269901476341	2736	tags=35%, list=14%, signal=30%	CARD11/CD160/IFNG/IL12B/SASH3/TGFBR2/PRKCQ/CD28/NFKBID/IL18/XCL1/IL2RG/MYB/CD3E/CCL19
GO:0071635	negative regulation of transforming growth factor beta production	12	0.745357123460949	1.71185722908983	0.00560100673163927	0.0624112178668376	0.0528670120076056	598	tags=25%, list=3%, signal=24%	FN1/CDH3/FURIN
GO:1903706	regulation of hemopoiesis	402	-0.292258653103408	-1.30293483076937	0.00567808595043654	0.0631600656330297	0.0535013425847082	2943	tags=25%, list=15%, signal=21%	HSPA1B/LAG3/IRF1/RHEX/HLA-DOA/BATF/KAT6A/CARD11/ETS1/ID2/ING5/BGLAP/CEBPA/NDFIP1/LRRC17/BTK/XBP1/IFNG/HSPA1A/MYSM1/GABPA/IL12B/HCLS1/ZEB1/SASH3/ITPKB/CRTAM/ZC3H8/PHF10/FAXDC2/KAT6B/TGFBR2/TNFSF18/NFKBIA/PGLYRP2/SOX13/METTL3/H4C6/SFRP1/CD28/FOXP1/FBXW7/EGR3/CD46/L3MBTL1/H4C13/SMARCE1/INPP5D/H4C1/ZNF683/CTLA4/TAL1/PRXL2A/TRIB1/NFKBID/TESC/GATA2/IL18/RC3H1/TBX21/TMEM178A/BRAF/CEACAM1/TOX/FOS/MEF2C/J…
GO:0043369	CD4-positive or CD8-positive, alpha-beta T cell lineage commitment	24	-0.600582436955913	-1.65341371387866	0.00570644612360112	0.0633653288308208	0.0536752160054367	3062	tags=50%, list=16%, signal=42%	IL6/BATF/IL12B/SPN/TNFSF18/TBX21/BRAF/TOX/LY9/IRF4/SLAMF6/BCL2
GO:0060349	bone morphogenesis	97	0.415293442611947	1.4913747234713	0.00576176325474867	0.0637610872124375	0.0540104532244521	2097	tags=26%, list=11%, signal=23%	MMP13/MMP14/STC1/TRPV4/COL1A1/COL3A1/COMP/RAB23/SERPINH1/DLX5/LTF/LRP5/ATG9A/HOXA11/GLG1/CHSY1/HAS2/LTBP3/ACP5/COL13A1/CYP26B1/BMPR1B/RUNX2/EXT2/EXT1
GO:0071887	leukocyte apoptotic process	115	-0.383671840999226	-1.47665212858547	0.00576202445415711	0.0637610872124375	0.0540104532244521	2245	tags=24%, list=12%, signal=22%	HCLS1/ITPKB/BCL11B/ZC3H8/CXCL12/RIPK3/PRKCQ/LMBR1L/FOXP1/FASLG/PDCD1/MEF2C/JAK3/IRS2/RPS6/DOCK8/IL7R/GPAM/CD3G/CCL5/TSC22D3/BLK/CCL21/GIMAP8/CD27/BCL2/CCR7/CCL19
GO:0014819	regulation of skeletal muscle contraction	16	-0.686073368980989	-1.70184560123297	0.00582533041784281	0.0642393333664183	0.0544155638124083	2408	tags=31%, list=13%, signal=27%	ATP2A1/SCN4A/NR4A1/GSTM2/CASQ1
GO:0002455	humoral immune response mediated by circulating immunoglobulin	48	-0.495578058826566	-1.61940061730786	0.0058209365661153	0.0642393333664183	0.0544155638124083	3013	tags=38%, list=16%, signal=32%	C4BPA/IGLL1/CSMD3/MASP2/C4BPB/CD46/ZP3/C5/LTA/CLU/SUSD4/C6/PTPRC/IGLL5/FCER2/CR2/HPX/C7
GO:0002064	epithelial cell development	210	0.354465648511892	1.4131069707344	0.0058877890388264	0.0648163488680442	0.0549043394924169	3005	tags=28%, list=16%, signal=24%	CDH2/ABCA12/SFN/CLDN1/STC1/ICAM1/ST14/SDC1/FAT1/COL22A1/NKX3-2/POF1B/WNT5B/WNT5A/IQGAP1/COL18A1/SPINT2/WNT7B/AKT1/HOXB13/VEGFA/C1GALT1/F2RL1/LAMB2/EPHA2/PDGFB/PLOD3/TYMS/IL1B/MYO1E/FOSL2/NOTCH2/VCL/NKX6-1/FASN/SRC/B4GALT1/ACTA2/BHLHA15/FEM1B/CLIC4/MSN/HIF1A/TMOD1/FRMD6/GPX1/YAP1/HPSE/SIX3/FOXC2/SMO/BMP4/FZD5/ROCK1/EZR/PLEC/ROS1/DLL1/GDF11
GO:0007144	female meiosis I	11	0.773369885888055	1.75521355595358	0.00593608335176379	0.065102926966667	0.055147092771376	1863	tags=55%, list=10%, signal=49%	CCNB2/AURKA/NDC80/FBXO5/TRIP13/CDC25B
GO:0006695	cholesterol biosynthetic process	53	0.512011006474452	1.68517861649005	0.00595453600304881	0.065102926966667	0.055147092771376	4407	tags=55%, list=23%, signal=42%	DHCR7/MVD/PRKAA2/G6PD/HMGCS1/DHCR24/FDPS/SREBF1/CYP51A1/SEC14L2/CYB5R3/EBP/FGF1/HMGCR/IDI1/MVK/NSDHL/MBTPS1/SC5D/LSS/PRKAA1/LPCAT3/ACLY/MSMO1/POR/NPC1L1/MBTPS2/APOE/FDFT1
GO:1902653	secondary alcohol biosynthetic process	53	0.512011006474452	1.68517861649005	0.00595453600304881	0.065102926966667	0.055147092771376	4407	tags=55%, list=23%, signal=42%	DHCR7/MVD/PRKAA2/G6PD/HMGCS1/DHCR24/FDPS/SREBF1/CYP51A1/SEC14L2/CYB5R3/EBP/FGF1/HMGCR/IDI1/MVK/NSDHL/MBTPS1/SC5D/LSS/PRKAA1/LPCAT3/ACLY/MSMO1/POR/NPC1L1/MBTPS2/APOE/FDFT1
GO:0035864	response to potassium ion	18	-0.654364706445052	-1.68388962151605	0.00593022305424079	0.065102926966667	0.055147092771376	4594	tags=50%, list=24%, signal=38%	SLC26A5/KCNJ10/NPTX1/NEK7/KCNC1/ADAMTS13/STK39/CRHBP/CACNA1H
GO:0006957	complement activation, alternative pathway	16	-0.684305205171495	-1.69745956624386	0.00605679718161176	0.0661079774293325	0.0559984463692397	1141	tags=31%, list=6%, signal=29%	C5/SUSD4/CR2/CFD/C7
GO:2000106	regulation of leukocyte apoptotic process	91	-0.418833575814067	-1.54350030310101	0.00610043303095822	0.0664708171482262	0.0563057989963991	2245	tags=27%, list=12%, signal=24%	HCLS1/ITPKB/BCL11B/ZC3H8/CXCL12/RIPK3/PRKCQ/FOXP1/PDCD1/MEF2C/JAK3/IRS2/DOCK8/IL7R/GPAM/CD3G/CCL5/TSC22D3/BLK/CCL21/GIMAP8/CD27/BCL2/CCR7/CCL19
GO:0021562	vestibulocochlear nerve development	10	0.776590054686964	1.71805138603316	0.00612363600573552	0.0665861642631103	0.0564035067085067	777	tags=20%, list=4%, signal=19%	SLITRK6/NRP2
GO:0009199	ribonucleoside triphosphate metabolic process	229	0.353593621177848	1.41902629402209	0.00613184033004565	0.0665861642631103	0.0564035067085067	4456	tags=36%, list=23%, signal=28%	PKM/PFKP/ENO1/DDIT4/ENO2/PGK1/GAPDH/LDHA/HK3/GPI/PGAM1/ALDOC/PGM1/AK4/PRKAA2/TPI1/ALDOA/RAB23/HSPA8/NT5E/SLC2A6/EFL1/PFKL/CTPS1/PPARGC1A/APP/AK5/HK1/PID1/CAD/ATP5F1B/GALK1/TGFB1/NDUFS6/OGDHL/HIF1A/LDHC/PINK1/OGDH/HK2/GTPBP1/ATP5MC3/ENTPD7/GNAI3/MTOR/NMNAT1/PRKAA1/CLPX/TSPO/VCP/EIF6/MFN1/SDHB/ATP6V1A/ATP6V1B2/PFKFB2/NDUFA6/AK2/NDUFV1/AK1/NDUFB3/NADK/NDUFS8/PARP1/OLA1/TREM2/RHOA/NME7/MLST8/SLC25A13…
GO:0060071	Wnt signaling pathway, planar cell polarity pathway	53	0.510327520099956	1.67963776833722	0.00616104944116539	0.0667899529249047	0.0565761310859558	4539	tags=49%, list=24%, signal=37%	GPC6/PTK7/WNT5A/CTHRC1/VANGL1/GPC4/FZD1/DACT1/ROR2/CELSR2/ARHGEF19/GRHL3/ROR1/DKK1/CELSR3/FZD2/PLEKHA4/NKD1/FZD7/CELSR1/DVL1/RHOA/WNT11/DVL3/ABL1/TIAM1
GO:0010799	regulation of peptidyl-threonine phosphorylation	43	0.528130662697721	1.65908825635915	0.00623053496117853	0.0674289367372214	0.0571173986021656	1925	tags=26%, list=10%, signal=23%	CEMIP/DDIT4/SPHK1/PLK1/WNT5A/CHI3L1/EIF4G1/TNKS1BP1/APP/BMP7/TGFB1
GO:1902412	regulation of mitotic cytokinesis	10	0.776065485172367	1.71689088008	0.00627030818956175	0.067744748615603	0.0573849150989942	1181	tags=40%, list=6%, signal=38%	CDCA8/BIRC5/INCENP/AURKB
GO:0019915	lipid storage	81	-0.408251095585446	-1.4881064898717	0.00638958823554648	0.068917042756417	0.0583779367149334	3591	tags=36%, list=19%, signal=29%	IKBKE/PLA2G4C/SIRT1/CRY2/ACVR1C/IL6/ANGPTL3/CPT1A/CDS2/PNPLA2/NFKBIA/PLA2G10/FBXW7/DGAT1/PISD/VSTM2A/ABCG1/CAV1/TTC39B/DGAT2/ACACB/STAT5B/SMIM22/PPARG/LPL/CIDEA/LEP/CD36/PLIN5
GO:0034504	protein localization to nucleus	305	0.322216023528764	1.32764296479629	0.00643354666615686	0.0692743509709416	0.0586806037404029	4144	tags=31%, list=22%, signal=25%	MMP12/TFRC/CDH1/FLNA/PLK1/TRIM29/COL1A1/KPNA2/ECT2/RAB23/GLIS2/LMNB2/MAGED1/CCT5/CDKN1A/SUN2/AKT1/LIF/CALR/PRKD1/NUP93/FERMT1/HSP90AA1/LMNB1/SESN2/RANGAP1/MED1/AGT/SNUPN/LMNA/LIMK2/KPNA7/PML/LILRB4/SRC/IPO13/ATP13A2/SQSTM1/SIN3A/BMP7/FERMT2/TGFB1/MFHAS1/TCP1/ZPR1/PKIA/CCT4/ZIC1/SIX2/YAP1/SEC13/RRP7A/NUTF2/CTNNA1/POLR1A/CDK1/TRIM28/CHP1/SMO/BMP4/CCT7/TRAF3IP2/NUP188/BCL3/PPP3CA/KPNA6/IPO5/NOTCH1/N…
GO:0002697	regulation of immune effector process	371	-0.296504055426413	-1.30947445916928	0.00644724315055931	0.069305154942819	0.0587066970295069	2537	tags=21%, list=13%, signal=19%	NDFIP1/CSMD3/ENPP3/BTK/CD226/XBP1/IFNG/SERPINB9/SH2D1B/IL12B/SASH3/CRTAM/PLCG2/PGC/CD1B/WAS/CD47/TNFSF18/CD1D/KIT/PGLYRP2/DUSP22/EXOSC3/TNFRSF1B/C4BPB/RIPK3/DHX58/AZGP1/CD28/TNFRSF14/CD46/ZP3/DNASE1/ZNF683/GAB2/NFKBID/GATA2/IL18/RC3H1/TBX21/LTA/THOC1/CEACAM1/XCL1/CD1E/NCR3/JAK3/CCR2/IL7R/SUSD4/CD1C/FGL2/PTPRC/PCK1/SLAMF1/AGER/DNASE1L3/MYB/BLK/FCRL3/FCER2/STAP1/STAT5B/CD96/IRF4/MZB1/CD22/SH2D1A/CD…
GO:0034505	tooth mineralization	31	0.586294535715513	1.72490548433628	0.00649550261897568	0.0694844942933804	0.0588586109950345	4111	tags=48%, list=22%, signal=38%	ITGB6/COL1A1/FAM20C/ANKH/WLS/NECTIN1/SLC4A2/ASPN/WDR72/WNT6/STIM1/ODAPH/BCOR/MSX2/AMTN
GO:1902749	regulation of cell cycle G2/M phase transition	107	0.40413531610236	1.47308882859178	0.00649233483871779	0.0694844942933804	0.0588586109950345	2391	tags=28%, list=13%, signal=25%	PLK1/ORC1/TICRR/CDC6/CLSPN/CDK4/CDKN1A/CHEK1/CDC25A/AURKA/BLM/FBXO5/RRM1/CCNB1/AURKB/CDC25C/AVEN/APP/RBBP8/KIF14/SIN3A/CENPF/CDC7/CDC25B/PKIA/ATF5/CDK2/DTL/NAE1/CDK1
GO:0051321	meiotic cell cycle	280	0.329500471743923	1.34779845413683	0.00649651775913719	0.0694844942933804	0.0588586109950345	2730	tags=23%, list=14%, signal=20%	CDC20/CCNB2/PLK1/WNT5A/BUB1B/RAD51/BUB1/CCNA1/RAD54L/EXO1/SUN2/NCAPH/FANCA/PKMYT1/INCENP/LIF/CCNE1/CALR/OVOL1/NCAPD2/MYH9/SMC4/TOP2A/CDC25A/AURKA/GPR3/CCNE2/NDC80/FBXO5/MSH6/NCAPH2/TTK/CDC25C/BRIP1/SMC1A/PTTG1/KIF18A/ASPM/NPR2/RBBP8/CYP26B1/SMC2/TRIP13/BRCA2/CDC25B/SGO2/EME1/ANAPC15/MNS1/ESPL1/H2AX/ZW10/NEK2/SGO1/RPA1/CDK2/SMC1B/TUBGCP4/NDC1/TUBGCP5/NCAPD3/FANCD2/RBM7/PPP2R1A/NUF2
GO:2001243	negative regulation of intrinsic apoptotic signaling pathway	98	0.411323286904411	1.48220654968633	0.00653755825625775	0.0698067155376036	0.0591315567084766	2197	tags=22%, list=12%, signal=20%	MMP9/PLAUR/ENO1/HYOU1/MAGEA3/EPO/CREB3L1/MUC1/AKT1/TXNDC12/DDIAS/NOL3/NOC2L/BCL2L10/SNAI2/SNAI1/SELENOS/SRC/HIF1A/PINK1/GPX1/YBX3
GO:0003184	pulmonary valve morphogenesis	17	0.680080772707643	1.74062281294108	0.00657192029684598	0.0698239239512075	0.0591461335336008	3643	tags=65%, list=19%, signal=52%	TGFB2/ROBO2/SMAD6/NOTCH2/ROBO1/BMP4/TBX20/STRA6/GJA5/NOTCH1/HEYL
GO:0045823	positive regulation of heart contraction	39	0.539598573090983	1.66699109199467	0.00656727540232503	0.0698239239512075	0.0591461335336008	1443	tags=31%, list=8%, signal=28%	ADM/SLC1A1/APLN/EDN2/TPM1/TGFB2/ATP1A1/ADM2/HSP90AA1/NKX2-5/CHGA/KCNQ1
GO:0010718	positive regulation of epithelial to mesenchymal transition	52	0.484730576020611	1.58369660588052	0.00655830233328268	0.0698239239512075	0.0591461335336008	3204	tags=44%, list=17%, signal=37%	LOXL2/COL1A1/GCNT2/PDPN/TGFB2/BCL9L/SNAI1/SERPINB3/IL1B/MDK/TGFBR1/TGFB1I1/ACVR1/BMP7/FERMT2/TGFB1/HDAC2/BMP2/MTOR/BMP4/TBX20/CTNNB1/NOTCH1
GO:0060707	trophoblast giant cell differentiation	13	0.740379752427587	1.74267385419121	0.00665591285009433	0.0705990358029906	0.0598027117734756	2335	tags=54%, list=12%, signal=47%	GJB5/E2F8/MDFI/E2F7/LIF/SNAI1/PLK4
GO:0035313	wound healing, spreading of epidermal cells	21	0.654380037107243	1.77346657845634	0.00667904274787308	0.0706244378635167	0.0598242292359567	2459	tags=43%, list=13%, signal=37%	MMP12/COL5A1/ITGA5/FERMT1/ITGB1/FERMT2/ADAM17/MTOR/PHLDB2
GO:0032024	positive regulation of insulin secretion	68	-0.448893512383377	-1.57980912026172	0.00668039163655841	0.0706244378635167	0.0598242292359567	2151	tags=26%, list=11%, signal=24%	GPLD1/GIPR/TRH/GHRL/JAK2/RPH3AL/GLUD1/ANO1/IRS2/PLA2G6/CD38/BLK/MPC2/MYRIP/NNAT/DOC2B/RBP4/BAIAP3
GO:0019511	peptidyl-proline hydroxylation	15	0.714079518193292	1.75996272646341	0.00669784068079933	0.0706920610468524	0.0598815111760885	1340	tags=60%, list=7%, signal=56%	EGLN3/P4HA2/P4HA1/ERO1A/P4HB/P3H3/P3H1/P4HA3/EGLN1
GO:0044319	wound healing, spreading of cells	36	0.546548315105935	1.6685002188858	0.00680023112074353	0.0715366418557165	0.0605969348657669	4056	tags=50%, list=21%, signal=39%	MMP12/FLNA/COL5A1/PDPN/ITGA5/FERMT1/ITGB1/FERMT2/ADAM17/MTOR/PHLDB2/PDCD10/CD151/AJUBA/MRTFA/DDR1/RHOA/MSX2
GO:0090505	epiboly involved in wound healing	36	0.546548315105935	1.6685002188858	0.00680023112074353	0.0715366418557165	0.0605969348657669	4056	tags=50%, list=21%, signal=39%	MMP12/FLNA/COL5A1/PDPN/ITGA5/FERMT1/ITGB1/FERMT2/ADAM17/MTOR/PHLDB2/PDCD10/CD151/AJUBA/MRTFA/DDR1/RHOA/MSX2
GO:0038063	collagen-activated tyrosine kinase receptor signaling pathway	12	0.739231205289082	1.6977878696147	0.00682025637725716	0.0716294906222279	0.0606755847787444	2555	tags=58%, list=13%, signal=51%	COL1A1/COL4A6/COL4A5/UBASH3B/COL4A2/DDR2/COL4A1
GO:0010038	response to metal ion	356	0.31551451611301	1.31480291726526	0.00686079815120042	0.071937155696849	0.0609362003179095	3225	tags=25%, list=17%, signal=21%	MMP9/TFRC/CDH1/S100A8/LOXL2/SYT12/MT1G/S100A16/SLC1A1/CLDN1/SDC1/GPI/MT2A/PAM/WNT5A/PRKAA2/G6PD/ECT2/MT1E/ITPR3/NDRG1/IQGAP1/MT1F/MT1H/ASS1/AKT1/CALR/EGFR/ACTA1/SMPD1/ADGRV1/ALOX5AP/MT1X/INHBB/HSPA5/TNFRSF11B/SYT8/FIBIN/FGB/RASAL1/APP/HMOX1/ADCY7/KCNMB4/NEDD4/ACTG1/GSS/BSG/BNIP3/HSD17B1/ATP13A2/MTF1/FGG/KHK/CD14/PPP1CA/LGMN/CLIC4/EIF2S1/MT3/HIF1A/TFR2/ADAM9/ITPKA/NQO1/CDK1/LONP1/TRPM2/CPNE2/PCNA/…
GO:0035988	chondrocyte proliferation	23	0.619789395030487	1.71783824845691	0.00690424995241839	0.0722742760976563	0.0612217667414893	2644	tags=43%, list=14%, signal=37%	MMP14/STC1/COMP/LTF/PRKG2/BMPR1B/EXT1/SIX2/DDR2/CCN2
GO:0006098	pentose-phosphate shunt	19	0.662008995084641	1.74124387097189	0.00699390987586619	0.0728186171340926	0.0616828646833835	4358	tags=47%, list=23%, signal=37%	PGAM1/G6PD/TKT/PGD/TALDO1/MTOR/DERA/MLST8/TIGAR
GO:0042438	melanin biosynthetic process	24	0.608939550572866	1.70128248388152	0.00698024989563989	0.0728186171340926	0.0616828646833835	2844	tags=29%, list=15%, signal=25%	CDH3/RAB38/WNT5A/SLC7A11/MFSD12/TYRP1/GIPC1
GO:0035088	establishment or maintenance of apical/basal cell polarity	54	0.491297612434341	1.62007526215737	0.00701317513361493	0.0728186171340926	0.0616828646833835	3520	tags=31%, list=18%, signal=26%	PTK7/FAT1/WNT5A/FSCN1/PARD6A/DLG5/LHX2/LAMA1/MYO9A/CLIC4/MSN/PARD3/LLGL2/WDR1/LLGL1/MARK2/SLC9A3R1
GO:0061245	establishment or maintenance of bipolar cell polarity	54	0.491297612434341	1.62007526215737	0.00701317513361493	0.0728186171340926	0.0616828646833835	3520	tags=31%, list=18%, signal=26%	PTK7/FAT1/WNT5A/FSCN1/PARD6A/DLG5/LHX2/LAMA1/MYO9A/CLIC4/MSN/PARD3/LLGL2/WDR1/LLGL1/MARK2/SLC9A3R1
GO:0050679	positive regulation of epithelial cell proliferation	205	0.343741429694605	1.36832174459663	0.00699363392944464	0.0728186171340926	0.0616828646833835	2244	tags=24%, list=12%, signal=21%	MMP12/CDH3/ECM1/APLN/CLDN1/PTPRN/WNT5A/SOX11/SPINK1/DLX5/PLXNB3/WNT2/ITGB3/FGFBP1/AKT1/PRKD1/NRP2/EGFR/NOG/ERBB2/VEGFA/EPGN/MED1/TGFA/NKX2-5/PDGFB/PRKCA/HAS2/CDH13/C5AR1/MDK/LAMC1/HMOX1/TGFBR1/NOTCH2/HRAS/B4GALT1/GRN/FGF1/RUNX2/MAP2K5/TGM1/HIF1A/ADAM17/EMC10/MYDGF/YAP1/BMP2/DLX6
GO:0010800	positive regulation of peptidyl-threonine phosphorylation	29	0.590613966581057	1.71598462276235	0.00705601065182171	0.0731446420243949	0.061959032372134	1925	tags=31%, list=10%, signal=28%	CEMIP/SPHK1/PLK1/WNT5A/CHI3L1/TNKS1BP1/APP/BMP7/TGFB1
GO:0046633	alpha-beta T cell proliferation	47	-0.479944994766994	-1.55390482622615	0.00715905960982069	0.0740927916899888	0.0627621867003016	2867	tags=36%, list=15%, signal=31%	IRF1/CARD11/NDFIP1/IL12B/TGFBR2/JAK2/PRKCQ/CD28/TNFRSF14/IL18/XCL1/EBI3/CCR2/RASAL3/PTPRC/ZAP70/CD3E
GO:0043154	negative regulation of cysteine-type endopeptidase activity involved in apoptotic process	75	0.433629292923428	1.49634575572904	0.00717883208232842	0.0741773990283887	0.0628338555016485	3324	tags=33%, list=17%, signal=28%	MMP9/PLAUR/SFN/GPI/MAGEA3/BIRC5/DHCR24/AKT1/IFI6/RPS6KA1/VEGFA/NOL3/PRDX5/SRC/MAP2K5/MT3/GPX1/INTS1/BCL2L12/THBS1/BIRC7/RAG1/RAF1/CDKN2D/SH3RF1
GO:0051238	sequestering of metal ion	25	0.602714560958205	1.69765918398527	0.00722547508254559	0.0745389332709058	0.0631401022917863	1196	tags=32%, list=6%, signal=30%	S100A9/S100A8/S100A7/LCN2/FTH1/FTL/CIAPIN1/PLOD3
GO:0055001	muscle cell development	182	0.363679039896773	1.41999833088841	0.00725441349969512	0.0747169544992753	0.0632908997083325	3251	tags=32%, list=17%, signal=27%	ADM/SDC1/LOX/ACTN1/G6PD/TPM1/COMP/DNER/MEGF10/FHOD3/ANKRD1/UCHL1/FHL2/ACTA1/CXADR/EFEMP2/ITGB1/VEGFA/NIBAN2/AGT/NKX2-5/LMNA/ACTN4/FLNC/CSRP2/ALPK2/ACTG1/SMYD3/ADPRHL1/CSRP1/MYORG/FLII/SGCD/FBXO22/TMOD1/GPX1/ATP2A2/DYSF/TMOD3/RGS4/AFG3L2/CDK1/MTOR/MYL9/ALPK3/SMO/BMP4/HAMP/RYR1/SELENON/PLEC/PPP3CA/MEF2A/WDR1/SHOX2/TBX5/NOTCH1/ZMPSTE24
GO:0055078	sodium ion homeostasis	55	-0.475659062523069	-1.5802152502519	0.00727045412449339	0.0747617758525076	0.0633288667774031	1278	tags=24%, list=7%, signal=22%	NPR1/SCNN1B/UPK3A/SCNN1D/SCN7A/ATP1A4/TACR1/ATP1B2/CYP4F12/AVPR2/EDNRB/SCNN1G/ATP1A2
GO:0003333	amino acid transmembrane transport	101	0.402462348514883	1.4601197187749	0.00729900106527237	0.0749348488177882	0.0634754726416438	2942	tags=28%, list=15%, signal=24%	SLC1A1/SLC11A1/SLC7A5/SLC38A5/SLC38A3/SLC7A1/SLC6A14/ITGB1/SLC6A11/AGT/SLC7A11/SFXN3/SLC1A6/MFSD12/SLC36A4/SLC3A2/SLC36A1/SLC7A7/SLC16A2/RGS4/SLC6A12/LRRC8E/SLC43A2/NTSR1/SLC6A9/SLC1A5/SLC25A22/SLC38A10
GO:0031294	lymphocyte costimulation	47	-0.479386990999196	-1.55209819263837	0.00731903694945943	0.0750201287319591	0.0635477111654313	3480	tags=43%, list=18%, signal=35%	KLRK1/EFNB2/FYN/TMIGD2/TNFSF14/CARD11/CD160/ICOS/CD28/TNFRSF14/CAV1/MAP3K8/LCK/CCL21/TNFRSF13C/CD5/CD40LG/CD3E/CCR7/CCL19
GO:0051798	positive regulation of hair follicle development	12	0.735310120966996	1.68878233880087	0.00735367890240252	0.0752546084156264	0.0637463331548055	2898	tags=58%, list=15%, signal=49%	KRT17/GAL/WNT5A/TGFB2/FST/HPSE/TRADD
GO:0009144	purine nucleoside triphosphate metabolic process	227	0.354674902752005	1.41629173154602	0.00740631012931655	0.0756721399155091	0.0641000138483139	4456	tags=36%, list=23%, signal=28%	PKM/PFKP/ENO1/DDIT4/ENO2/PGK1/GAPDH/LDHA/HK3/GPI/PGAM1/ALDOC/PGM1/AK4/PRKAA2/TPI1/ALDOA/RAB23/HSPA8/NT5E/SLC2A6/EFL1/PFKL/PPARGC1A/APP/AK5/HK1/PID1/ATP5F1B/GALK1/ADK/TGFB1/NDUFS6/OGDHL/HIF1A/LDHC/PINK1/OGDH/HK2/GTPBP1/ATP5MC3/ENTPD7/GNAI3/MTOR/NMNAT1/PRKAA1/CLPX/TSPO/VCP/EIF6/MFN1/SDHB/ATP6V1A/ATP6V1B2/PFKFB2/NDUFA6/AK2/NUDT15/NDUFV1/AK1/NDUFB3/NADK/NDUFS8/PARP1/OLA1/TREM2/RHOA/NME7/MLST8/SLC25A1…
GO:0060706	cell differentiation involved in embryonic placenta development	24	0.606767963218717	1.69521540624737	0.00748729752336597	0.0763775996163457	0.0646975914593547	1221	tags=33%, list=6%, signal=31%	ST14/GJB5/E2F8/MDFI/SPINT2/E2F7/LIF/SNAI1
GO:0021536	diencephalon development	76	0.427892284641776	1.48153061797697	0.00755456233796614	0.0769410520917698	0.0651748782325038	4808	tags=39%, list=25%, signal=30%	CDH1/WNT5A/NRP2/NOG/SALL1/INHBB/PLXNA1/SEMA3E/GHRH/PITX1/SRD5A1/OGDH/BMP2/NDNF/SIX3/SOX2/SMO/BMP4/GBX2/PITX2/CTNNB1/POU4F1/PCSK1/TAL2/RAB3GAP1/KCNC2/OTX1/FGF10/PLXNA3/POU3F2
GO:0006418	tRNA aminoacylation for protein translation	41	0.513852793555841	1.60499107996818	0.00762905246427413	0.0775761837225713	0.0657128826602275	4354	tags=41%, list=23%, signal=32%	AARS1/YARS1/GARS1/TARS1/WARS1/MARS1/KARS1/SARS1/CARS1/PARS2/VARS1/FARSA/IARS1/TARS3/LARS2/HARS1/DALRD3
GO:0099560	synaptic membrane adhesion	24	0.605063792589772	1.69045421831362	0.00777805739521699	0.0784675947946496	0.0664679751173532	2764	tags=46%, list=15%, signal=39%	GPC6/PTPRD/IL1RAP/PTPRF/GPC4/FLRT3/LRFN4/LRFN3/NTNG1/EFNA5/LRRC4C
GO:0061162	establishment of monopolar cell polarity	24	0.604965469177366	1.6901795179774	0.00777805739521699	0.0784675947946496	0.0664679751173532	3938	tags=46%, list=21%, signal=36%	PTK7/FAT1/WNT5A/FSCN1/LAMA1/MYO9A/MSN/MAP1B/GBF1/SLC9A3R1/RHOA
GO:0010742	macrophage derived foam cell differentiation	37	-0.520938071986444	-1.60900776596923	0.00773810203812413	0.0784675947946496	0.0664679751173532	1882	tags=32%, list=10%, signal=29%	NFKBIA/PLA2G10/PRKCH/IL18/ABCG1/ALOX15B/ABCA5/PPARG/LPL/CD36/PLA2G2A/ADIPOQ
GO:0031295	T cell costimulation	45	-0.487323387093962	-1.56263894008599	0.00776542521530068	0.0784675947946496	0.0664679751173532	3480	tags=44%, list=18%, signal=36%	KLRK1/EFNB2/FYN/TMIGD2/TNFSF14/CARD11/CD160/ICOS/CD28/TNFRSF14/CAV1/MAP3K8/LCK/CCL21/TNFRSF13C/CD5/CD40LG/CD3E/CCR7/CCL19
GO:0016125	sterol metabolic process	148	0.367581314488193	1.40753018005137	0.00777222931703731	0.0784675947946496	0.0664679751173532	3425	tags=33%, list=18%, signal=27%	LDLR/DHCR7/MVD/PRKAA2/G6PD/HMGCS1/CYB5R2/PCSK9/LRP5/DHCR24/FDPS/CLN6/SREBF2/SMPD1/SREBF1/CYP51A1/VLDLR/SEC14L2/STARD3/APP/SERPINA12/OSBPL5/CYP26B1/CYB5R3/EBP/NFE2L1/FGF1/HMGCR/MT3/CYP26A1/IDI1/HDLBP/MVK/NSDHL/FDXR/MBTPS1/SC5D/LSS/CYP21A2/APOBR/SULT2B1/PRKAA1/APOL1/LPCAT3/ERG28/NPC1/SNX17/STARD4/ACLY
GO:1901970	positive regulation of mitotic sister chromatid separation	18	0.662597283910525	1.73571021471282	0.00783166018433942	0.0787611721001919	0.0667166572528369	1980	tags=39%, list=10%, signal=35%	CDT1/DLGAP5/CDCA8/BIRC5/INCENP/AURKB/ESPL1
GO:0060389	pathway-restricted SMAD protein phosphorylation	65	0.465314029372624	1.58476048604959	0.00783178634392152	0.0787611721001919	0.0667166572528369	2640	tags=31%, list=14%, signal=27%	GREM1/BMP8B/PMEPA1/INHBA/EMILIN1/TGFB2/BMP8A/NOG/INHBB/TTK/TGFBR1/SMAD6/ACVR1/LRP1/BMP7/TGFB1/DKK1/BMP2/GDF5/BMP4
GO:1903909	regulation of receptor clustering	13	0.73185880259562	1.72261761084263	0.00784725067815907	0.078792802727638	0.0667434507815992	3718	tags=54%, list=20%, signal=43%	TNFAIP6/MESD/SLC7A11/SHISA6/FZD9/LRP4/GSN
GO:0019934	cGMP-mediated signaling	35	-0.522294998793614	-1.57660181271082	0.00786414617493222	0.0788386817160916	0.066782313747527	1921	tags=26%, list=10%, signal=23%	PDE9A/GUCY2D/NPR1/PDE2A/HTR2B/AQP1/EDNRB/NPPC/CD36
GO:0061450	trophoblast cell migration	16	0.672399792168461	1.69893015349581	0.00791424253437578	0.0792167374802308	0.0671025555134374	1706	tags=44%, list=9%, signal=40%	ITGB4/ITGB3/GJA1/SYDE1/CALR/VEGFA/TIMP1
GO:0042220	response to cocaine	47	0.497096610585678	1.59772561933556	0.0079408236824121	0.0793586066761059	0.0672227294298932	4677	tags=45%, list=25%, signal=34%	SLC1A1/EN1/CCNA2/ST8SIA2/SMPD1/HSP90AA1/FADD/HSPA5/HDAC2/RGS4/HOMER2/DRD4/SDK1/HTR1B/OXT/DNM2/HOMER1/OPRK1/EFTUD2/PITX3/CACNG4
GO:0006740	NADPH regeneration	22	0.631802323094197	1.72095908599101	0.00810340899168759	0.0808571043850762	0.0684920700882109	4358	tags=45%, list=23%, signal=35%	PGAM1/G6PD/ALDH1L2/TKT/PGD/TALDO1/MTOR/DERA/MLST8/TIGAR
GO:1902751	positive regulation of cell cycle G2/M phase transition	31	0.579702776125452	1.7055122245058	0.00815052183466252	0.0810742420754299	0.068676002100365	2588	tags=42%, list=14%, signal=36%	CDK4/CDC25A/FBXO5/RRM1/CCNB1/CDC25C/APP/SIN3A/CDC7/CDC25B/DTL/CDK1/RAB11A
GO:0045185	maintenance of protein location	92	0.422836136503312	1.51700557720669	0.008147597046603	0.0810742420754299	0.068676002100365	5303	tags=46%, list=28%, signal=33%	FLNA/NBL1/MDFI/TMSB10/SUN2/AKT1/KDELR3/RANGAP1/HSPA5/FBN1/DBN1/OS9/LTBP1/TWF2/PML/HK1/FBN2/DZIP1/PINK1/HK2/KEAP1/TSPO/FAF1/PKD2/CIZ1/NFKBIE/ARL2BP/CCDC22/GSN/BBS4/G3BP2/SUFU/VPS13C/SCIN/GRIK5/NFKBIB/INSIG1/ARL2/PKD1/RER1/SORL1/CHCHD10
GO:0050832	defense response to fungus	55	0.487731038468723	1.62212456607103	0.00818664225015028	0.0813070866955919	0.0688732390675441	2800	tags=24%, list=15%, signal=20%	S100A9/S100A8/GAPDH/LTF/RARRES2/DCD/SPON2/CHGA/RNASE7/PLA2G5/COTL1/S100A12/HAMP
GO:0006111	regulation of gluconeogenesis	51	-0.471298683325041	-1.56604706799484	0.0082110626522703	0.0813732463863602	0.0689292813190145	2109	tags=27%, list=11%, signal=24%	LEPR/FOXO1/CLK2/NR3C1/GNMT/GPT/DGAT2/FBP1/MST1/OGT/KAT2A/ZNF692/LEP/ADIPOQ
GO:0007044	cell-substrate junction assembly	95	0.425680593560841	1.52607304661261	0.00821874877510768	0.0813732463863602	0.0689292813190145	3678	tags=40%, list=19%, signal=32%	FN1/MMP14/ITGB4/GREM1/S100A10/ACTN1/LIMCH1/PTPRK/ITGA5/ITGB3/VEGFA/THY1/CORO1C/RHOD/LAMC1/ITGA6/ITGA2/DAPK3/VCL/ACTG1/COL16A1/LIMS1/SRC/SLC9A1/FERMT2/FMN1/PHLDB2/MAP4K4/THBS1/EFNA5/ROCK1/PLEC/MACF1/AJUBA/RCC2/WHAMM/BCR/TLN1
GO:0002823	negative regulation of adaptive immune response based on somatic recombination of immune receptors built from immunoglobulin superfamily domains	57	-0.463587010056642	-1.56384272933027	0.00824407813325457	0.0814338375999489	0.0689806066500341	3296	tags=39%, list=17%, signal=32%	ARG1/AHR/C4BPA/IL1RL1/NDFIP1/CSMD3/TNFSF18/DUSP22/C4BPB/CD46/RC3H1/TBX21/THOC1/CEACAM1/XCL1/JAK3/IL7R/SUSD4/PTPRC/SLAMF1/CR2/IL33
GO:0007179	transforming growth factor beta receptor signaling pathway	202	0.339407365745398	1.3480064249968	0.00825033251481659	0.0814338375999489	0.0689806066500341	3577	tags=31%, list=19%, signal=26%	ITGB6/CD109/PMEPA1/LOX/COL1A2/GCNT2/EMILIN1/ITGA3/TGFB2/SOX11/COL3A1/BCL9L/PTPRK/DKK3/FURIN/FERMT1/ITGB5/CHST11/VEPH1/GLG1/HTRA3/HSPA5/FBN1/VASN/LTBP3/LTBP1/TGFBR1/SMAD6/TGFB1I1/ASPN/PML/ACVR1/SRC/FBN2/SIN3A/STUB1/FERMT2/RNF111/TGFB1/ADAM17/HDAC2/ADAM9/RBBP4/BMP2/GDF5/HTRA1/PXN/SPRED3/BRMS1/THBS1/GIPC1/ZYX/ADAMTSL2/TGFBRAP1/SPRED1/SINHCAF/SAP30/PIN1/ITGB8/SAP130/BRMS1L/TWSG1/RBBP7
GO:0060670	branching involved in labyrinthine layer morphogenesis	13	0.72999537051982	1.71823154497993	0.00829565181314088	0.0816048336156697	0.0691254531812403	672	tags=31%, list=4%, signal=30%	ADM/ST14/SPINT2/SPINT1
GO:0010977	negative regulation of neuron projection development	140	0.377480097270442	1.43505790691264	0.00830593287739228	0.0816048336156697	0.0691254531812403	3386	tags=29%, list=18%, signal=24%	SPP1/CDH1/FLNA/TRPV4/SEMA4B/SPOCK1/WNT5A/SEMA7A/RTN4R/ZNF365/NGEF/DPYSL3/THY1/DRAXIN/SEMA3E/SEMA3B/SEMA3D/ITM2C/CIB1/PMP22/PTPN9/EFNB3/CARM1/DKK1/MT3/MINAR1/PRAG1/HDAC2/SEMA4F/CRMP1/KIAA0319/KREMEN1/LRP4/FGF13/RTN4RL2/RTN4RL1/MAP2/RGMA/EPHB2/SEMA6D/PTPRO
GO:0090596	sensory organ morphogenesis	272	0.331253931640091	1.34841371816975	0.00830488016780711	0.0816048336156697	0.0691254531812403	3227	tags=26%, list=17%, signal=22%	COL11A1/SLC1A1/COL5A1/PTK7/FAT1/MFSD2A/NKX3-2/SLITRK6/MFAP2/WNT5A/COL8A2/COL5A2/SOX11/NECTIN1/PLS1/CTHRC1/DLX5/WNT2/LRP5/COL8A1/MFAP5/TENM3/GJB6/AQP5/NOG/BCAR3/VEGFA/THY1/EPHA2/FBN1/WNT9A/KCNQ1/FOXI1/NOTCH2/GRHL3/CYP26B1/LRIG3/PDZD7/FBN2/BMP7/MFN2/TPRN/NECTIN3/HIF1A/HDAC2/ZIC1/SIX2/DLX6/ROM1/ATP8A2/SIX3/SHROOM2/BAK1/PRRX1/HOXA1/BMP4/FOXF2/FZD5/FZD2/GBX2/PITX2/STRA6/CDH23/DLL1/GDF11/CTNNB1/LHX1/MY…
GO:0051146	striated muscle cell differentiation	276	0.321674578362845	1.3116345441306	0.00840014412435986	0.0824038678211743	0.0698022954602522	3511	tags=30%, list=18%, signal=25%	MMP14/CDH2/GREM1/CEACAM5/WT1/SDC1/G6PD/TPM1/DNER/FHOD3/ANKRD1/AKT1/CALR/FHL2/ACTA1/MYH9/ADAM12/CXADR/ITGB1/VEGFA/NIBAN2/CAPN2/PIEZO1/AGT/NKX2-5/NOX4/PTGFRN/LMNA/FLNC/CSRP2/ALPK2/ACVR1/ACTG1/CYP26B1/SMYD3/ADPRHL1/CSRP1/DOCK5/YBX1/MYORG/FLII/SLC9A1/BHLHA15/TGFB1/SGCD/FBXO22/DKK1/TMOD1/EHD1/ATP11A/ADAMTS5/GPX1/BMP2/TMOD3/RGS4/CDK1/MTOR/MYL9/ALPK3/POPDC3/TANC1/IL4R/SMO/BMP4/PLPP7/HAMP/NRG1/RYR1/SELEN…
GO:0010837	regulation of keratinocyte proliferation	44	0.515940524980653	1.63436233484019	0.00841758551126577	0.0824485098469462	0.0698401106254291	2221	tags=36%, list=12%, signal=32%	CDH3/SFN/CD109/VDR/PTPRK/PRKD1/OVOL1/MED1/HAS2/SNAI2/MDK/SLURP1/NOTCH2/TGM1/CASK/YAP1
GO:0032926	negative regulation of activin receptor signaling pathway	12	0.730642515492539	1.67806227733975	0.00850048272210732	0.083036846221102	0.0703384759389112	1770	tags=42%, list=9%, signal=38%	IGSF1/FST/NOMO3/ACVR1/NOMO1
GO:0060669	embryonic placenta morphogenesis	26	0.58499837097025	1.6655187251231	0.00850495838981164	0.083036846221102	0.0703384759389112	2702	tags=35%, list=14%, signal=30%	ADM/ST14/GJB5/SPINT2/WNT7B/SPINT1/BMP7/TRIM28/FZD5
GO:0046849	bone remodeling	89	0.427224499779729	1.51537456324553	0.00851659961242072	0.083036846221102	0.0703384759389112	3528	tags=39%, list=19%, signal=32%	SPP1/TFRC/GREM1/ADAM8/CARTPT/CTHRC1/ITGB3/LRP5/GJA1/CTSK/TNFRSF11B/EPHA2/UBASH3B/PRKCA/NOX4/LTBP3/MDK/ACP5/NOTCH2/SRC/MITF/CSK/TGFB1/EXT1/GDF5/TNFSF11/DCSTAMP/CSF1R/HAMP/P3H4/CTNNB1/LGR4/GPR137/HTR1B/PTH1R
GO:0061037	negative regulation of cartilage development	30	0.579710903104975	1.68647349697415	0.00855014180951988	0.0832369969766958	0.0705080187352381	2640	tags=53%, list=14%, signal=46%	GREM1/RFLNA/ADAMTS12/NKX3-2/ADAMTS7/CTSK/NOG/SNAI2/WNT9A/LTBP3/TGFBR1/RFLNB/CCN4/GDF5/PTHLH/BMP4
GO:1902742	apoptotic process involved in development	40	0.530547748457602	1.64981269811413	0.00858328189405291	0.0834326306905203	0.0706737352562635	2702	tags=32%, list=14%, signal=28%	TGFB2/VDR/MEGF10/LRP5/CHEK1/ROBO2/NKX2-5/BMP7/ZPR1/SIX3/BAK1/FOXC2/FZD5
GO:1904894	positive regulation of receptor signaling pathway via STAT	48	-0.482726338424737	-1.57740504550739	0.00871568481633789	0.084591077519419	0.0716550271538872	3706	tags=35%, list=19%, signal=29%	IL6R/PTK2B/IL6/ADIPOR1/IL12B/OCIAD1/KIT/JAK2/IL10RA/PRLR/GHR/F2R/IL7R/CCL5/CRLF3/ERBB4/LEP
GO:0060562	epithelial tube morphogenesis	332	0.312375812379719	1.29952910557207	0.0087397167205029	0.0846958002186917	0.0717437351840964	2860	tags=26%, list=15%, signal=22%	ADM/MMP14/GREM1/ST14/WT1/PTK7/ADAMTS12/MICAL2/WNT5A/KIF26B/TGFB2/SOX11/VDR/CTHRC1/WNT2/MTHFD1L/DLG5/STIL/SPINT2/LRP5/ADAMTS16/MAGED1/SPINT1/NOG/NDRG4/VEGFA/HOXA11/FZD1/SALL1/PLXNB2/LHX2/CTNNBIP1/NKX3-1/HS3ST3A1/MED1/AGT/LGR5/NKX2-5/SEMA3E/GDNF/EPHA2/LAMA1/CTSZ/FOXD1/MDK/SOSTDC1/NOTCH2/PML/ACVR1/GRHL3/IRX1/SRC/TIMELESS/SALL4/TMEM59L/BMP7/LUZP1/PPP1CA/FGF1/TGFB1/CLIC4/HIF1A/DAG1/RET/LAMA5/EXT1/SIX2…
GO:0060135	maternal process involved in female pregnancy	60	0.476570205731901	1.60342361596225	0.00880207222512756	0.0851710347230195	0.0721462946774927	1668	tags=22%, list=9%, signal=20%	SPP1/GJB2/STC1/PAM/ITGA3/VDR/CYP27B1/AKT1/LIF/CTSB/MED1/ADCY7/BSG
GO:0061035	regulation of cartilage development	71	0.455990275788503	1.573598232213	0.0088256391183878	0.0852700722072634	0.072230186901482	2644	tags=39%, list=14%, signal=34%	LOXL2/GREM1/RFLNA/ADAMTS12/NKX3-2/BMP1/WNT5A/ADAMTS7/PRKG2/CTSK/NOG/HOXA11/GLG1/SNAI2/WNT9A/LTBP3/MDK/TGFBR1/RFLNB/BMPR1B/RUNX2/CCN4/SIX2/BMP2/GDF5/PTHLH/BMP4/CCN2
GO:1900118	negative regulation of execution phase of apoptosis	19	-0.653694390000479	-1.7039042896386	0.00886871424762436	0.0853151466120113	0.0722683683242853	3575	tags=47%, list=19%, signal=39%	BCL2L1/MTRNR2L4/MTRNR2L6/MTRNR2L3/MTRNR2L10/MTRNR2L1/MTRNR2L8/CIDEA/MTRNR2L12
GO:0001823	mesonephros development	102	0.394073182581057	1.4306817933166	0.00884586708014666	0.0853151466120113	0.0722683683242853	3213	tags=39%, list=17%, signal=33%	GREM1/WT1/SDC1/KIF26B/ADAMTS16/MAGED1/ROBO2/CRLF1/NOG/VEGFA/HOXA11/SALL1/CTNNBIP1/HS3ST3A1/AGT/GDNF/FOXD1/SMAD6/TMEM59L/BMP7/FGF1/ARG2/RET/LAMA5/SIX2/BMP2/WNT6/EPCAM/FMN1/FOXC2/TACSTD2/SMO/BMP4/DCHS1/HOXB7/GDF11/CTNNB1/LHX1/PKD2/LGR4
GO:0014706	striated muscle tissue development	236	0.346018425327678	1.39091553324347	0.00887032090321881	0.0853151466120113	0.0722683683242853	3511	tags=30%, list=18%, signal=25%	COL11A1/GREM1/WT1/LOX/WNT5A/G6PD/TPM1/TGFB2/JPH2/WNT2/FHOD3/ANKRD1/GJA1/CALR/FHL2/GJB6/NOG/CXADR/ITGB1/NDRG4/VEGFA/VGLL4/MED1/AGT/TENM4/NKX2-5/NOX4/EGLN1/LMNA/TGFBR1/ALPK2/NOTCH2/ACVR1/PKP2/TP73/ADPRHL1/BMP7/CENPF/DSG2/SLC9A1/TGFB1/SGCD/DKK1/YAP1/BMP2/PPP1R13L/RGS4/DSP/CDK1/MTOR/FES/ALPK3/FOXC2/BMP4/HAMP/NRG1/TBX20/PLEC/GJA5/MEF2A/DLL1/SHOX2/EYA2/TBX5/NOTCH1/ZMPSTE24/POU4F1/FZD7/MSC/PDGFRB/BVES
GO:0048681	negative regulation of axon regeneration	14	0.717254583019634	1.72067391563175	0.00890001630143713	0.0854722286246125	0.0724014286446925	3191	tags=43%, list=17%, signal=36%	SPP1/RTN4R/KIAA0319/KREMEN1/RTN4RL1/RGMA
GO:0042176	regulation of protein catabolic process	356	0.31287990493255	1.30382404216119	0.00892506144703885	0.0855842473991911	0.0724963170013556	3625	tags=30%, list=19%, signal=25%	EEF1A2/CDH1/CDC20/FAM83D/ADAM8/FLNA/LDLR/PLK1/ANXA2/WNT5A/PSMD2/PSMC1/PCSK9/FURIN/AKT1/PSMD3/EGFR/RNF19B/TRIB3/RNF40/HSP90AA1/AURKA/CYP51A1/SF3B3/MAD2L2/VGLL4/DACT1/PSMC3/TIMP2/IL1B/SH3RF3/EGLN1/PSMC5/GNA12/NEDD4/LRP1/NOS2/ATP13A2/ODC1/TIMP1/MAD2L1/STUB1/USP5/HMGCR/MSN/FBXO22/PBK/CSNK1A1/PINK1/ARIH1/GPX1/ADAM9/PSMD14/CDK2/STX5/NQO1/DTL/SNX33/PLK2/DDB1/RHBDD3/KEAP1/USP8/FOXF2/FBXO11/MAP1A/TIMP3/BA…
GO:0032467	positive regulation of cytokinesis	45	0.50986792986367	1.63065087964722	0.00894068469348783	0.0856057175142936	0.0725145038093001	2844	tags=27%, list=15%, signal=23%	KIF23/CDC6/ECT2/CDCA8/BIRC5/INCENP/RACGAP1/AURKB/KIF14/CDC25B/CIT/GIPC1
GO:0030326	embryonic limb morphogenesis	118	0.386878384521116	1.42220438072562	0.00900129932159278	0.085673081043017	0.0725715658023779	3204	tags=33%, list=17%, signal=28%	GREM1/WNT5A/EN1/TGFB2/DLX5/LRP5/NOG/CHST11/HOXA11/SALL1/MED1/ECE1/PITX1/NOTCH2/GNA12/CYP26B1/HOXA9/FBN2/SALL4/BMP7/RUNX2/HOXD13/DKK1/HDAC2/DLX6/MAP3K20/GDF5/ACD/PRRX1/MEGF8/HOXA10/BMP4/LRP4/DYNC2H1/CTNNB1/CACNA1C/SHOX2/TBX5/NOTCH1
GO:0035113	embryonic appendage morphogenesis	118	0.386878384521116	1.42220438072562	0.00900129932159278	0.085673081043017	0.0725715658023779	3204	tags=33%, list=17%, signal=28%	GREM1/WNT5A/EN1/TGFB2/DLX5/LRP5/NOG/CHST11/HOXA11/SALL1/MED1/ECE1/PITX1/NOTCH2/GNA12/CYP26B1/HOXA9/FBN2/SALL4/BMP7/RUNX2/HOXD13/DKK1/HDAC2/DLX6/MAP3K20/GDF5/ACD/PRRX1/MEGF8/HOXA10/BMP4/LRP4/DYNC2H1/CTNNB1/CACNA1C/SHOX2/TBX5/NOTCH1
GO:0071772	response to BMP	171	0.36192061519138	1.40542568212232	0.00899019010461366	0.085673081043017	0.0725715658023779	2695	tags=26%, list=14%, signal=22%	GREM1/BMP8B/SULF1/NEO1/ADAMTS12/WNT5A/ITGA3/TGFB2/SOX11/COMP/ADAMTS7/NBL1/BMP8A/DLX5/SPINT2/TNFAIP6/SPINT1/NOG/FST/FZD1/HTRA3/FBN1/DLX3/FOXD1/PCSK6/SMAD6/CHRDL2/SOSTDC1/NOTCH2/TMEM53/ACVR1/BMP7/BMPR1B/RUNX2/TGFB1/DKK1/EXT1/BMP2/PELO/GDF5/HTRA1/MEGF8/BMP4/CRIM1
GO:0071773	cellular response to BMP stimulus	171	0.36192061519138	1.40542568212232	0.00899019010461366	0.085673081043017	0.0725715658023779	2695	tags=26%, list=14%, signal=22%	GREM1/BMP8B/SULF1/NEO1/ADAMTS12/WNT5A/ITGA3/TGFB2/SOX11/COMP/ADAMTS7/NBL1/BMP8A/DLX5/SPINT2/TNFAIP6/SPINT1/NOG/FST/FZD1/HTRA3/FBN1/DLX3/FOXD1/PCSK6/SMAD6/CHRDL2/SOSTDC1/NOTCH2/TMEM53/ACVR1/BMP7/BMPR1B/RUNX2/TGFB1/DKK1/EXT1/BMP2/PELO/GDF5/HTRA1/MEGF8/BMP4/CRIM1
GO:2000563	positive regulation of CD4-positive, alpha-beta T cell proliferation	10	-0.750723586549396	-1.65430338108524	0.00906118359864626	0.086114903858754	0.0729458230737973	2736	tags=60%, list=14%, signal=51%	CARD11/TGFBR2/PRKCQ/CD28/XCL1/CD3E
GO:0140694	non-membrane-bounded organelle assembly	379	0.306828899611115	1.28693538417594	0.00907905146148965	0.0861566960648187	0.0729812242265926	3048	tags=24%, list=16%, signal=21%	CDC20/CCNB2/KIF23/FLNA/PLK1/MYBL2/KIF4A/DLGAP5/ANLN/PRKAA2/TPM1/CENPN/CNOT1/PLS1/CDCA8/FSCN1/FHOD3/NGRN/BIRC5/ANKRD1/SH3PXD2B/STIL/KIFC1/INCENP/DYNC1H1/TPX2/EFL1/ACTA1/CENPA/ITGB1/AURKA/RACGAP1/WDR62/NKX2-5/NDC80/FBXO5/SAC3D1/MRPS11/GPSM2/CHMP1A/AURKB/KIF11/RCC1/SMC1A/EDC3/ASPM/FLNC/CSRP2/GRB7/KIF15/ACTG1/SPAG5/TUBB/SRC/BSCL2/ADPRHL1/CSRP1/TRAF7/CENPF/HAUS2/FLII/MSN/EIF2S1/TMOD1/NIP7/NEK2/CDK2/TM…
GO:0043542	endothelial cell migration	216	0.338265010224483	1.35083486753198	0.00910590764096498	0.0862835337357215	0.0730886653068955	3235	tags=31%, list=17%, signal=26%	S100A2/LOXL2/GREM1/STC1/EDN2/GPI/WNT5A/BCAR1/EPHB4/S100P/ITGB3/FGFBP1/AKT1/PIK3R3/FAP/CALR/PRKD1/NRP2/MYH9/ITGB1/VEGFA/AGT/SPARC/EPHA2/PDGFB/SRPX2/PRKCA/SNAI2/CDH13/CIB1/HMOX1/AMOT/TGFBR1/GADD45A/RIN2/ATP5F1B/GRN/ROBO1/FGF1/LGMN/DPP4/MAP2K5/TGFB1/HIF1A/ADAM17/GPX1/ANGPT2/EMC10/DNAJA4/FGF16/PXN/PDCD10/PLK2/ANXA3/FOXC2/RRAS/BMP4/THBS1/CORO1B/GIPC1/SERPINF1/GFUS/SPRED1/MAP2K3/NOTCH1/ANXA1
GO:0002260	lymphocyte homeostasis	68	-0.439939734306591	-1.5482977264093	0.00918679049701173	0.0869211716255726	0.0736287927251937	1083	tags=29%, list=6%, signal=28%	TNFAIP3/SASH3/ZC3H8/RIPK3/RC3H1/MEF2C/DOCK10/JAK3/RPS6/IL7R/GPAM/TNFRSF13B/LGALS2/TSC22D3/SIT1/STAT5B/GAPT/GPR174/BCL2/TNFRSF17
GO:0010812	negative regulation of cell-substrate adhesion	60	0.475229331019664	1.59891223410541	0.00921790975741097	0.0870867811054661	0.0737690764540064	3478	tags=43%, list=18%, signal=36%	MMP12/MMP14/COL1A1/GCNT2/SPOCK1/MELTF/FBLN1/SERPINE1/CORO1C/SEMA3E/ACTN4/HOXA7/SRC/CDKN2A/CASK/ANGPT2/PHLDB2/MAP4K4/TACSTD2/THBS1/EFNA5/ADAM15/NOTCH1/PTPRO/RCC2/FZD7
GO:0042398	cellular modified amino acid biosynthetic process	44	0.514691722476061	1.63040646070676	0.00925236923313961	0.0872834124117418	0.0739356380111311	3010	tags=39%, list=16%, signal=33%	CKB/PLOD2/SLC1A1/CHAC1/MTHFD1L/BBOX1/PLOD3/SLC7A11/DHFR/GSS/CHAC2/GCLM/ALDH7A1/GART/FPGS/MTHFD1/GCH1
GO:0030033	microvillus assembly	16	0.66865146709598	1.68945938541273	0.00934019654986449	0.08798217545351	0.074527543046512	3520	tags=56%, list=18%, signal=46%	TNIK/FSCN1/ESPN/FXYD5/STK26/PLD1/RAP1GAP/EZR/SLC9A3R1
GO:0048708	astrocyte differentiation	79	0.438767171346057	1.52810190616483	0.00935575685043383	0.087999148257904	0.0745419202928528	2224	tags=27%, list=12%, signal=24%	S100A9/S100A8/LDLR/NR1D1/LIF/NOG/LAMC3/MAP2K1/LAMB2/ROR2/KDM4A/IL1B/APP/C5AR1/LRP1/GAP43/CLCF1/GRN/ROR1/MT3/BMP2
GO:0021915	neural tube development	164	0.363814064390046	1.40214823468222	0.00938543929798995	0.0881487074154827	0.07466860818727	4825	tags=39%, list=25%, signal=29%	ADM/PHGDH/ST14/PTK7/WNT5A/EN1/TGFB2/SOX11/CTHRC1/MTHFD1L/STIL/SPINT2/SPINT1/NOG/FZD1/PLXNB2/LHX2/DACT1/EPHA2/PLOD3/GPR161/PLXNA2/GRHL3/SALL4/BMP7/LUZP1/TGFB1/DZIP1L/HIF1A/KAT5/CPLANE2/LMO4/SMO/BMP4/DCHS1/MTHFD1/FZD2/GBX2/PKD2/RGMA/NOTCH1/SOX4/CHRD/FKBP8/CELSR1/DVL1/VASP/COBL/BBS4/ARL13B/SUFU/OPA1/WNT3A/AMBRA1/DVL3/ABL1/RALA/PRKACB/KIF20B/SEMA4C/PRKACA/SHROOM3/TULP3/RPGRIP1L
GO:1903076	regulation of protein localization to plasma membrane	101	0.396495237078829	1.43847124133581	0.00940316703521429	0.0881857131337692	0.0746999548236579	4571	tags=41%, list=24%, signal=31%	MMP14/LRRC15/ITGA3/PLS1/AKT1/AP2M1/EGFR/ITGB1/ARHGEF16/CLTC/LGALS3/EPHA2/CIB1/MRAP2/PTPN9/LRP1/PID1/SQSTM1/CSK/ACTB/TGFB1/STAC/ATP2C1/STX3/EZR/NKD2/ZDHHC5/LYPD1/PRNP/EPHB2/VPS4A/ZDHHC7/TREM2/TMBIM1/WNT3A/LDLRAP1/STAC2/PRKCI/PIK3R1/DPP10/NHLRC1
GO:0110149	regulation of biomineralization	103	0.414109860346159	1.50557512861852	0.00953146806103626	0.0892157322937473	0.0755724587926528	3312	tags=36%, list=17%, signal=30%	GREM1/ECM1/RFLNA/FAM20C/ANKH/COMP/VDR/LTF/CYP27B1/ISG15/SLC4A2/NOTUM/ADGRV1/FBXO5/LTBP3/ASPN/RFLNB/ACVR1/FBN2/BMP7/BMPR1B/CCR1/TGFB1/SGMS2/HIF1A/BMP2/WNT6/DDR2/FZD9/BMP4/ROCK1/ALOX5/BMP2K/NOTCH1/ZMPSTE24/ODAPH/CCL3
GO:0032640	tumor necrosis factor production	161	-0.350449183993359	-1.4251969850294	0.00955484312401765	0.0892157322937473	0.0755724587926528	3636	tags=29%, list=19%, signal=23%	AKAP8/CX3CR1/C5AR2/VSIR/TWIST1/DICER1/TNFRSF8/ARFGEF2/ARID5A/ZBTB20/IL6/LILRA4/BTK/TNFAIP3/IFNG/IL12B/SASH3/PLCG2/LRRK2/CD47/SPN/SETD4/GHRL/JAK2/FOXP1/TMEM106A/IGF1/CD34/CLU/CCR2/PTPRC/NFATC4/AZU1/SLAMF1/AGER/ZFP36/NLRC3/CD2/LPL/CIDEA/GPR18/LEP/CD36/ADIPOQ/IL33/CCL19
GO:0032680	regulation of tumor necrosis factor production	161	-0.350449183993359	-1.4251969850294	0.00955484312401765	0.0892157322937473	0.0755724587926528	3636	tags=29%, list=19%, signal=23%	AKAP8/CX3CR1/C5AR2/VSIR/TWIST1/DICER1/TNFRSF8/ARFGEF2/ARID5A/ZBTB20/IL6/LILRA4/BTK/TNFAIP3/IFNG/IL12B/SASH3/PLCG2/LRRK2/CD47/SPN/SETD4/GHRL/JAK2/FOXP1/TMEM106A/IGF1/CD34/CLU/CCR2/PTPRC/NFATC4/AZU1/SLAMF1/AGER/ZFP36/NLRC3/CD2/LPL/CIDEA/GPR18/LEP/CD36/ADIPOQ/IL33/CCL19
GO:0010634	positive regulation of epithelial cell migration	148	0.363338564304611	1.3912839817425	0.00966785733512709	0.0901393812178905	0.076354859143623	2733	tags=30%, list=14%, signal=26%	MMP9/GPI/WNT5A/ITGA3/BCAR1/TGFB2/ITGB3/FGFBP1/AKT1/CALR/PRKD1/NRP2/VEGFA/AGT/SPARC/PDGFB/SRPX2/PRKCA/HAS2/CIB1/HMOX1/ITGA2/RIN2/SRC/ATP5F1B/DOCK5/GRN/FGF1/LGMN/TGFB1/HIF1A/ADAM17/ADAM9/EMC10/MTOR/MAP4K4/FGF16/PLK2/RAB11A/ANXA3/FOXC2/RRAS/BMP4/THBS1
GO:0071634	regulation of transforming growth factor beta production	38	0.545837523908212	1.67402106099688	0.00969971525390599	0.0903047725822164	0.0764949581120878	2030	tags=29%, list=11%, signal=26%	ITGB6/FN1/CDH3/SERPINB7/TGFB2/FURIN/ITGAV/FERMT1/LTBP1/LUM/HIF1A
GO:1900120	regulation of receptor binding	21	0.637145322370472	1.72675795526849	0.00973070130436342	0.0904615778237042	0.0766277839864727	871	tags=33%, list=5%, signal=32%	MMP9/PHLDA2/ANXA2/LOX/PCSK9/PTPRF/NOG
GO:0099175	regulation of postsynapse organization	85	0.42244794122625	1.48327010465394	0.00981205017517131	0.0910854469091375	0.0771562481882312	4243	tags=36%, list=22%, signal=28%	CDH2/PTPRD/TANC2/WNT5A/KIF1A/HSPA8/IL1RAP/NRP2/LRP8/NGEF/NRCAM/DBN1/LRFN4/EGLN1/CFL1/ITPKA/CAMK2B/TANC1/CDKL5/CBLN1/PRNP/EPHB2/ARHGAP22/DHX36/ABHD17C/SIPA1L1/VPS35/HOMER1/PDLIM5/BAIAP2/APOE
GO:0042634	regulation of hair cycle	27	0.584251964513746	1.66473385783325	0.00983258806560333	0.0911438163298535	0.0772056914929982	927	tags=30%, list=5%, signal=28%	CDH3/KRT17/GAL/WNT5A/TGFB2/FA2H/FERMT1/FST
GO:0048588	developmental cell growth	220	0.348776639214395	1.395212594353	0.00987167803408981	0.0913737376353668	0.0774004521920333	4473	tags=37%, list=23%, signal=29%	SPP1/CDH1/FN1/EDN2/SEMA4B/L1CAM/LPAR3/WNT5A/G6PD/SEMA7A/IQGAP1/RTN4R/PAK6/ST8SIA2/NRP2/FLRT3/ITGB1/HSP90AA1/AURKA/VEGFA/LHX2/AGT/DRAXIN/NRCAM/RIMS2/LAMB2/PLXNA1/SEMA3E/SEMA3B/DBN1/RASAL1/SEMA3D/APP/RAPH1/PRKCZ/TWF2/VCL/CYFIP1/NKX6-1/SLC9A6/SIN3A/MT3/EXT1/MUL1/SEMA4F/KIAA0319/RGS4/MAP1B/MEGF8/FGF13/EFNA5/HAMP/CDKL5/CTNNB1/MACF1/MAP2/SEMA6D/TTL/SYT3/CDH4/EIF2AK4/DVL1/DDR1/COBL/DNM2/USP9X/GSK3B/PDLI…
GO:0006487	protein N-linked glycosylation	71	0.454126280256482	1.56716568259564	0.00992027131680923	0.0916908314195258	0.077669054559807	5740	tags=55%, list=30%, signal=39%	FUT3/GFPT2/MGAT5B/SLC39A8/RPN2/DDOST/MGAT5/B4GALT1/UGGT1/EXT2/STT3A/SRD5A3/RPN1/MGAT4B/DOLPP1/PMM1/MGAT1/MAGT1/ALG12/DHDDS/ALG3/ST6GAL1/DPAGT1/NUDT14/TUSC3/NUS1/PMM2/ALG10/STT3B/ALG1/DPM1/MOGS/MPDU1/UGGT2/MGAT3/B4GALT7/DOLK/DAD1/B4GALNT2
GO:0035089	establishment of apical/basal cell polarity	22	0.624839120688889	1.70199209899369	0.00996786605924581	0.0917330522517068	0.0777048187912733	1958	tags=32%, list=10%, signal=29%	PTK7/FAT1/WNT5A/FSCN1/LAMA1/MYO9A/MSN
GO:2000831	regulation of steroid hormone secretion	22	0.624192665555832	1.70023122728705	0.00996786605924581	0.0917330522517068	0.0777048187912733	1045	tags=23%, list=5%, signal=22%	SPP1/GAL/RETN/NKX3-1/AGT
GO:0098773	skin epidermis development	95	0.42083179149329	1.50868999872276	0.00995601032916996	0.0917330522517068	0.0777048187912733	4067	tags=41%, list=21%, signal=32%	CDH3/CD109/KRT17/GAL/INHBA/WNT5A/TGFB2/TNFRSF19/FOXQ1/EGFR/FERMT1/FST/LHX2/LGR5/DLX3/SNAI1/SOSTDC1/DKK1/LAMA5/EXT1/HDAC2/HPSE/NSDHL/SMO/LRP4/TRADD/DLL1/CTNNB1/ERCC2/NOTCH1/LGR4/ZMPSTE24/RELA/APCDD1/KDF1/PDGFA/PIAS4/MSX2/TMEM79
GO:0071706	tumor necrosis factor superfamily cytokine production	166	-0.336726860646092	-1.37773726575622	0.0100236626810776	0.0919818457793	0.0779155656867873	2486	tags=28%, list=13%, signal=24%	AKAP8/CX3CR1/C5AR2/VSIR/TWIST1/DICER1/TNFRSF8/ARFGEF2/ARID5A/ZBTB20/IL6/LILRA4/BTK/TNFAIP3/IFNG/IL12B/SASH3/PLCG2/LRRK2/CD47/SPN/SETD4/GHRL/JAK2/FOXP1/TMEM106A/IGF1/CD34/CLU/CCR2/PTPRC/NFATC4/AZU1/SLAMF1/AGER/ZFP36/NLRC3/CD2/LPL/CIDEA/GPR18/LEP/CD36/ADIPOQ/IL33/CCL19
GO:1903555	regulation of tumor necrosis factor superfamily cytokine production	166	-0.336726860646092	-1.37773726575622	0.0100236626810776	0.0919818457793	0.0779155656867873	2486	tags=28%, list=13%, signal=24%	AKAP8/CX3CR1/C5AR2/VSIR/TWIST1/DICER1/TNFRSF8/ARFGEF2/ARID5A/ZBTB20/IL6/LILRA4/BTK/TNFAIP3/IFNG/IL12B/SASH3/PLCG2/LRRK2/CD47/SPN/SETD4/GHRL/JAK2/FOXP1/TMEM106A/IGF1/CD34/CLU/CCR2/PTPRC/NFATC4/AZU1/SLAMF1/AGER/ZFP36/NLRC3/CD2/LPL/CIDEA/GPR18/LEP/CD36/ADIPOQ/IL33/CCL19
GO:0048333	mesodermal cell differentiation	31	0.571775448947634	1.68218966341718	0.0101700726831174	0.0929254069731701	0.0787148332330908	3122	tags=42%, list=16%, signal=35%	ITGB4/INHBA/ITGA3/ITGB3/GJA1/ITGB1/HOXA11/ITGA2/DKK1/SIX2/FOXC2/BMP4/EYA2
GO:1903524	positive regulation of blood circulation	40	0.52551801889819	1.6341720480137	0.0101700726831174	0.0929254069731701	0.0787148332330908	1443	tags=30%, list=8%, signal=28%	ADM/SLC1A1/APLN/EDN2/TPM1/TGFB2/ATP1A1/ADM2/HSP90AA1/NKX2-5/CHGA/KCNQ1
GO:0097529	myeloid leukocyte migration	235	0.335686386315811	1.34942301424115	0.0101671836723321	0.0929254069731701	0.0787148332330908	1883	tags=21%, list=10%, signal=19%	S100A9/CXCL8/TREM1/S100A8/MMP14/S100A7/GREM1/S100A14/ADAM8/TRPV4/CCL7/EDN2/EMILIN1/TGFB2/PPIB/NBL1/HRH1/RARRES2/TNFAIP6/SLAMF8/CCL18/LBP/CXCL5/CXADR/VEGFA/CD300A/CNN2/MMP2/SERPINE1/LGALS3/CXCL1/PDGFB/CD99/ROR2/CHGA/IL1B/C5AR1/MDK/PDE4B/XG/ITGB2/ADGRE2/BSG/B4GALT1/CCL8/LGMN/SIRPA/DPP4/CCR1
GO:1990138	neuron projection extension	171	0.360502995460456	1.39992072027794	0.0102475401126035	0.0934996669903165	0.0792012748097757	2243	tags=23%, list=12%, signal=21%	CDH1/FN1/EDN2/SEMA4B/L1CAM/WNT5A/SEMA7A/IQGAP1/RTN4R/PAK6/ST8SIA2/NRP2/FLRT3/ITGB1/HSP90AA1/AURKA/VEGFA/LHX2/DRAXIN/NRCAM/RIMS2/LAMB2/PLXNA1/SEMA3E/SEMA3B/DBN1/RASAL1/SEMA3D/RAPH1/PRKCZ/TWF2/VCL/CYFIP1/NKX6-1/SLC9A6/SIN3A/MT3/MUL1/SEMA4F/KIAA0319
GO:0048771	tissue remodeling	165	0.368322633905189	1.41982280439963	0.0102916059106343	0.0937679649635572	0.0794285434428474	3109	tags=30%, list=16%, signal=26%	SPP1/TFRC/MMP14/GREM1/ADAM8/FLNA/CSPG4/CARTPT/VDR/CTHRC1/CAPN1/ITGB3/LRP5/GJA1/LIF/CTSK/MMP2/AGT/NOL3/TNFRSF11B/EPHA2/UBASH3B/PRKCA/NOX4/LTBP3/MDK/ACP5/GPNMB/NOTCH2/SRC/TIMP1/MITF/CSK/ACE/TGFB1/HIF1A/EXT1/GDF5/TNFSF11/DDR2/DCSTAMP/BAK1/FOXC2/CSF1R/HAMP/ROCK1/P3H4/PPP3CA/CTNNB1/IL1A
GO:0046629	gamma-delta T cell activation	23	-0.590704493614158	-1.59905587930241	0.0104894624248921	0.0950291808351412	0.0804968884760988	1817	tags=43%, list=10%, signal=39%	SOX13/EGR3/JAML/PTPRC/CD3G/CD247/ITK/STAT5B/CD3E/GPR18
GO:0035107	appendage morphogenesis	142	0.38037350997665	1.44729213370827	0.010479486242472	0.0950291808351412	0.0804968884760988	3266	tags=33%, list=17%, signal=28%	GREM1/WNT5A/EN1/TGFB2/SOX11/COL3A1/DLX5/ASPH/LRP5/NOG/CHST11/HOXA11/SALL1/MED1/ECE1/PITX1/PLXNA2/NOTCH2/GNA12/CYP26B1/HOXA9/FBN2/SALL4/BMP7/RUNX2/HOXD13/DKK1/EXT1/HDAC2/DLX6/MAP3K20/GDF5/FMN1/ACD/BAK1/PRRX1/MEGF8/HOXA10/BMP4/LRP4/DYNC2H1/CTNNB1/CACNA1C/SHOX2/TBX5/NOTCH1/SOX4
GO:0035108	limb morphogenesis	142	0.38037350997665	1.44729213370827	0.010479486242472	0.0950291808351412	0.0804968884760988	3266	tags=33%, list=17%, signal=28%	GREM1/WNT5A/EN1/TGFB2/SOX11/COL3A1/DLX5/ASPH/LRP5/NOG/CHST11/HOXA11/SALL1/MED1/ECE1/PITX1/PLXNA2/NOTCH2/GNA12/CYP26B1/HOXA9/FBN2/SALL4/BMP7/RUNX2/HOXD13/DKK1/EXT1/HDAC2/DLX6/MAP3K20/GDF5/FMN1/ACD/BAK1/PRRX1/MEGF8/HOXA10/BMP4/LRP4/DYNC2H1/CTNNB1/CACNA1C/SHOX2/TBX5/NOTCH1/SOX4
GO:0034764	positive regulation of transmembrane transport	233	-0.316778182802308	-1.33713443776181	0.0104588217796055	0.0950291808351412	0.0804968884760988	2982	tags=22%, list=16%, signal=19%	PLP1/SRI/EDN1/CTSS/NR4A3/AKAP9/ATPSCKMT/ANTKMT/PPP3CC/AZIN1/EDN3/IFNG/ATP2A1/SLC38A1/SHANK3/KCNC1/PLCG2/VMP1/SLC1A2/STK39/CREBL2/SORBS1/P2RX5/C2CD5/APLNR/TESC/GPC3/IGF1/BRAF/XCL1/INSR/CAV1/CCR2/IRS2/ACSL5/F2R/RNF207/P2RX1/ADRB2/KLF15/ATP1B2/GSTM2/CXCL9/ABCB1/CASQ1/CD19/KCNIP2/RAMP3/MS4A1/WNK4/ADIPOQ
GO:0002923	regulation of humoral immune response mediated by circulating immunoglobulin	19	-0.64899611689108	-1.69165788240694	0.0105362983396101	0.0952082102651242	0.0806485399155055	3013	tags=53%, list=16%, signal=44%	C4BPA/CSMD3/C4BPB/CD46/LTA/SUSD4/PTPRC/FCER2/CR2/HPX
GO:0048263	determination of dorsal identity	10	0.750397533249605	1.66010563011268	0.0105389951325372	0.0952082102651242	0.0806485399155055	3024	tags=50%, list=16%, signal=42%	GREM1/NBL1/SOSTDC1/ACVR1/CTNNB1
GO:1990778	protein localization to cell periphery	330	0.315628277497728	1.31227066796105	0.0105739812287855	0.0953895401118644	0.0808021399815289	4571	tags=34%, list=24%, signal=26%	GPC6/CDH1/MMP14/CDH2/ABCA12/SLC1A1/LRRC15/FLNA/PLK1/S100A10/RAB38/TNIK/ITGA3/PLS1/EFR3B/RAB31/PDZK1/CLSTN1/ATP2C2/GPC4/SAPCD2/AKT1/AP2M1/EGFR/PKP3/PRKG2/ITGB1/ARHGEF16/CLTC/LGALS3/EPHA2/GPSM2/RAB3B/CIB1/TTC7A/PRKCZ/MYO5A/MRAP2/PTPN9/HRAS/LRP1/PID1/BSG/PKP2/SQSTM1/MAP7/CSK/ACTB/SEC23A/ADAM10/TGFB1/ARL3/NECTIN3/DAG1/EHD1/LAMA5/TSPAN17/STAC/WDR72/ATP2C1/RAB11A/FRMD8/FGF13/DCHS1/ROCK1/STX3/STXBP1/EZR…
GO:0009593	detection of chemical stimulus	465	-0.27596556319337	-1.24401456515402	0.010588906680613	0.0953896438439443	0.0808022278504298	1890	tags=4%, list=10%, signal=3%	CST1/ASIC3/TAS2R3/AZGP1/TAS2R30/OR2I1P/TAS2R31/TAS2R4/TAS2R20/TAS2R14/CST2/TRPV1/TAS2R5/CASQ2/KCNIP2/SYT1/PIGR
GO:0060536	cartilage morphogenesis	10	0.749105632821985	1.657247556787	0.0106863912798896	0.0959649992710745	0.0812895973220467	1221	tags=40%, list=6%, signal=37%	STC1/WNT7B/SNAI2/SNAI1
[truncated: 5,685 more rows]
