# Supplementary material for: Unveiling the inhibitory effects of tannic acid and doxorubicin combination on pyruvate kinase M2 in breast cancer cells
Source: Front Pharmacol. 2026 Jul 16;17:1818890. doi: 10.3389/fphar.2026.1818890 (PMC13422562; doi:10.3389/fphar.2026.1818890)
Supplement: Supplementary file 10 [file Table1.xlsx]

## Sheet: Correlation
Gene	ME1	PKM	ME2	ENO3	LDHA	ME3	LDHC	LDHAL6A	LDHD	PDHB	LDHAL6B
ME1	1	0.0152456	0.31502	-0.206617	0.214561	-0.0814961	0.0212615	0.0188192	0.0200686	-0.0927858	0.0563193
PKM	0.0152456	1	0.161148	0.0793561	0.535611	-0.060595	0.126933	-0.222993	-0.131604	0.22583	-0.200271
ME2	0.31502	0.161148	1	-0.0530682	0.332048	-0.0890671	0.0604602	0.0756946	-0.290744	0.0646388	0.165008
ENO3	-0.206617	0.0793561	-0.0530682	1	-0.0913031	0.245832	0.0129803	-0.0409587	0.147207	0.218197	-0.103753
LDHA	0.214561	0.535611	0.332048	-0.0913031	1	-0.14489	0.150299	-0.0739312	-0.120323	0.283114	-0.0936832
ME3	-0.0814961	-0.060595	-0.0890671	0.245832	-0.14489	1	-0.0595554	0.156432	0.215834	0.186194	0.0196407
LDHC	0.0212615	0.126933	0.0604602	0.0129803	0.150299	-0.0595554	1	0.0178143	-0.0459431	0.0430704	-0.0285119
LDHAL6A	0.0188192	-0.222993	0.0756946	-0.0409587	-0.0739312	0.156432	0.0178143	1	0.0427254	-0.0115549	0.406765
LDHD	0.0200686	-0.131604	-0.290744	0.147207	-0.120323	0.215834	-0.0459431	0.0427254	1	0.299055	-0.143686
PDHB	-0.0927858	0.22583	0.0646388	0.218197	0.283114	0.186194	0.0430704	-0.0115549	0.299055	1	-0.222752
LDHAL6B	0.0563193	-0.200271	0.165008	-0.103753	-0.0936832	0.0196407	-0.0285119	0.406765	-0.143686	-0.222752	1

## Sheet: Pvalue
Gene	ME1	PKM	ME2	ENO3	LDHA	ME3	LDHC	LDHAL6A	LDHD	PDHB	LDHAL6B
ME1	NA	0.593827	0	2.74891e-13	3.10862e-14	0.00429869	0.457008	0.510329	0.482653	0.00114381	0.048663
PKM	0.593827	NA	1.39621e-08	0.00543343	0	0.0338818	8.27399e-06	2.66454e-15	3.77422e-06	1.33227e-15	1.47282e-12
ME2	0	1.39621e-08	NA	0.0632317	0	0.00179843	0.0342812	0.00801367	0	0.0236147	6.18681e-09
ENO3	2.74891e-13	0.00543343	0.0632317	NA	0.00137266	0	0.649791	0.151778	2.25102e-07	1.11022e-14	0.000273741
LDHA	3.10862e-14	0	0	0.00137266	NA	3.48836e-07	1.24123e-07	0.00961011	2.3993e-05	0	0.00102298
ME3	0.00429869	0.0338818	0.00179843	0	3.48836e-07	NA	0.0370681	3.67683e-08	2.17604e-14	5.02058e-11	0.492038
LDHC	0.457008	8.27399e-06	0.0342812	0.649791	1.24123e-07	0.0370681	NA	0.533174	0.107863	0.131749	0.318518
LDHAL6A	0.510329	2.66454e-15	0.00801367	0.151778	0.00961011	3.67683e-08	0.533174	NA	0.134874	0.686076	0
LDHD	0.482653	3.77422e-06	0	2.25102e-07	2.3993e-05	2.17604e-14	0.107863	0.134874	NA	0	4.36817e-07
PDHB	0.00114381	1.33227e-15	0.0236147	1.11022e-14	0	5.02058e-11	0.131749	0.686076	0	NA	3.10862e-15
LDHAL6B	0.048663	1.47282e-12	6.18681e-09	0.000273741	0.00102298	0.492038	0.318518	0	4.36817e-07	3.10862e-15	NA
